# Supplementary material for: Microtubule depolymerization contributes to spontaneous neurotransmitter release in vitro
Source: Commun Biol. 2023 May 5;6:488. doi: 10.1038/s42003-023-04779-1 (PMC10163034; doi:10.1038/s42003-023-04779-1)
Supplement: Supplementary file 4 — Supplementary Data 1 [file 42003_2023_4779_MOESM4_ESM.xlsx]

## Sheet: Co-loc EB3 and synI_Fig.2d
Cell1				avg
Total syn	90		% coloc1	0.766667
Syn Coloc	69		% coloc2	0.603448
% coloc	0.766667		% coloc3	0.717949
			% coloc4	0.571429
			% coloc5	0.846154
Cell2			% coloc6	0.357143
Total syn	58		% coloc7	0.722222
Syn Coloc	35			0.643798
% coloc	0.603448			0.0609159
Cell3
Total syn	39
Syn Coloc	28
% coloc	0.717949
Cell4
Total syn	49
Syn Coloc	28
% coloc	0.571429
Cell5
Total syn	13
Syn Coloc	11
% coloc	0.846154
Cell6
Total syn	14
Syn Coloc	5
% coloc	0.357143
Cell7
Total syn	54
Syn Coloc	39
% coloc	0.722222
