# Supplementary material for: Microtubule depolymerization contributes to spontaneous neurotransmitter release in vitro
Source: Commun Biol. 2023 May 5;6:488. doi: 10.1038/s42003-023-04779-1 (PMC10163034; doi:10.1038/s42003-023-04779-1)
Supplement: Supplementary file 5 — Supplementary Data 2 [file 42003_2023_4779_MOESM5_ESM.xlsx]

## Sheet: Frequency of organelles_Fig.3h.
Tomo t1						SV_MTaxonal	SV_MTpre	Mito_MTaxonal	Mito_MTpre	Endo_MTaxonal	Endo_MTpre
Axonal MT length (nm)	532.435					0.00751265	0.00511192	0	0	0	0.0015729
Axon MT binding	Organelle	Number	Density (org/nm)			0.000254758	0.000409881	0.000101903	3.72619e-05	0	0.000149048
	SV	4	0.00751265			0.00108104	0.000833721	0.000491383	0.00104215	0.00029483	0.00020843
	Mito	0	0			0.000417413	0.00345455	0.000626119	0	0.000417413	0.000383839
	Endo	0	0			0	0.00221233	0	0.000442467	0	0.000884933
Presynaptic MT length (nm)	2543.08
Presynaptic MT binding	Organelle	Number	Density (org/nm)
	SV	13	0.00511192
	Mito	0	0
	Endo	4	0.0015729
Tomo t2
Axonal MT length (nm)	19626.4
Axon MT binding	Organelle	Number	Density (org/nm)
	SV	5	0.000254758
	Mito	2	0.000101903
	Endo	0	0
Presynaptic MT length (nm)	26837.1
Presynaptic MT binding	Organelle	Number	Density (org/nm)
	SV	11	0.000409881
	Mito	1	3.72619e-05
	Endo	4	0.000149048
Tomo a5
Axonal MT length (nm)	10175.4
Axon MT binding	Organelle	Number	Density (org/nm)
	SV	11	0.00108104
	Mito	5	0.000491383
	Endo	3	0.00029483
Presynaptic MT length (nm)	4797.77
Presynaptic MT binding	Organelle	Number	Density (org/nm)
	SV	4	0.000833721
	Mito	5	0.00104215
	Endo	1	0.00020843
Tomo a4
Axonal MT length (nm)	4791.42
Axon MT binding	Organelle	Number	Density (org/nm)
	SV	2	0.000417413
	Mito	3	0.000626119
	Endo	2	0.000417413
Presynaptic MT length (nm)	7815.77
Presynaptic MT binding	Organelle	Number	Density (org/nm)
	SV	27	0.00345455
	Mito	0	0
	Endo	3	0.000383839
Tomo a2
Axonal MT length (nm)	2260.06
Axon MT binding	Organelle	Number	Density (org/nm)
	SV	0	0
	Mito	0	0
	Endo	0	0
Presynaptic MT length (nm)	2260.06
Presynaptic MT binding	Organelle	Number	Density (org/nm)
	SV	5	0.00221233
	Mito	1	0.000442467
	Endo	2	0.000884933
