# Supplementary material for: Microtubule depolymerization contributes to spontaneous neurotransmitter release in vitro
Source: Commun Biol. 2023 May 5;6:488. doi: 10.1038/s42003-023-04779-1 (PMC10163034; doi:10.1038/s42003-023-04779-1)
Supplement: Supplementary file 6 — Supplementary Data 3 [file 42003_2023_4779_MOESM6_ESM.xlsx]

## Sheet: mEPSC frequency_Fig.4b
	Avg_miniFreq_ctrl	Avg_miniFreq_SBTub3	sem_miniFreq_ctrl	sem_miniFreq_SBTub3
Avg basal	0.0546296	0.142963	0.00903837	0.0365365
Avg5-10	0.109091	0.623333	0.0422655	0.104542
Avg10-15	0.085	0.899333	0.0201876	0.206713
Avg15-20	0.03	0.6525	0.00593171	0.301202

## Sheet: mEPSC amplitude_Fig.4c
	Avg_miniAmp_ctrl	Avg_miniAmp_SBTub3	sem_miniAmp_ctrl	sem_miniAmp_SBTub3
Avg basal	1	1	0	0
Avg5-10	1.11453	0.946865	0.0790818	0.0535749
Avg10-15	1.25241	1.00059	0.117824	0.0604694
Avg15-20	1.1058	1.15545	0.116333	0.08471
