# Supplementary material for: Microtubule depolymerization contributes to spontaneous neurotransmitter release in vitro
Source: Commun Biol. 2023 May 5;6:488. doi: 10.1038/s42003-023-04779-1 (PMC10163034; doi:10.1038/s42003-023-04779-1)
Supplement: Supplementary file 7 — Supplementary Data 4 [file 42003_2023_4779_MOESM7_ESM.xlsx]

## Sheet: Cumulative mEPSCs_Fig.5a
		Avg_SBTub3_1mM	sem_SBTub3_1mM	Avg_ctrl_1mM	sem_ctrl_1mM
deltaSBTub3	0.00403523	0	0	0	0
deltaCtrl	0.0251733	0.00471813	0.00123129	0.0830532	0.022334
		0.00943627	0.00246259	0.166106	0.044668
		0.0141544	0.00369388	0.24916	0.0670019
		0.0188725	0.00492517	0.33232	0.0894095
		0.0235907	0.00615647	0.407256	0.107751
		0.0283088	0.00738776	0.475718	0.123822
		0.0330269	0.00861905	0.54418	0.140771
		0.0377451	0.00985035	0.609536	0.155796
		0.0424632	0.0110816	0.672701	0.169387
		0.0471813	0.0123129	0.729704	0.18226
		0.0518995	0.0135442	0.786566	0.195268
		0.0566176	0.0147755	0.843811	0.208495
		0.0613357	0.0160068	0.896101	0.217721
		0.0660539	0.0172381	0.946022	0.225096
		0.070772	0.0184694	1.07369	0.2462
		0.0754901	0.0197007	1.12574	0.254578
		0.0802083	0.020932	1.1778	0.263045
		0.0849264	0.0221633	1.22985	0.271592
		0.0896445	0.0233946	1.28191	0.280212
		0.0943627	0.0246259	1.33079	0.288222
		0.0990808	0.0258572	1.37891	0.296099
		0.103799	0.0270885	1.43449	0.309413
		0.108517	0.0283197	1.49895	0.329407
		0.113235	0.029551	1.56341	0.349688
		0.117953	0.0307823	1.64757	0.384269
		0.122671	0.0320136	1.75614	0.438622
		0.12739	0.0332449	1.85445	0.474899
		0.132108	0.0344762	1.94525	0.488421
		0.136826	0.0357075	2.02877	0.489415
		0.141544	0.0369388	2.11403	0.490862
		0.146262	0.0381701	2.20197	0.492553
		0.15098	0.0394014	2.2862	0.495062
		0.155698	0.0406327	2.37523	0.498523
		0.160417	0.041864	2.46425	0.503191
		0.165135	0.0430953	2.55044	0.508708
		0.169853	0.0443266	2.65266	0.516974
		0.174571	0.0455579	2.75956	0.527697
		0.179289	0.0467891	2.85532	0.537689
		0.184007	0.0480204	2.94281	0.547185
		0.188725	0.0492517	3.05241	0.573868
		0.193443	0.050483	3.19361	0.627662
		0.198162	0.0517143	3.29906	0.650828
		0.20288	0.0529456	3.50939	0.692911
		0.207598	0.0541769	3.68777	0.721596
		0.212316	0.0554082	3.74226	0.735128
		0.217034	0.0566395	3.79021	0.744091
		0.221752	0.0578708	3.83732	0.752481
		0.22647	0.0591021	3.88443	0.760892
		0.231189	0.0603334	3.93154	0.769323
		0.235907	0.0615647	3.97865	0.777773
		0.240625	0.062796	4.02579	0.786242
		0.245343	0.0640273	4.07267	0.794732
		0.250061	0.0652586	4.12062	0.804008
		0.254779	0.0664898	4.17018	0.814474
		0.259497	0.0677211	4.21974	0.824971
		0.264215	0.0689524	4.2693	0.835499
		0.268934	0.0701837	4.31885	0.846055
		0.273652	0.071415	4.36236	0.855064
		0.27837	0.0726463	4.40789	0.866085
		0.283088	0.0738776	4.45619	0.879971
		0.287806	0.0751089	4.5043	0.894016
		0.292524	0.0763402	4.55942	0.908523
		0.297242	0.0775715	4.62459	0.929318
		0.301961	0.0788028	4.69742	0.956378
		0.306679	0.0800341	4.77539	0.985252
		0.311397	0.0812654	4.89778	1.0152
		0.316115	0.0824967	5.02499	1.03425
		0.320833	0.083728	5.15453	1.04183
		0.325551	0.0849592	5.28183	1.05376
		0.330269	0.0861905	5.36075	1.06118
		0.334987	0.0874218	5.64183	1.06776
		0.339706	0.0886531	5.77752	1.08504
		0.344424	0.0898844	5.88632	1.10129
		0.349142	0.0911157	6.00905	1.14104
		0.35386	0.092347	6.17203	1.2067
		0.358578	0.0935783	6.29587	1.2344
		0.363296	0.0948096	6.35228	1.24452
		0.368014	0.0960409	6.40693	1.25344
		0.372733	0.0972722	6.4656	1.26243
		0.377451	0.0985035	6.52864	1.2715
		0.382169	0.0997348	6.58179	1.28041
		0.386887	0.100966	6.64138	1.28636
		0.391605	0.102197	6.70282	1.29396
		0.396323	0.103429	6.78831	1.3151
		0.401041	0.10466	6.89324	1.33353
		0.405759	0.105891	7.04043	1.37617
		0.410478	0.107123	7.19565	1.40763
		0.415196	0.108354	7.26416	1.4205
		0.419914	0.109585	7.33266	1.43358
		0.424632	0.110816	7.40116	1.44685
		0.42935	0.112048	7.4644	1.45677
		0.434068	0.113279	7.51019	1.46155
		0.438786	0.11451	7.55598	1.46637
		0.443505	0.115742	7.60177	1.47124
		0.448223	0.116973	7.64756	1.47614
		0.452941	0.118204	7.84495	1.48743
		0.457659	0.119436	7.90314	1.49399
		0.46284	0.121017	7.96619	1.5012
		0.46802	0.122599	8.04613	1.5105
		0.4732	0.124182	8.13239	1.52079
		0.47838	0.125766	8.21865	1.53139
		0.48356	0.12735	8.49427	1.56153
		0.488741	0.128935	8.63289	1.58648
		0.493921	0.13052	8.74296	1.61423
		0.499101	0.132106	8.86566	1.64366
		0.504281	0.133693	8.96439	1.66337
		0.509462	0.13528	9.04843	1.67485
		0.514642	0.136867	9.17564	1.69796
		0.519822	0.138455	9.26535	1.71255
		0.525002	0.140044	9.33385	1.7214
		0.530182	0.141633	9.40234	1.73038
		0.535363	0.143223	9.47399	1.7397
		0.540543	0.144813	9.5474	1.74926
		0.545723	0.146403	9.61552	1.75733
		0.550903	0.147994	9.68365	1.7655
		0.556084	0.149585	9.75585	1.77346
		0.561264	0.151177	9.82812	1.78154
		0.566444	0.152769	9.90038	1.78974
		0.571624	0.154361	9.95452	1.79651
		0.576804	0.155954	10.0265	1.8037
		0.581985	0.157547	10.1134	1.8139
		0.587165	0.15914	10.1964	1.82559
		0.592345	0.160734	10.3349	1.83471
		0.597525	0.162328	10.4725	1.87231
		0.602706	0.163922	10.5367	1.88353
		0.607886	0.165517	10.6009	1.89492
		0.613066	0.167112	10.6651	1.90647
		0.618246	0.168707	11.2615	2.19298
		0.623426	0.170303	11.4492	2.27235
		0.628607	0.171898	11.6389	2.30702
		0.633787	0.173494	11.7994	2.34155
		0.638967	0.175091	11.9216	2.37356
		0.647762	0.177951	12.0108	2.38393
		0.65801	0.181419	12.0846	2.39369
		0.668258	0.184997	12.1619	2.40432
		0.678506	0.188677	12.2418	2.41506
		0.688754	0.192456	12.4019	2.46874
		0.699002	0.196326	12.4712	2.48464
		0.70925	0.200282	12.5412	2.50051
		0.719498	0.20432	12.6136	2.51605
		0.729746	0.208435	12.693	2.53546
		0.739995	0.212621	12.7775	2.55813
		0.750243	0.216876	12.8663	2.57932
		0.760491	0.221196	13.1042	2.61523
		0.770739	0.225575	13.2291	2.64933
		0.780987	0.230012	13.3888	2.6836
		0.791235	0.234502	13.4961	2.70315
		0.801483	0.239043	13.5658	2.70866
		0.811731	0.243632	13.635	2.71398
		0.821979	0.248267	14.1059	2.73659
		0.832227	0.252944	14.2298	2.74885
		0.842475	0.257661	14.3367	2.75864
		0.852723	0.262417	14.5474	2.78819
		0.862971	0.267209	14.6771	2.80283
		0.873219	0.272035	14.7713	2.80979
		0.880906	0.275148	15.0178	2.80991
		0.885774	0.276348	15.1042	2.81567
		0.890641	0.277552	15.1778	2.82068
		0.895508	0.27876	15.2862	2.83409
		0.900376	0.279971	15.4158	2.8474
		0.905243	0.281186	15.8012	2.82317
		0.91011	0.282404	16.0705	2.82224
		0.914978	0.283626	16.6239	2.89624
		0.919845	0.28485	16.7709	2.88854
		0.924712	0.286078	16.8352	2.88864
		0.92958	0.28731	16.8995	2.88884
		0.934447	0.288544	16.9908	2.88326
		0.939314	0.289782	17.1157	2.88452
		0.944182	0.291023	17.2956	2.92046
		0.949049	0.292267	17.4275	2.94317
		0.953682	0.293374	17.6922	2.9189
		0.957149	0.29379	17.8799	2.87551
		0.960616	0.294206	18.0008	2.85479
		0.964083	0.294622	18.0928	2.84268
		0.96755	0.295039	18.1414	2.84124
		0.971017	0.295457	18.1899	2.83981
		0.974484	0.295875	18.2385	2.83842
		0.981313	0.296366	18.3013	2.837
		0.988143	0.296903	18.5913	2.82269
		0.994973	0.297486	18.694	2.81991
		1.0018	0.298116	18.8364	2.81824
		1.00863	0.298792	18.9575	2.81818
		1.01546	0.299513	19.1571	2.80656
		1.02229	0.300279	19.4245	2.78442
		1.02912	0.301091	19.5837	2.77167
		1.03595	0.301947	19.7205	2.76524
		1.04278	0.302847	19.82	2.76215
		1.04961	0.303791	19.9206	2.75905
		1.05644	0.304778	20.0289	2.7548
		1.06327	0.305808	20.268	2.75003
		1.0701	0.306881	20.3784	2.74752
		1.07693	0.307996	20.4983	2.73966
		1.08376	0.309152	20.6386	2.72664
		1.09059	0.31035	20.9314	2.71377
		1.09742	0.311588	21.0785	2.71357
		1.10425	0.312867	21.1665	2.71596
		1.11108	0.314185	21.255	2.71851
		1.11791	0.315542	21.3436	2.72124
		1.12474	0.316938	21.4563	2.72479
		1.13157	0.318373	21.5823	2.72957
		1.1384	0.319845	21.7578	2.73994
		1.14523	0.321354	21.9634	2.74014
		1.15206	0.3229	22.0761	2.75093
		1.1589	0.324481	22.2024	2.76119
		1.16573	0.326099	22.3447	2.76622
		1.17256	0.327751	22.6065	2.77217
		1.17939	0.329439	22.726	2.77458
		1.18622	0.33116	22.8544	2.7783
		1.19305	0.332914	22.9808	2.78197
		1.19988	0.334702	23.1435	2.78713
		1.20671	0.336522	23.2183	2.78829
		1.21286	0.338105	23.2951	2.78983
		1.21878	0.339615	23.372	2.79153
		1.2247	0.341142	23.447	2.79303
		1.23062	0.342686	23.5163	2.79351
		1.23654	0.344247	23.6066	2.79064
		1.24246	0.345824	23.7571	2.77883
		1.24838	0.347417	23.8467	2.77665
		1.2543	0.349027	23.9097	2.77776
		1.26022	0.350653	23.972	2.77894
		1.26614	0.352294	24.041	2.77818
		1.27206	0.35395	24.1349	2.77019
		1.27798	0.355622	24.2289	2.76256
		1.2839	0.357309	24.2957	2.76272
		1.28982	0.359011	24.4673	2.81213
		1.29574	0.360727	24.5888	2.82631
		1.30166	0.362458	24.7118	2.84173
		1.30758	0.364202	24.8623	2.87712
		1.3135	0.365961	24.9722	2.88835
		1.31942	0.367733	25.1384	2.89248
		1.32534	0.36952	25.4033	2.90226
		1.33127	0.371319	25.5085	2.91193
		1.33719	0.373132	25.6057	2.91879
		1.34311	0.374957	25.6913	2.92005
		1.34903	0.376796	25.7852	2.92057
		1.35495	0.378646	25.8839	2.92131
		1.36087	0.38051	25.9792	2.92261
		1.36679	0.382386	26.0705	2.92425
		1.37271	0.384273	26.1911	2.92764
		1.37863	0.386173	26.3237	2.93144
		1.38455	0.388084	26.5348	2.92514
		1.39047	0.390007	26.6751	2.92869
		1.39639	0.391941	26.8812	2.94351
		1.40231	0.393887	27.0205	2.95125
		1.40823	0.395843	27.1136	2.95171
		1.41415	0.397811	27.1944	2.95442
		1.42007	0.399789	27.2751	2.9573
		1.42599	0.401777	27.3938	2.96326
		1.43191	0.403777	27.5504	2.97975
		1.43783	0.405786	27.6665	2.9938
		1.44375	0.407805	27.7867	3.0095
		1.44967	0.409835	27.9118	3.02744
		1.45559	0.411874	28.0433	3.03887
		1.46151	0.413923	28.1731	3.04783
		1.46743	0.415981	28.29	3.05364
		1.47244	0.417486	28.5499	3.05933
		1.47738	0.418951	28.6797	3.06406
		1.48231	0.420419	28.8059	3.06707
		1.48725	0.421891	28.91	3.07068
		1.49218	0.423366	29.0154	3.0749
		1.49712	0.424844	29.1291	3.0771
		1.50206	0.426325	29.3205	3.07119
		1.50699	0.42781	29.4645	3.09172
		1.51193	0.429298	29.5391	3.09966
		1.51686	0.430789	29.6126	3.10487
		1.5218	0.432283	29.6861	3.11014
		1.52674	0.43378	29.7596	3.11549
		1.53167	0.43528	29.8331	3.12091
		1.53661	0.436784	29.9012	3.12608
		1.54155	0.43829	30.0509	3.13214
		1.54648	0.439799	30.2228	3.18169
		1.55142	0.441312	30.39	3.19527
		1.55635	0.442827	30.8351	3.2262
		1.56129	0.444345	30.9713	3.24559
		1.56623	0.445866	31.1265	3.26755
		1.57116	0.44739	31.2748	3.28828
		1.5761	0.448916	31.4061	3.29592
		1.58103	0.450446	31.5675	3.30456
		1.58597	0.451978	31.7681	3.3314
		1.59091	0.453513	31.8704	3.34219
		1.59584	0.45505	31.9551	3.34981
		1.60078	0.45659	32.0362	3.35716
		1.60571	0.458133	32.1173	3.3646
		1.61065	0.459679	32.2146	3.37475
		1.61559	0.461227	32.3874	3.39099
		1.62052	0.462777	32.5468	3.40713
		1.62546	0.46433	32.6521	3.42151
		1.6304	0.465886	32.7817	3.44944
		1.63533	0.467444	32.8963	3.47012
		1.64027	0.469004	33.5225	3.57114
		1.6452	0.470567	33.6652	3.59562
		1.65014	0.472133	34.0313	3.68298
		1.65508	0.4737	34.2508	3.71393
		1.66001	0.47527	34.4162	3.73575
		1.66495	0.476843	34.5524	3.75505
		1.66988	0.478418	34.8674	3.83964
		1.67482	0.479995	35.0667	3.88848
		1.67976	0.481574	35.2836	3.95004
		1.68469	0.483156	35.4035	3.97331
		1.68963	0.484739	35.6443	4.00154
		1.69456	0.486325	35.8288	4.05907
		1.6995	0.487913	36.1804	4.19182
		1.70444	0.489504	36.3644	4.25152
		1.70937	0.491096	36.8722	4.47542
		1.71483	0.492566	36.9936	4.50092
		1.72627	0.49264	37.1375	4.52691
		1.73771	0.4928	37.3756	4.58706
		1.74915	0.493045	37.7109	4.68049
		1.76059	0.493376	37.89	4.70021
		1.77203	0.493792	38.0306	4.71806
		1.78347	0.494294	38.1801	4.73638
		1.79491	0.494881	38.3777	4.76396
		1.80635	0.495552	38.7791	4.89179
		1.8178	0.496308	39.3298	5.03323
		1.82924	0.497148	39.4732	5.0728
		1.84068	0.498071	39.6383	5.12732
		1.85212	0.499077	39.7978	5.18046
		1.86414	0.500576	40.0598	5.30919
		1.87904	0.504223	40.3366	5.45126
		1.89395	0.507961	40.417	5.46778
		1.90885	0.511789	40.4985	5.48327
		1.92376	0.515703	40.5914	5.49836
		1.93866	0.519702	40.8376	5.57158
		1.95357	0.523784	41.0455	5.61931
		1.96847	0.527947	41.7031	6.01472
		1.98078	0.532159	42.2032	6.31437
		1.99131	0.536382	42.4319	6.40586
		2.00183	0.540627	42.9299	6.69557
		2.01236	0.544892	43.2017	6.82754
		2.02289	0.549177	43.565	6.91139
		2.03341	0.553482	43.8971	7.11158
		2.04394	0.557805	43.99	7.12099
		2.05447	0.562147	44.1405	7.14512
		2.06499	0.566508	44.4542	7.21512
		2.07552	0.570886	44.6158	7.2434
		2.08605	0.575282	44.7366	7.2579
		2.09657	0.579694	44.8641	7.27754
		2.1071	0.584124	45.1169	7.34537
		2.11763	0.588569	45.2229	7.36659
		2.12815	0.593031	45.4058	7.42281
		2.13868	0.597507	45.5984	7.45047
		2.2191	0.622202	45.6718	7.45961
		2.46043	0.736997	45.7453	7.46877
		2.53096	0.777837	45.8188	7.47793
		2.60148	0.821232	45.8923	7.4871
		2.71848	0.900939	45.9716	7.50083
		2.80512	0.962147	46.0676	7.51567
		2.87701	1.01369	46.1924	7.53024
		3.11729	1.20843	46.4084	7.59892
		3.24073	1.30982	46.4877	7.60341
		3.28279	1.3404	46.567	7.60794
		3.32484	1.37109	46.6485	7.61269
		3.36689	1.40188	46.7655	7.61828
		3.50704	1.52159	46.9001	7.62534
		3.70161	1.69339	47.1007	7.64918
		3.8088	1.78583	47.2404	7.66641
		3.84218	1.80955	47.3555	7.67862
		3.85113	1.81042	47.4648	7.69031
		3.86009	1.8113	47.5659	7.70113
		3.86905	1.81219	47.6931	7.71895
		3.878	1.81309	47.8976	7.75476
		3.88696	1.81399	48.0783	7.78731
		3.89592	1.81491	48.2013	7.80501
		3.90487	1.81582	48.2931	7.82051
		3.91383	1.81675	48.3946	7.83508
		3.92279	1.81769	48.5103	7.8486
		3.93175	1.81863	48.6202	7.85649
		3.9407	1.81958	48.7263	7.86121
		3.94966	1.82053	48.9509	7.86574
		3.95862	1.8215	49.185	7.85613
		3.96757	1.82247	49.3301	7.85483
		3.97653	1.82345	49.467	7.85657
		3.98549	1.82444	49.5924	7.85995
		3.99444	1.82543	49.7363	7.86521
		4.0034	1.82643	49.9177	7.8746
		4.01236	1.82744	50.1245	7.88851
		4.02132	1.82846	50.2479	7.89782
		4.03027	1.82948	50.3655	7.90745
		4.03866	1.83041	50.5635	7.91019
		3.54364	1.66299	50.7822	7.98852
		3.90019	1.62392	51.0588	8.11042
		4.10068	1.61377	51.3855	8.24676
		4.23285	1.61741	51.6669	8.3023
		4.32012	1.623	51.8843	8.33961
		4.39557	1.62971	52.0662	8.40794
		4.46239	1.63685	52.2634	8.45783
		4.52481	1.64455	52.4552	8.50207
		4.56757	1.6488	52.5537	8.50347
		4.61033	1.65348	52.6669	8.49931
		4.65309	1.65859	52.7477	8.50347
		4.69586	1.66413	52.9185	8.49961
		4.72186	1.66525	53.0425	8.50043
		4.74199	1.66476	53.1141	8.50577
		4.76213	1.66431	53.253	8.52672
		4.78226	1.6639	53.3728	8.54604
		4.8024	1.66353	53.4645	8.5725
		4.872	1.64784	53.6764	8.62915
		4.94845	1.63208	53.8466	8.65124
		4.97177	1.63136	53.9962	8.67085
		4.99042	1.6319	54.2918	8.71366
		5.00907	1.63246	54.7432	8.76691
		5.02772	1.63306	54.8947	8.78306
		5.04637	1.63368	55.2328	8.82906
		5.06501	1.63434	55.6247	8.92929
		5.08366	1.63502	55.8291	8.9619
		5.10231	1.63574	56.1559	8.98597
		5.12096	1.63648	56.378	9.03083
		5.13961	1.63726	56.5894	9.07397
		5.15826	1.63806	57.3111	9.04356
		5.17793	1.63889	57.7175	9.0489
		5.19961	1.63972	57.817	9.06126
		5.22128	1.64059	57.9419	9.07938
		5.24296	1.64151	58.0686	9.09808
		5.26433	1.64238	58.2154	9.11413
		5.2818	1.64201	58.4199	9.11478
		5.29927	1.64169	58.7238	9.25732
		5.31673	1.6414	58.9391	9.3124
		5.3342	1.64115	59.1267	9.34556
		5.35167	1.64094	59.3881	9.38833
		5.36927	1.64074	59.654	9.44517
		5.38687	1.64058	60.0383	9.50743
		5.40447	1.64046	60.367	9.55646
		5.42207	1.64038	60.6145	9.59075
		5.43966	1.64034	60.7895	9.61108
		5.45726	1.64033	60.9541	9.62875
		5.47486	1.64037	61.2381	9.66076
		5.49091	1.64038	61.4113	9.67727
		5.50283	1.64022	61.554	9.68791
		5.51475	1.64009	61.7949	9.71232
		5.52667	1.63997	62.0252	9.72124
		5.53859	1.63987	62.2317	9.71926
		5.55051	1.63979	62.3356	9.71823
		5.56243	1.63973	62.483	9.71752
		5.57435	1.63968	62.5787	9.71786
		5.58627	1.63966	62.6592	9.71851
		5.59819	1.63965	62.7863	9.71564
		5.61011	1.63966	62.8873	9.71455
		5.62203	1.63969	62.9636	9.71496
		5.65068	1.63599	63.0399	9.71538
		5.69521	1.6301	63.1386	9.71645
		5.74671	1.6237	63.3706	9.73361
		5.79821	1.61782	63.632	9.76051
		5.84971	1.61248	63.8309	9.76707
		5.89901	1.60784	64.0567	9.78266
		5.92095	1.60619	64.2856	9.82078
		5.92962	1.60686	64.4334	9.84145
		5.93828	1.60754	64.7222	9.89903
		5.94695	1.60822	64.8297	9.90974
		5.95561	1.60891	64.9409	9.91818
		5.96428	1.6096	65.0382	9.92369
		5.97295	1.6103	65.155	9.92841
		5.98161	1.611	65.3145	9.93146
		5.99028	1.6117	63.1445	10.5018
		5.99894	1.61241	63.2458	10.5027
		6.00761	1.61312	63.3499	10.5078
		6.01627	1.61384	63.4599	10.5145
		6.02494	1.61456	55.9527	7.98286
		6.0336	1.61529	56.1155	7.94812
		6.04227	1.61602	56.2029	7.96146
		6.05094	1.61676	56.3432	8.00592
		6.0596	1.6175	56.5588	8.08759
		6.06827	1.61824	56.6879	8.12753
		6.07693	1.61899	56.8237	8.17308
		6.0856	1.61974	56.9398	8.20838
		6.09426	1.6205	57.0357	8.23402
		6.10293	1.62126	57.2518	8.31774
		6.11159	1.62203	57.6622	8.36165
		6.12026	1.6228	58.0688	8.36875
		6.12893	1.62357	58.3843	8.4913
		6.13759	1.62435	58.4908	8.49877
		6.14626	1.62513	58.5974	8.50629
		6.15492	1.62592	58.7039	8.51385
		6.16359	1.62671	58.8103	8.52147
		6.17225	1.62751	58.9086	8.52962
		6.18092	1.62831	59.0088	8.53779
		6.18958	1.62911	59.1067	8.54463
		6.19825	1.62992	59.2022	8.55011
		6.20692	1.63073
		6.21558	1.63155
		6.22425	1.63237
		6.23291	1.6332
		6.24158	1.63403
		6.25024	1.63486
		6.25891	1.6357
		6.30674	1.63616
		6.36657	1.63805
		6.50232	1.64854
		6.79049	1.70445
		6.82457	1.71314
		6.85866	1.72222
		6.89274	1.73171
		6.92683	1.74159
		6.96242	1.75237
		6.99814	1.76362
		7.03387	1.77529
		7.07707	1.78734
		7.12276	1.79541
		7.16519	1.80252
		7.20762	1.80992
		7.25005	1.81762
		7.29248	1.82561
		7.40781	1.83984
		7.48228	1.85293
		7.52831	1.86322
		7.71515	1.93743
		7.80448	1.97015
		7.91772	2.01664
		8.25844	2.1549
		8.53021	2.26158
		8.59545	2.28711
		8.66404	2.31327
		8.73263	2.33974
		8.82706	2.38273
		8.94323	2.4389
		9.00361	2.45888
		9.05957	2.47634
		9.11552	2.49413
		9.27544	2.54431
		9.31454	2.55815
		9.35364	2.57204
		9.39274	2.586
		9.43183	2.60002
		9.47093	2.61409
		9.5222	2.63587
		9.61105	2.68391
		9.6634	2.71116
		9.67702	2.71336
		9.69064	2.71558
		9.70426	2.7178
		9.71788	2.72003
		9.7315	2.72227
		9.74512	2.72451
		9.75874	2.72676
		9.77665	2.72931
		9.79622	2.732
		9.81578	2.73473
		9.83534	2.73749
		9.8549	2.74029
		9.87447	2.74313
		9.90576	2.7406
		9.94002	2.73678
		9.97428	2.73305
		10.0085	2.72941
		10.0428	2.72586
		10.0734	2.72201
		10.1018	2.71801
		10.1303	2.71408
		10.176	2.70289
		10.2452	2.68239
		10.3051	2.66646
		10.3219	2.66771
		10.3387	2.66898
		10.3555	2.67025
		10.3723	2.67153
		10.3891	2.67283
		10.4059	2.67413
		10.4227	2.67544
		10.4395	2.67675
		10.4563	2.67808
		10.4731	2.67941
		10.4899	2.68076
		10.5066	2.68211
		10.5234	2.68347
		10.5402	2.68484
		10.5564	2.6863
		10.572	2.68786
		10.5875	2.68943
		10.601	2.69074
		10.6142	2.69203
		10.6274	2.69332
		10.6406	2.69461
		10.6538	2.69591
		10.667	2.69721
		10.6972	2.68979
		10.7361	2.67816
		10.7749	2.6667
		10.8137	2.6554
		10.8526	2.64429
		10.8712	2.64298
		10.8857	2.64361
		10.9003	2.64424
		10.9148	2.64488
		10.9294	2.64552
		10.9439	2.64617
		10.9585	2.64682
		10.973	2.64748
		10.9876	2.64814
		11.0022	2.6488
		11.1397	2.60556
		11.1543	2.6063
		11.1689	2.60704
		11.1835	2.60776
		11.198	2.60848
		11.2126	2.6092
		11.2272	2.60993
		11.2417	2.61066
		11.2563	2.61139
		11.2709	2.61213
		11.2854	2.61287
		11.3	2.61362
		11.3145	2.61437
		11.3291	2.61512
		11.3437	2.61588
		11.3582	2.61664
		11.3728	2.61741
		11.3874	2.61818
		11.4019	2.61895
		11.4173	2.61985
		11.4341	2.62095
		11.4509	2.62205
		11.4666	2.6228
		11.4817	2.62332
		11.4968	2.62386
		11.5119	2.6244
		11.527	2.62495
		11.5421	2.62551
		11.5572	2.62608
		11.5722	2.62666
		11.5873	2.62724
		11.6024	2.62783
		11.6175	2.62844
		11.6326	2.62904
		11.6477	2.62966
		11.6628	2.63029
		11.6779	2.63092
		11.693	2.63156
		11.7104	2.63151
		11.7332	2.62979
		11.7561	2.62811
		11.7789	2.62647
		11.8018	2.62487
		11.9496	2.648
		12.1208	2.68336
		12.1843	2.69364
		12.2478	2.70462
		12.3734	2.73668
		12.4119	2.7412
		12.4342	2.73975
		12.6939	2.68169
		12.7079	2.68282
		12.7219	2.68395
		12.7358	2.68509
		12.7498	2.68623
		12.7638	2.68738
		12.7777	2.68853
		12.7917	2.68969
		12.8057	2.69085
		12.8196	2.69201
		12.8336	2.69319
		12.8476	2.69436
		12.8616	2.69554
		12.8755	2.69673
		12.8895	2.69792
		12.9035	2.69911
		12.9174	2.70031
		12.9314	2.70152
		12.9458	2.70251
		12.9641	2.70144
		12.9824	2.70038
		13.0003	2.69913
		13.0183	2.6979
		13.0422	2.69762
		13.0666	2.69744
		13.091	2.69729
		13.1154	2.69715
		13.1399	2.69703
		13.1643	2.69693
		13.1888	2.69688
		13.2137	2.69698
		13.2385	2.69709
		13.2634	2.69723
		13.2883	2.69739
		13.3131	2.69757
		13.338	2.69777
		13.3625	2.69805
		13.3868	2.6984
		13.411	2.69877
		13.4352	2.69916
		13.4893	2.70902
		13.5591	2.7229
		13.7497	2.76945
		13.829	2.79064
		13.8794	2.80395
		13.9058	2.80995
		13.9323	2.81601
		13.9587	2.82211
		13.9851	2.82827
		14.0115	2.83448
		14.038	2.84074
		14.0644	2.84705
		14.0907	2.85337
		14.1055	2.85574
		14.1203	2.85811
		14.1352	2.86049
		14.15	2.86287
		14.1648	2.86525
		14.2645	2.89768
		14.3448	2.92485
		14.4011	2.94364
		14.4573	2.96299
		14.478	2.96796
		14.4982	2.97276
		14.5184	2.97758
		14.5386	2.98242
		14.5588	2.98728
		14.579	2.99216
		14.5992	2.99705
		14.6194	3.00196
		14.6396	3.00689
		14.6609	3.01206
		14.6828	3.01737
		14.7047	3.02269
		14.7482	3.03755
		14.8621	3.08507
		14.8773	3.08753
		14.8926	3.08999
		14.9079	3.09245
		14.9243	3.09469
		14.9513	3.09506
		14.9783	3.09549
		15.0053	3.09598
		15.0323	3.09653
		15.0593	3.09713
		15.0863	3.09778
		15.1132	3.0985
		15.1402	3.09927
		15.202	3.08949
		15.2988	3.07079
		15.4365	3.04537
		15.4525	3.04762
		15.4686	3.04988
		15.4846	3.05214
		15.5009	3.05449
		15.5174	3.05688
		15.5339	3.05928
		15.5503	3.06168
		15.5668	3.06408
		15.5833	3.06648
		15.5997	3.06888
		15.6162	3.07129
		15.6327	3.07369
		15.6491	3.0761
		15.7317	3.10775
		15.8864	3.17478
		15.9547	3.20249
		15.9821	3.21017
		16.0094	3.21786
		16.0367	3.22557
		16.064	3.2333
		16.0914	3.24105
		16.1187	3.24881
		16.1454	3.25649
		16.1708	3.26396
		16.363	3.34631
		16.5846	3.45011
		16.5972	3.45109
		16.6098	3.45206
		16.6224	3.45304
		16.635	3.45403
		16.6476	3.45501
		16.6602	3.456
		16.6727	3.45699
		16.6853	3.45798
		16.6979	3.45898
		16.7105	3.45997
		16.7231	3.46097
		16.7357	3.46197
		16.7483	3.46298
		16.7613	3.46411
		16.7748	3.46535
		16.7883	3.46659
		16.8018	3.46784
		16.8152	3.46909
		16.8284	3.4704
		16.8405	3.47195
		16.8525	3.4735
		16.8645	3.47505
		16.8766	3.4766
		16.8886	3.47816
		16.9006	3.47972
		16.9127	3.48128
		16.9247	3.48284
		16.9367	3.48441
		16.9488	3.48598
		16.9608	3.48756
		16.9728	3.48913
		16.9849	3.49071
		16.9969	3.49229
		17.0089	3.49388
		17.0209	3.49547
		17.033	3.49706
		17.045	3.49865
		17.057	3.50025
		17.0691	3.50185
		17.0811	3.50345
		17.0931	3.50505
		17.1052	3.50666
		17.123	3.5099
		17.1422	3.51356
		17.1614	3.51725
		17.1806	3.52096
		17.1998	3.52471
		17.2219	3.52798
		17.2551	3.52943
		17.2883	3.53096
		17.3214	3.53257
		17.3546	3.53426
		17.3878	3.53602
		17.537	3.57551
		17.5611	3.5746
		17.6206	3.56887
		17.7507	3.55613
		17.8221	3.55177
		17.8852	3.54902
		17.9422	3.5474
		17.9992	3.54641
		18.0104	3.54759
		18.0213	3.54877
		18.0322	3.54996
		18.0431	3.55115
		18.0541	3.55234
		18.065	3.55353
		18.0759	3.55472
		18.0868	3.55591
		18.0977	3.55711
		18.1087	3.5583
		18.1196	3.5595
		18.1322	3.56143
		18.146	3.56387
		18.1597	3.56632
		18.1735	3.56877
		18.1873	3.57122
		18.201	3.57367
		18.2148	3.57613
		18.2286	3.57859
		18.2424	3.58105
		18.2561	3.58352
		18.2699	3.58598
		18.2837	3.58845
		18.2974	3.59092
		18.3112	3.5934
		18.325	3.59588
		18.3388	3.59836
		18.3525	3.60084
		18.3663	3.60332
		18.3912	3.59991
		18.4285	3.59007
		18.4657	3.58034
		18.503	3.57074
		18.5402	3.56125
		18.5713	3.55498
		18.589	3.55551
		18.6067	3.55605
		18.6244	3.55659
		18.6451	3.55855
		18.6798	3.5669
		18.7144	3.57535
		18.7491	3.58389
		18.7837	3.59252
		18.8198	3.60171
		18.9765	3.67023
		18.9978	3.67198
		19.0191	3.67374
		19.0404	3.67551
		19.0616	3.67729
		19.0829	3.67908
		19.1042	3.68088
		19.2505	3.67955
		19.2839	3.68141
		19.3172	3.68333
		19.3505	3.6853
		19.3839	3.68732
		19.4172	3.68939
		19.4505	3.69152
		19.4846	3.69374
		19.5261	3.69645
		19.5607	3.69907
		19.6887	3.65695
		19.7486	3.64554
		19.7784	3.64609
		19.9765	3.71707
		20.0873	3.75356
		20.1183	3.75451
		20.1493	3.75548
		20.1804	3.75648
		20.2114	3.7575
		20.2424	3.75854
		20.2734	3.7596
		20.3012	3.76047
		20.3252	3.76112
		20.3493	3.76178
		20.3733	3.76245
		20.4112	3.76453
		20.5232	3.7709
		20.5702	3.77515
		20.5961	3.77831
		20.6219	3.78149
		20.6477	3.78469
		20.6735	3.7879
		20.7031	3.78944
		20.7434	3.78636
		20.7837	3.78338
		20.824	3.78049
		20.8643	3.7777
		20.9046	3.775
		20.943	3.77316
		21.0834	3.83847
		21.1021	3.84228
		21.1207	3.84609
		21.1394	3.84991
		21.1581	3.85373
		21.1768	3.85755
		21.1955	3.86138
		21.2142	3.86521
		21.2328	3.86905
		21.2515	3.87289
		21.2702	3.87673
		21.2889	3.88058
		21.3076	3.88443
		21.3263	3.88829
		21.345	3.89215
		21.3636	3.89601
		21.3823	3.89988
		21.401	3.90375
		21.4197	3.90762
		21.4675	3.91329
		21.5237	3.91984
		21.5817	3.92765
		21.6348	3.93555
		21.6864	3.94359
		21.7379	3.95189
		21.8002	3.96171
		21.9075	3.97816
		21.9591	3.98776
		21.9978	3.9956
		22.0365	4.00354
		22.0751	4.01156
		22.1138	4.01968
		22.1791	4.03508
		22.3221	4.06644
		22.3714	4.08033
		22.4207	4.09428
		22.4834	4.11511
		22.556	4.14106
		22.6286	4.16711
		22.76	4.21295
		22.8781	4.25087
		22.9351	4.26411
		22.9896	4.27689
		23.044	4.28971
		23.0985	4.30258
		23.153	4.3155
		23.2068	4.32846
		23.2524	4.34123
		23.2992	4.35471
		23.3464	4.36839
		23.3936	4.38209
		23.4408	4.39582
		23.4881	4.40957
		23.5339	4.42306
		23.5796	4.43655
		23.7466	4.51537
		23.789	4.52724
		23.8314	4.53914
		23.8736	4.54929
		23.9811	4.51954
		24.0751	4.49823
		24.1177	4.50672
		24.1602	4.51523
		24.2105	4.52398
		24.2835	4.5434
		24.3586	4.56414
		24.4407	4.58649
		24.5209	4.60499
		24.5811	4.61216
		24.6382	4.61933
		24.6846	4.62614
		24.7308	4.63299
		24.7763	4.63977
		24.8218	4.64664
		24.8673	4.65359
		24.9128	4.66062
		24.9584	4.66774
		24.9875	4.67088
		25.0706	4.65073
		25.1627	4.62741
		25.194	4.62917
		25.2217	4.63247
		25.2493	4.63576
		25.2769	4.63907
		25.3045	4.64238
		25.3322	4.64569
		25.3598	4.64901
		25.3874	4.65234
		25.415	4.65567
		25.4426	4.65901
		25.4703	4.66235
		25.5085	4.66622
		25.6055	4.67359
		25.6662	4.68113
		25.6908	4.68634
		25.7154	4.69156
		25.8564	4.7379
		25.9914	4.7836
		26.0529	4.80218
		26.0929	4.8125
		26.1329	4.82283
		26.1728	4.83318
		26.2128	4.84355
		26.2528	4.85395
		26.2927	4.86435
		26.3327	4.87478
		26.3727	4.88523
		26.4423	4.90482
		26.5831	4.9472
		26.6844	4.97977
		26.7171	4.98847
		26.7464	4.99581
		26.7758	5.00316
		26.8052	5.01051
		26.8345	5.01786
		26.8839	5.03559
		26.9334	5.05492
		26.9813	5.07422
		27.0291	5.0936
		27.0639	5.10613
		27.0858	5.11181
		27.1077	5.11751
		27.1295	5.12321
		27.2577	5.17395
		27.4154	5.24001
		27.4426	5.24856
		27.4698	5.25711
		27.4969	5.2657
		27.524	5.2743
		27.5511	5.28293
		27.5783	5.29158
		27.6054	5.30026
		27.6295	5.30754
		27.6457	5.31113
		27.6619	5.31472
		27.6791	5.31858
		27.6968	5.32255
		27.7144	5.32651
		27.7321	5.33049
		27.7497	5.33446
		27.7674	5.33844
		27.785	5.34242
		27.8027	5.34641
		27.8203	5.3504
		27.838	5.35439
		27.8556	5.35839
		27.8733	5.36239
		27.8909	5.36639
		27.9086	5.3704
		27.9262	5.37441
		27.9439	5.37842
		27.9615	5.38244
		27.9792	5.38646
		27.9968	5.39048
		28.0145	5.39451
		28.0354	5.39941
		28.0568	5.40444
		28.0782	5.40949
		28.0996	5.41454
		28.121	5.41961
		28.1424	5.42468
		28.1638	5.42977
		28.1859	5.43522
		28.2084	5.44082
		28.2308	5.44643
		28.2543	5.45257
		28.278	5.45881
		28.2985	5.46418
		28.3148	5.46836
		28.3311	5.47254
		28.3474	5.47672
		28.3637	5.48091
		28.38	5.48509
		28.3963	5.48928
		28.4126	5.49347
		28.4289	5.49766
		28.4452	5.50185
		28.4615	5.50604
		28.4778	5.51024
		28.4941	5.51443
		28.5104	5.51863
		28.5267	5.52283
		28.543	5.52703
		28.5593	5.53123
		28.5756	5.53543
		28.592	5.53969
		28.6138	5.5465
		28.6356	5.55332
		28.6573	5.56014
		28.6791	5.56697
		28.7009	5.57381
		28.7226	5.58066
		28.7444	5.58752
		28.7662	5.59439
		28.7879	5.60126
		28.8097	5.60815
		28.8314	5.61498
		28.8509	5.6208
		28.8675	5.62518
		28.8841	5.62956
		28.9007	5.63395
		28.9173	5.63833
		28.9339	5.64272
		28.9505	5.64711
		28.967	5.6515
		28.9836	5.65589
		29.0002	5.66029
		29.0168	5.66468
		29.0334	5.66908
		29.05	5.67348
		29.0666	5.67788
		29.0832	5.68228
		29.0998	5.68668
		29.1164	5.69109
		29.2186	5.71946
		29.3046	5.74413
		29.3627	5.76101
		29.5256	5.78321
		29.8752	5.83787
		30.1745	5.98069
		30.4147	6.10074
		30.5045	6.14258
		30.5324	6.15075
		30.5603	6.15893
		30.5883	6.16712
		30.6162	6.1753
		30.6441	6.1835
		30.672	6.19169
		30.6999	6.1999
		30.7278	6.20811
		30.7556	6.21624
		30.7827	6.22413
		30.8099	6.23204
		30.8307	6.23646
		30.8502	6.23947
		30.8738	6.24039
		30.8973	6.2413
		30.9209	6.24223
		30.9444	6.24316
		31.0943	6.28018
		31.1277	6.2841
		31.1624	6.28748
		31.1998	6.2898
		31.2372	6.29215
		31.2716	6.29427
		31.306	6.29642
		31.3404	6.29861
		31.3853	6.30408
		31.4388	6.31236
		31.4923	6.3208
		31.5458	6.32939
		31.5748	6.33011
		31.603	6.33055
		31.6312	6.331
		31.6594	6.33146
		31.6875	6.33193
		31.7157	6.33242
		31.7722	6.31845
		31.8539	6.29194
		31.9568	6.2553
		32.0591	6.2197
		32.0823	6.22271
		32.1056	6.22573
		32.1289	6.22877
		32.2724	6.27396
		32.3013	6.27917
		32.3302	6.28441
		32.3579	6.29016
		32.3826	6.29721
		32.4073	6.30428
		32.432	6.31137
		32.4567	6.31848
		32.4813	6.32559
		32.5043	6.33213
		32.5298	6.33965
		32.5552	6.34718
		32.5807	6.35473
		32.6061	6.36229
		32.6316	6.36987
		32.657	6.37747
		32.6825	6.38508
		32.7079	6.3927
		32.8524	6.44729
		32.8697	6.45183
		32.887	6.45637
		32.9044	6.46091
		32.9282	6.46287
		32.9571	6.46287
		32.9859	6.4629
		33.0148	6.46295
		33.0436	6.46301
		33.0725	6.4631
		33.1013	6.46321
		33.1334	6.46497
		33.1673	6.46769
		33.2015	6.47052
		33.232	6.47548
		33.2557	6.48305
		33.2794	6.49062
		33.303	6.4982
		33.3267	6.50577
		33.3504	6.51335
		33.374	6.52093
		33.3977	6.52851
		33.4213	6.5361
		33.445	6.54368
		33.4687	6.55127
		33.4941	6.55959
		33.5223	6.56897
		33.5516	6.57841
		33.5813	6.58809
		33.6132	6.59889
		33.6452	6.60969
		33.6777	6.62075
		33.7198	6.63557
		33.7619	6.65041
		33.804	6.66527
		33.8461	6.68013
		33.8882	6.69501
		33.9303	6.7099
		33.9725	6.72486
		34.1282	6.7865
		34.1604	6.79739
		34.2071	6.80877
		34.2592	6.82209
		34.3114	6.83543
		34.3635	6.84879
		34.4156	6.86218
		34.4677	6.87558
		34.5199	6.88901
		34.5719	6.90242
		34.6162	6.91194
		34.6562	6.9218
		34.7063	6.93694
		34.7581	6.95278
		34.8099	6.96866
		34.8617	6.98457
		34.9134	7.00052
		35.25	7.1383
		35.3647	7.18313
		35.4301	7.20606
		35.5103	7.23481
		35.5947	7.26526
		35.676	7.29432
		35.7942	7.34097
		36.0603	7.45965
		36.2704	7.55208
		36.3278	7.56888
		36.3852	7.58582
		36.5559	7.64745
		36.6	7.65932
		36.6449	7.67116
		36.6904	7.683
		36.7359	7.69488
		36.9706	7.78694
		37.0783	7.82661
		37.1417	7.84707
		37.205	7.86769
		37.3945	7.94641
		37.4792	7.97781
		37.5968	8.02532
		37.6824	8.05804
		37.724	8.06955
		37.7656	8.08108
		37.8072	8.09264
		37.8488	8.10423
		37.8904	8.11584
		38.0302	8.17697
		38.0981	8.2027
		38.1491	8.22
		38.2002	8.23737
		38.2513	8.25481
		38.3237	8.28335
		38.3994	8.31377
		38.6414	8.43331
		38.8725	8.55064
		38.9589	8.58904
		39.192	8.71193
		39.2848	8.75531
		39.326	8.76863
		39.3714	8.78188
		39.4168	8.79515
		39.4622	8.80845
		39.5076	8.82176
		39.5847	8.85387
		39.7899	8.96457
		40.0338	9.10243
		40.1596	9.169
		40.4202	9.32217
		40.5627	9.40165
		40.6853	9.46888
		40.7417	9.49311
		40.7981	9.5174
		40.8546	9.54173
		41.2392	9.72617
		41.6092	9.84012
		42.2565	10.2492
		42.4226	10.3249
		42.6697	10.4666
		42.8161	10.5531
		42.9509	10.6312
		43.0933	10.6911
		43.2065	10.742
		43.4025	10.8698
		43.4804	10.9116
		43.5583	10.9534
		43.6055	10.9727
		43.6515	10.9911
		43.6975	11.0095
		43.7435	11.0279
		43.7894	11.0463
		43.8354	11.0647
		43.8758	11.0797
		43.9079	11.0904
		43.94	11.1012
		43.9721	11.1119
		44.0042	11.1226
		44.0384	11.1338
		44.0875	11.1485
		44.1367	11.1632
		44.1859	11.178
		44.235	11.1927
		44.2842	11.2075
		44.332	11.2232
		44.3817	11.2402
		44.4316	11.2571
		44.4815	11.274
		44.5314	11.291
		44.5813	11.308
		44.6498	11.3295
		44.7483	11.3586
		44.8726	11.4189
		44.9853	11.4811
		45.0642	11.5186
		45.1432	11.5561
		45.2065	11.5821
		45.245	11.5898
		45.2761	11.5956
		45.3046	11.6008
		45.3331	11.606
		45.3617	11.6112
		45.3902	11.6164
		45.4187	11.6216
		45.4504	11.6258
		45.4826	11.6297
		45.5148	11.6337
		45.5471	11.6376
		45.5793	11.6416
		45.6901	11.6665
		45.7693	11.6833
		45.8295	11.6945
		45.8952	11.7056
		45.9537	11.7147
		45.997	11.7196
		46.0403	11.7246
		46.0829	11.7296
		46.1247	11.7348
		46.1665	11.7399
		46.2083	11.7451
		46.2501	11.7503
		46.292	11.7555
		46.3338	11.7607
		46.405	11.7745
		46.6171	11.79
		46.6985	11.8041
		46.7714	11.8158
		46.8443	11.8276
		47.0401	11.8772
		47.1926	11.9124
		47.2797	11.9287
		47.3772	11.9414
		47.5301	11.9601
		47.6765	11.9771
		47.7539	11.9728
		47.8142	11.972
		47.8563	11.9749
		47.8983	11.9778
		47.9404	11.9808
		47.9824	11.9837
		48.0244	11.9867
		48.0665	11.9896
		48.188	11.9908
		48.3148	11.9915
		48.4193	11.9929
		48.606	11.9953
		48.7216	11.9992
		48.9871	12.0092
		49.8452	12.1533
		50.1912	12.2391
		50.394	12.2571
		50.4603	12.2655
		50.5266	12.2738
		50.5929	12.2822
		50.6692	12.2915
		50.8027	12.3061
		50.8926	12.3171
		50.9738	12.3273
		51.055	12.3376
		51.1238	12.3467
		51.1913	12.3557
		51.2587	12.3648
		51.3253	12.3736
		51.4024	12.3836
		51.4966	12.3987
		51.6004	12.4177
		51.8566	12.4564
		51.9848	12.4785
		52.0867	12.497
		52.2853	12.5303
		52.4906	12.5661
		52.5644	12.581
		52.8926	12.7574
		53.0322	12.8136
		53.1221	12.8379
		53.188	12.8468
		53.3242	12.8675
		53.5437	12.9035
		53.6045	12.9118
		53.6691	12.9182
		53.7337	12.9196
		53.7914	12.9188
		53.8502	12.9183
		53.9109	12.9182
		53.9716	12.9182
		54.0322	12.9183
		54.1017	12.9202
		54.1792	12.9223
		54.2493	12.9276
		54.316	12.9342
		54.3838	12.9412
		54.4558	12.949
		54.5277	12.9568
		54.5997	12.9647
		54.6712	12.9726
		54.7426	12.9807
		54.8138	12.986
		54.8903	12.9894
		55.48	12.9555
		55.7502	12.933
		56.2346	12.8902
		56.3964	12.8864
		56.6702	12.9148
		56.8414	12.9256
		57.0262	12.9564
		57.2446	12.8906
		57.358	12.8653
		57.3963	12.8681
		57.4345	12.8709
		57.4728	12.8737
		57.5111	12.8765
		57.5494	12.8793
		57.5877	12.8821
		57.626	12.8849
		57.6658	12.8886
		57.7112	12.8943
		57.8999	12.8885
		57.9951	12.8907
		58.1531	12.8893
		58.5736	12.8784
		59.2544	12.8814
		59.673	12.901
		59.9522	12.9216
		60.0217	12.9308
		60.0922	12.9404
		60.224	12.9767
		60.5602	13.058
		60.7364	13.1004
		60.868	13.1388
		60.9899	13.1715
		61.1116	13.203
		61.234	13.2347
		61.4993	13.3458
		61.714	13.4144
		62.0093	13.5451
		62.1923	13.6151
		62.4124	13.7018
		62.515	13.7144
		62.8263	13.752
		63.1471	13.7957
		63.6805	13.9142
		63.888	13.9448
		63.9905	13.9595
		64.0437	13.9664
		64.0968	13.9732
		64.15	13.98
		64.2032	13.9869
		64.3328	14.0067
		64.4812	14.0301
		64.7418	14.073
		64.9783	14.1129
		65.2561	14.1618
		65.4942	14.2015
		65.6189	14.2023
		65.8631	14.2274
		66.1155	14.1809
		66.2496	14.1743
		66.3641	14.1637
		66.5432	14.1286
		66.7705	14.0762
		66.8621	14.0751
		66.9536	14.0741
		67.046	14.0733
		67.1256	14.0795
		67.2081	14.0884
		67.296	14.0982
		67.3839	14.1081
		67.4718	14.118
		67.6541	14.1489
		67.7614	14.1633
		67.8647	14.1767
		67.9664	14.1898
		68.0792	14.2055
		68.2181	14.2275
		68.3401	14.2495
		68.4705	14.2734
		68.6338	14.3041
		68.8433	14.3445
		69.2093	14.2419
		69.3026	14.2369
		69.3989	14.2327
		69.4959	14.2287
		69.6098	14.2167
		69.7583	14.1884
		69.8927	14.1672
		70.0438	14.1545
		70.3382	14.142
		70.4949	14.1649
		70.6923	14.1932
		70.9297	14.2333
		71.12	14.2726
		71.3622	14.3268
		71.6948	14.3807
		71.9149	14.3934
		72.0387	14.4005
		72.1388	14.4182
		72.2415	14.4366
		72.3629	14.4595
		72.4886	14.4837
		72.6091	14.5068
		72.967	14.5971
		73.2574	14.6722
		73.6385	14.7765
		74.0953	14.8894
		74.3397	14.9457
		74.4596	14.9697
		74.5786	14.9935
		74.6861	15.0145
		74.8032	15.0162
		74.947	15.0063
		75.0836	14.9997
		75.2248	14.9975
		75.3607	15.0035
		75.4702	15.0264
		75.6145	15.0638
		75.8293	15.1261
		76.0852	15.2037
		76.2975	15.2648
		76.552	15.3352
		76.8067	15.3982
		77.232	15.5308
		77.5289	15.6246
		77.6758	15.6643
		77.7769	15.686
		77.8779	15.7045
		77.9652	15.7124
		78.0524	15.7204
		78.1397	15.7283
		78.227	15.7363
		78.3379	15.7477
		78.5814	15.8003
		78.7345	15.8206
		78.8423	15.8326
		78.9365	15.8392
		79.0137	15.8387
		79.0909	15.8382
		79.3382	15.7662
		79.5697	15.7022
		79.7998	15.6403
		79.8894	15.6352
		79.9821	15.6315
		80.1018	15.6397
		80.362	15.5968
		80.5009	15.6034
		80.6225	15.6024
		80.7329	15.5961
		80.8724	15.5928
		81.006	15.587
		81.1288	15.5788
		81.2417	15.5751
		81.3597	15.5725
		81.4839	15.5674
		81.6016	15.5536
		81.7074	15.5378
		81.8133	15.522
		81.9267	15.507
		82.2316	15.4352
		82.4208	15.4072
		82.6799	15.4417
		82.8308	15.4171
		82.9883	15.394
		83.1084	15.3844
		83.3436	15.389
		83.4968	15.384
		83.6199	15.3881
		83.6933	15.394
		83.763	15.3998
		83.8301	15.405
		83.8972	15.4102
		83.9643	15.4155
		84.0314	15.4208
		84.0921	15.425
		84.1372	15.4267
		84.1822	15.4285
		84.2273	15.4302
		84.2724	15.432
		84.3667	15.4438
		84.6432	15.4946
		84.9074	15.5392
		85.0287	15.5487
		85.1201	15.5513
		85.1765	15.5456
		85.2329	15.54
		85.2914	15.5337
		85.35	15.5274
		85.4236	15.5121
		85.5242	15.4802
		85.7228	15.4533
		85.922	15.4062
		86.0929	15.3408
		86.2715	15.2871
		86.6067	15.1876
		86.6793	15.1736
		86.754	15.1609
		86.8288	15.1483
		86.9533	15.1569
		87.0733	15.1756
		87.1776	15.1894
		87.2718	15.2059
		87.366	15.2224
		87.5695	15.2863
		87.6634	15.3031
		87.812	15.3324
		87.9697	15.3616
		88.0607	15.3729
		88.188	15.3943
		88.4239	15.3951
		88.6193	15.4067
		88.7677	15.4243
		88.9204	15.4432
		89.1439	15.4932
		89.3942	15.5559
		89.6818	15.6359
		90.2379	15.8373
		90.4032	15.8654
		90.7968	15.9641
		91.4062	16.1886
		91.5788	16.2219
		91.7386	16.2484
		92.0503	16.3261
		92.3449	16.377
		92.5122	16.3981
		92.7417	16.3327
		93.0022	16.293
		93.2413	16.2605
		93.4124	16.247
		93.5977	16.2468
		93.8464	16.2592
		94.2198	16.2292
		94.418	16.2278
		94.5721	16.2286
		94.7256	16.2298
		94.8421	16.2208
		94.9716	16.2033
		95.1094	16.181
		95.2555	16.1539
		95.5294	16.0895
		95.6314	16.083
		95.7201	16.0828
		95.8337	16.0839
		95.9472	16.085
		96.0408	16.0846
		96.1155	16.0826
		96.2354	16.0719
		96.3766	16.0592
		96.537	16.0358
		96.8859	15.9874
		96.999	15.9664
		97.0862	15.966
		97.184	15.9707
		97.2845	15.9767
		97.3576	15.9894
		97.5477	16.0525
		97.7325	16.1139
		97.9409	16.1901
		98.0865	16.2375
		98.15	16.2461
		98.2136	16.2548
		98.2772	16.2635
		98.4581	16.3022
		98.5928	16.3295
		98.8554	16.3507
		99.018	16.3326
		99.2178	16.2994
		99.3297	16.2879
		99.5654	16.2064
		99.6983	16.1788
		99.8273	16.1496
		100.064	16.0577
		100.259	15.9863
		100.495	15.8948
		100.586	15.871
		100.695	15.8344
		100.827	15.7853
		100.974	15.728
		101.092	15.6872
		101.194	15.6548
		101.315	15.6135
		101.496	15.5417
		101.666	15.4772
		101.883	15.3938
		102.116	15.312
		102.477	15.1856
		102.663	15.145
		102.756	15.1393
		102.802	15.1378
		102.847	15.1362
		103.081	15.1521
		103.173	15.1554
		103.214	15.1534
		103.255	15.1515
		103.296	15.1495
		103.337	15.1476
		103.378	15.1457
		103.419	15.1437
		103.488	15.1535
		103.599	15.1721
		103.821	15.2305
		104.021	15.2453
		104.168	15.2265
		104.326	15.2034
		104.569	15.2184
		104.708	15.2262
		104.772	15.2143
		104.835	15.2025
		104.966	15.1517
		105.049	15.1287
		105.088	15.1305
		105.127	15.1324
		105.166	15.1343
		105.202	15.1347
		105.236	15.1345
		105.27	15.1343
		105.305	15.1341
		105.358	15.1291
		105.455	15.1129
		105.524	15.1041
		105.573	15.1005
		105.637	15.0888
		105.705	15.0757
		105.773	15.0627
		105.842	15.0493
		105.914	15.0354
		106.244	14.896
		106.389	14.8476
		106.652	14.7442
		106.775	14.7071
		106.87	14.683
		106.964	14.6591
		107.084	14.6238
		107.197	14.5919
		107.285	14.5721
		107.376	14.5534
		107.548	14.574
		107.839	14.5218
		108.254	14.3943
		108.432	14.3849
		108.608	14.3809
		108.742	14.3767
		108.875	14.3725
		109.059	14.3468
		109.29	14.298
		109.472	14.269
		109.776	14.1939
		110.049	14.1469
		110.19	14.1311
		110.315	14.1113
		110.514	14.1039
		110.752	14.0734
		110.972	14.0175
		111.336	13.9185
		111.516	13.8836
		111.63	13.8704
		111.733	13.8606
		111.831	13.8477
		112.001	13.8104
		112.104	13.7941
		112.207	13.7781
		112.327	13.7572
		112.543	13.7087
		112.894	13.6253
		113.058	13.6196
		113.198	13.6348
		113.27	13.6308
		113.342	13.6268
		113.487	13.6574
		113.748	13.7385
		113.907	13.7252
		114.248	13.6886
		114.534	13.6878
		114.762	13.6904
		114.96	13.6949
		115.141	13.7005
		115.472	13.6636
		115.715	13.6568
		115.862	13.6517
		115.968	13.644
		116.089	13.633
		116.297	13.6218
		116.45	13.6104
		116.576	13.5987
		116.776	13.5767
		116.903	13.5737
		117.029	13.571
		117.123	13.566
		117.233	13.5574
		117.349	13.548
		117.613	13.5132
		117.773	13.4986
		117.916	13.4872
		118.02	13.4831
		118.123	13.4807
		118.226	13.4783
		118.326	13.476
		118.48	13.4727
		118.747	13.4789
		119.019	13.4601
		119.191	13.4464
		119.717	13.1541
		120.271	13.1325
		120.814	13.1736
		121.589	13.3583
		121.934	13.3642
		122.179	13.3495
		122.362	13.3473
		122.664	13.3569
		122.779	13.3494
		122.892	13.3419
		122.999	13.3398
		123.441	13.3636
		123.669	13.3978
		123.915	13.445
		124.278	13.5392
		124.559	13.6087
		124.656	13.6071
		124.752	13.6056
		124.849	13.6042
		124.946	13.6027
		125.051	13.6012
		125.196	13.5976
		125.575	13.5161
		125.875	13.5059
		126.278	13.5652
		126.621	13.5794
		126.987	13.5693
		127.278	13.622
		127.511	13.6397
		127.701	13.6477
		127.814	13.6596
		127.907	13.6699
		128	13.6803
		128.093	13.6907
		128.178	13.6939
		128.279	13.6756
		128.419	13.6441
		128.569	13.6089
		128.823	13.5233
		129.11	13.372
		129.306	13.2919
		129.461	13.2412
		129.647	13.2727
		129.762	13.2748
		129.837	13.2729
		129.912	13.2712
		129.987	13.2694
		130.066	13.2674
		130.162	13.2621
		130.267	13.254
		130.377	13.2477
		130.746	13.1809
		130.89	13.1884
		131.033	13.1958
		131.295	13.2036
		131.69	13.2257
		131.928	13.2349
		132.106	13.2322
		132.301	13.2194
		132.466	13.2158
		132.686	13.2309
		133.132	13.2719
		133.653	13.3394
		133.872	13.3559
		134.046	13.3692
		134.178	13.3783
		134.309	13.3875
		134.513	13.404
		134.663	13.4157
		134.864	13.4582
		135.143	13.5338
		135.29	13.5563
		135.682	13.6836
		135.943	13.7217
		136.536	13.7958
		136.753	13.7839
		136.864	13.7835
		136.984	13.784
		137.104	13.7844
		137.224	13.785
		137.434	13.7423
		137.683	13.6702
		137.822	13.6579
		137.947	13.6561
		138.055	13.6658
		138.163	13.6755
		138.271	13.6853
		138.622	13.6816
		138.793	13.681
		139.017	13.6794
		139.227	13.6892
		139.406	13.6953
		139.668	13.7025
		139.879	13.7106
		140.051	13.7194
		140.197	13.7211
		140.459	13.7246
		140.595	13.7296
		140.779	13.7526
		140.975	13.7771
		141.385	13.7796
		141.655	13.7967
		141.975	13.8478
		142.198	13.8997
		142.381	13.9318
		142.517	13.9457
		142.619	13.9468
		142.709	13.9481
		142.778	13.9501
		142.846	13.9524
		142.98	13.9414
		143.234	13.9083
		143.34	13.9037
		143.498	13.9072
		143.682	13.9072
		143.95	13.9109
		144.07	13.9296
		144.162	13.9451
		144.264	13.9641
		144.465	14.0196
		144.532	14.0269
		144.635	14.038
		144.782	14.0542
		144.883	14.0654
		144.984	14.0765
		145.118	14.0807
		145.254	14.0764
		145.384	14.0717
		145.5	14.0679
		145.617	14.0641
		145.82	14.0484
		145.9	14.0506
		145.979	14.0528
		146.063	14.0547
		146.169	14.0505
		146.273	14.0461
		146.377	14.0421
		146.491	14.0407
		146.732	14.0819
		146.826	14.0864
		146.901	14.0937
		146.976	14.101
		147.051	14.1083
		147.126	14.1157
		147.205	14.1249
		147.306	14.1429
		147.456	14.1668
		147.64	14.1988
		147.798	14.233
		147.984	14.2636
		148.158	14.2894
		148.358	14.3283
		148.88	14.4485
		149.025	14.4563
		149.297	14.4488
[truncated: 975 more rows]

## Sheet: EPSCs_Fig.5c
Avg_Im_SBTub3	sem_Im_SBTub3	Avg_Im_ctrl	sem_Im_ctrl
1886.64	525.542	2332.72	250.574
2571.07	377.739	2582.87	257.752
2673.16	329.796	2495.13	302.371
2949.03	412.83	2673.8	338.744
3014.31	385.259	2490.99	302.931
3033.89	410.803	2473.7	382.174
3008.72	406.697	2604.18	363.88
2936.47	370.854	2620.03	398.879
3143.44	408.09	2701.67	377.797
3103.34	382.255	2562.43	377.932
2982.62	378.488	2422.97	394.183
2953.03	365.041	2487.05	365.843
3148.94	411.099	2364.35	311.419

## Sheet: PPR_Fig.5d
Avg_PPR_SBTub3	sem_PPR_SBTub3	Avg_PPR_ctrl	sem_PPR_ctrl
1.16737		0.803611	0.0754024
1.03513	0.0872454	0.928519	0.0629846
0.957352	0.0855332	0.844889	0.0589264
0.773992	0.10535	0.842904	0.0799587
0.804439	0.110663	0.827334	0.0647446
0.780776	0.11478	0.816701	0.0723787
0.711106	0.101091	0.847242	0.0891644
0.829812	0.124579	0.82518	0.0647852
0.736918	0.0881576	0.794888	0.0570934
0.709236	0.102615	0.839921	0.047991
0.679994	0.110262	0.807305	0.0555819
0.693734	0.0923724	0.747143	0.0468947
0.706353	0.101271	0.778712	0.0486386

## Sheet: mEPSCs 10 mMEGTA_Fig.5e
		Avg_minis10_SBTub3	sem_minis10_SBTub3	Avg_minis10_ctrl	sem_minis10_ctrl
deltaSBTub3	0.000884268	0	0	0	0
deltaCtrl	0.000647367	0.00548878	0.00390235	0.00234779	0.000802877
		0.0109776	0.00780471	0.00469558	0.00160575
		0.0164664	0.0117071	0.00704338	0.00240863
		0.0219551	0.0156094	0.00939117	0.00321151
		0.0274439	0.0195118	0.011739	0.00401438
		0.0329327	0.0234141	0.0140868	0.00481726
		0.0384215	0.0273165	0.0164345	0.00562014
		0.0439103	0.0312188	0.0187823	0.00642302
		0.0493991	0.0351212	0.0211301	0.00722589
		0.0548878	0.0390235	0.0234779	0.00802877
		0.0603766	0.0429259	0.0258257	0.00883165
		0.0658654	0.0468282	0.0281735	0.00963452
		0.0713542	0.0507306	0.0305213	0.0104374
		0.076843	0.0546329	0.0328691	0.0112403
		0.0823318	0.0585353	0.0352169	0.0120432
		0.0878206	0.0624377	0.0375647	0.012846
		0.0933093	0.06634	0.0399125	0.0136489
		0.0987981	0.0702424	0.0422603	0.0144518
		0.104287	0.0741447	0.044608	0.0152547
		0.109776	0.0780471	0.0469558	0.0160575
		0.115264	0.0819494	0.0493036	0.0168604
		0.120753	0.0858518	0.0516514	0.0176633
		0.126242	0.0897541	0.0539992	0.0184662
		0.131731	0.0936565	0.056347	0.019269
		0.13722	0.0975588	0.0586948	0.0200719
		0.142708	0.101461	0.0610426	0.0208748
		0.148197	0.105364	0.0633904	0.0216777
		0.153686	0.109266	0.0657382	0.0224806
		0.159175	0.113168	0.068086	0.0232834
		0.164664	0.117071	0.0704338	0.0240863
		0.170152	0.120973	0.0727816	0.0248892
		0.175641	0.124875	0.0751293	0.0256921
		0.18113	0.128778	0.0774771	0.0264949
		0.186619	0.13268	0.0798249	0.0272978
		0.192107	0.136582	0.0821727	0.0281007
		0.197596	0.140485	0.0845205	0.0289036
		0.203085	0.144387	0.0868683	0.0297064
		0.208574	0.148289	0.0892161	0.0305093
		0.214063	0.152192	0.0915639	0.0313122
		0.219551	0.156094	0.0939117	0.0321151
		0.22504	0.159996	0.0962595	0.032918
		0.230529	0.163899	0.0986073	0.0337208
		0.236018	0.167801	0.100955	0.0345237
		0.241507	0.171704	0.103303	0.0353266
		0.246995	0.175606	0.105651	0.0361295
		0.252484	0.179508	0.107998	0.0369323
		0.257973	0.183411	0.110346	0.0377352
		0.263462	0.187313	0.112694	0.0385381
		0.26895	0.191215	0.115042	0.039341
		0.274439	0.195118	0.11739	0.0401438
		0.279928	0.19902	0.119737	0.0409467
		0.285417	0.202922	0.122085	0.0417496
		0.290906	0.206825	0.124433	0.0425525
		0.296394	0.210727	0.126781	0.0433554
		0.301883	0.214629	0.129129	0.0441582
		0.307372	0.218532	0.131476	0.0449611
		0.312861	0.222434	0.133824	0.045764
		0.31835	0.226336	0.136172	0.0465669
		0.323838	0.230239	0.13852	0.0473697
		0.327559	0.232411	0.140868	0.0481726
		0.331242	0.234548	0.143215	0.0489755
		0.334926	0.236686	0.145563	0.0497784
		0.338609	0.238824	0.147911	0.0505812
		0.342293	0.240962	0.150259	0.0513841
		0.345976	0.243101	0.152606	0.052187
		0.34966	0.245241	0.154954	0.0529899
		0.353343	0.247381	0.157302	0.0537928
		0.357026	0.249521	0.15965	0.0545956
		0.36071	0.251662	0.161998	0.0553985
		0.364393	0.253804	0.164345	0.0562014
		0.368077	0.255946	0.166693	0.0570043
		0.37176	0.258088	0.169041	0.0578071
		0.375444	0.260231	0.171389	0.05861
		0.379127	0.262374	0.173737	0.0594129
		0.38281	0.264518	0.176084	0.0602158
		0.386494	0.266662	0.178432	0.0610186
		0.390177	0.268806	0.18078	0.0618215
		0.393861	0.270951	0.183128	0.0626244
		0.397544	0.273096	0.185476	0.0634273
		0.401228	0.275242	0.187823	0.0642302
		0.404911	0.277388	0.190171	0.065033
		0.408595	0.279534	0.192519	0.0658359
		0.412278	0.28168	0.194867	0.0666388
		0.415961	0.283827	0.197215	0.0674417
		0.419645	0.285974	0.199562	0.0682445
		0.423328	0.288122	0.20191	0.0690474
		0.427012	0.29027	0.204258	0.0698503
		0.430695	0.292418	0.206606	0.0706532
		0.434379	0.294566	0.208953	0.071456
		0.438062	0.296715	0.211301	0.0722589
		0.441745	0.298864	0.213649	0.0730618
		0.445429	0.301013	0.215997	0.0738647
		0.449112	0.303163	0.218345	0.0746676
		0.452796	0.305313	0.220692	0.0754704
		0.456479	0.307463	0.22304	0.0762733
		0.460163	0.309613	0.225388	0.0770762
		0.463846	0.311764	0.227736	0.0778791
		0.46753	0.313915	0.230084	0.0786819
		0.471213	0.316066	0.232431	0.0794848
		0.474896	0.318217	0.234779	0.0802877
		0.47858	0.320368	0.237127	0.0810906
		0.482263	0.32252	0.239475	0.0818935
		0.485947	0.324672	0.241823	0.0826963
		0.48963	0.326824	0.24417	0.0834992
		0.493314	0.328977	0.246518	0.0843021
		0.496997	0.331129	0.248866	0.085105
		0.50068	0.333282	0.251214	0.0859078
		0.504364	0.335435	0.253562	0.0867107
		0.508047	0.337588	0.255909	0.0875136
		0.511731	0.339742	0.258257	0.0883165
		0.515414	0.341895	0.260605	0.0891193
		0.519098	0.344049	0.262953	0.0899222
		0.522781	0.346203	0.2653	0.0907251
		0.526465	0.348357	0.267648	0.091528
		0.530148	0.350511	0.269996	0.0923309
		0.533831	0.352666	0.272344	0.0931337
		0.537515	0.354821	0.274692	0.0939366
		0.541198	0.356975	0.277039	0.0947395
		0.544882	0.35913	0.279387	0.0955424
		0.548565	0.361286	0.281735	0.0963452
		0.552249	0.363441	0.284083	0.0971481
		0.555932	0.365596	0.286431	0.097951
		0.559616	0.367752	0.288778	0.0987539
		0.563299	0.369908	0.291126	0.0995567
		0.566982	0.372063	0.293474	0.10036
		0.570666	0.374219	0.295822	0.101162
		0.574349	0.376376	0.29817	0.101965
		0.578033	0.378532	0.300517	0.102768
		0.581716	0.380688	0.302865	0.103571
		0.5854	0.382845	0.305213	0.104374
		0.589083	0.385002	0.307561	0.105177
		0.592766	0.387159	0.309909	0.10598
		0.59645	0.389315	0.312256	0.106783
		0.600133	0.391473	0.314604	0.107586
		0.603817	0.39363	0.316952	0.108388
		0.6075	0.395787	0.3193	0.109191
		0.611184	0.397945	0.321648	0.109994
		0.614867	0.400102	0.323995	0.110797
		0.618551	0.40226	0.326343	0.1116
		0.622234	0.404418	0.328691	0.112403
		0.625917	0.406576	0.331039	0.113206
		0.629601	0.408734	0.333386	0.114009
		0.633284	0.410892	0.335734	0.114811
		0.636968	0.41305	0.338082	0.115614
		0.640651	0.415208	0.34043	0.116417
		0.644335	0.417367	0.342778	0.11722
		0.648018	0.419525	0.345125	0.118023
		0.651701	0.421684	0.347473	0.118826
		0.655385	0.423843	0.349821	0.119629
		0.659068	0.426001	0.352169	0.120432
		0.662752	0.42816	0.354517	0.121234
		0.666435	0.430319	0.356864	0.122037
		0.670119	0.432479	0.359212	0.12284
		0.673802	0.434638	0.36156	0.123643
		0.677486	0.436797	0.363908	0.124446
		0.681169	0.438956	0.366256	0.125249
		0.684852	0.441116	0.368603	0.126052
		0.688536	0.443275	0.370951	0.126855
		0.692219	0.445435	0.373299	0.127657
		0.695903	0.447595	0.375647	0.12846
		0.699586	0.449755	0.433234	0.17693
		0.705066	0.453635	0.505557	0.242746
		0.723923	0.470343	0.625017	0.356537
		0.742779	0.487086	0.723241	0.451346
		0.761635	0.503861	0.805703	0.531158
		0.780491	0.520663	0.814378	0.538129
		0.799347	0.53749	0.817167	0.539277
		0.818204	0.554341	0.819957	0.540425
		0.83706	0.571213	0.822747	0.541574
		0.855916	0.588104	0.825536	0.542723
		0.874772	0.605013	0.828326	0.543872
		0.893628	0.621938	0.831115	0.545021
		0.912484	0.638878	0.833905	0.54617
		0.931341	0.655831	0.836695	0.547319
		0.950197	0.672798	0.839484	0.548469
		0.969053	0.689776	0.842274	0.549619
		0.975383	0.694502	0.845064	0.550769
		0.980572	0.69811	0.847853	0.551919
		0.98576	0.701719	0.850643	0.553069
		0.990949	0.705327	0.853433	0.554219
		0.996137	0.708936	0.856222	0.55537
		1.00133	0.712544	0.859012	0.556521
		1.00651	0.716153	0.861802	0.557671
		1.0117	0.719762	0.864591	0.558822
		1.01689	0.72337	0.867381	0.559974
		1.02208	0.726979	0.870171	0.561125
		1.02727	0.730587	0.87296	0.562277
		1.03246	0.734196	0.87575	0.563428
		1.03765	0.737804	0.878539	0.56458
		1.04283	0.741413	0.881329	0.565732
		1.04802	0.745022	0.884119	0.566884
		1.05321	0.74863	0.886908	0.568036
		1.0584	0.752239	0.889698	0.569189
		1.06359	0.755847	0.892488	0.570341
		1.06878	0.759456	0.895277	0.571494
		1.07397	0.763065	0.898067	0.572647
		1.07915	0.766673	0.900857	0.5738
		1.08434	0.770282	0.903646	0.574953
		1.08953	0.77389	0.906436	0.576107
		1.09472	0.777499	0.909226	0.57726
		1.09991	0.781108	0.912015	0.578414
		1.1051	0.784716	0.914805	0.579567
		1.11029	0.788325	0.917595	0.580721
		1.11547	0.791934	0.920384	0.581875
		1.12066	0.795542	0.923174	0.583029
		1.12585	0.799151	0.925964	0.584184
		1.13104	0.80276	0.928753	0.585338
		1.13623	0.806368	0.931543	0.586493
		1.14142	0.809977	0.934332	0.587648
		1.1466	0.813586	0.937122	0.588802
		1.15179	0.817194	0.939912	0.589957
		1.15698	0.820803	0.942701	0.591112
		1.16217	0.824412	0.945491	0.592268
		1.16736	0.82802	0.948281	0.593423
		1.17255	0.831629	0.95107	0.594579
		1.17774	0.835238	0.95386	0.595734
		1.18292	0.838846	0.95665	0.59689
		1.18811	0.842455	0.959439	0.598046
		1.1933	0.846064	0.962229	0.599202
		1.19849	0.849672	0.965019	0.600358
		1.20368	0.853281	0.967808	0.601515
		1.20887	0.85689	0.970598	0.602671
		1.21406	0.860499	0.973388	0.603828
		1.21924	0.864107	0.976177	0.604984
		1.22443	0.867716	0.978967	0.606141
		1.22962	0.871325	0.981756	0.607298
		1.23481	0.874933	0.984546	0.608455
		1.24	0.878542	0.987336	0.609612
		1.24519	0.882151	0.990125	0.610769
		1.25038	0.88576	0.992915	0.611927
		1.25556	0.889368	0.995705	0.613084
		1.26075	0.892977	0.998494	0.614242
		1.26594	0.896586	1.00128	0.6154
		1.27113	0.900195	1.00407	0.616558
		1.27632	0.903803	1.00686	0.617716
		1.28151	0.907412	1.00965	0.618874
		1.2867	0.911021	1.01244	0.620032
		1.29188	0.91463	1.01523	0.62119
		1.29707	0.918238	1.01802	0.622349
		1.3014	0.921002	1.02081	0.623507
		1.30439	0.922462	1.0236	0.624666
		1.30738	0.923922	1.02639	0.625825
		1.31037	0.925382	1.02918	0.626984
		1.31336	0.926842	1.03197	0.628143
		1.31635	0.928303	1.03476	0.629302
		1.31934	0.929764	1.03755	0.630461
		1.32233	0.931225	1.04034	0.631621
		1.32532	0.932687	1.04313	0.63278
		1.32831	0.934149	1.04592	0.63394
		1.3313	0.935611	1.04871	0.6351
		1.33429	0.937073	1.0515	0.636259
		1.33728	0.938536	1.05429	0.637419
		1.34027	0.939999	1.05708	0.638579
		1.35066	0.940598	1.05987	0.639739
		1.36382	0.940979	1.06266	0.6409
		1.37697	0.941478	1.06545	0.64206
		1.39013	0.942097	1.06824	0.64322
		1.40329	0.942834	1.07103	0.644381
		1.41644	0.943689	1.07381	0.645542
		1.4296	0.944662	1.0766	0.646702
		1.44275	0.945754	1.07939	0.647863
		1.45591	0.946962	1.08218	0.649024
		1.46906	0.948287	1.08497	0.650185
		1.48222	0.949729	1.08776	0.651346
		1.49538	0.951286	1.09055	0.652508
		1.50853	0.952958	1.09334	0.653669
		1.52169	0.954746	1.09613	0.65483
		1.53484	0.956647	1.09892	0.655992
		1.548	0.958661	1.10171	0.657154
		1.56116	0.960788	1.1045	0.658315
		1.57431	0.963027	1.10729	0.659477
		1.58747	0.965377	1.11008	0.660639
		1.60062	0.967837	1.11222	0.661164
		1.61378	0.970407	1.1142	0.66153
		1.62693	0.973085	1.11618	0.661896
		1.64195	0.97611	1.11815	0.662262
		1.66106	0.979872	1.12013	0.662628
		1.68016	0.983896	1.12211	0.662995
		1.69927	0.98818	1.12409	0.663362
		1.71838	0.99272	1.12606	0.663729
		1.73748	0.997512	1.12804	0.664097
		1.75659	1.00255	1.13002	0.664464
		1.7757	1.00784	1.132	0.664832
		1.7948	1.01337	1.13397	0.665201
		1.81391	1.01913	1.13595	0.665569
		1.83302	1.02513	1.13793	0.665938
		1.85213	1.03136	1.13991	0.666307
		1.87123	1.03781	1.14188	0.666676
		1.89034	1.04449	1.14386	0.667045
		1.90945	1.05138	1.14584	0.667415
		1.91752	1.05464	1.14782	0.667785
		1.92077	1.05626	1.14979	0.668155
		1.92402	1.05788	1.15177	0.668526
		1.92728	1.0595	1.15373	0.668897
		1.93053	1.06112	1.15566	0.66927
		1.93378	1.06274	1.15759	0.669643
		1.93703	1.06436	1.15952	0.670016
		1.94028	1.06598	1.16146	0.670389
		1.94353	1.0676	1.16339	0.670762
		1.94678	1.06922	1.16532	0.671136
		1.95004	1.07084	1.16725	0.67151
		1.95329	1.07246	1.16919	0.671884
		1.95654	1.07409	1.17112	0.672258
		1.95979	1.07571	1.17305	0.672633
		1.96304	1.07733	1.17498	0.673008
		1.96629	1.07895	1.17691	0.673383
		1.96955	1.08057	1.17885	0.673758
		1.9728	1.08219	1.18078	0.674133
		1.97605	1.08381	1.18271	0.674509
		1.9793	1.08543	1.18464	0.674885
		1.98255	1.08705	1.18658	0.675261
		1.9858	1.08867	1.18851	0.675637
		1.98905	1.09029	1.19044	0.676013
		1.99231	1.09191	1.19237	0.67639
		1.99556	1.09353	1.1943	0.676767
		1.99881	1.09515	1.19624	0.677144
		2.00206	1.09677	1.19817	0.677521
		2.00531	1.09839	1.2001	0.677898
		2.00856	1.10001	1.20203	0.678276
		2.01181	1.10163	1.20397	0.678654
		2.01507	1.10325	1.2059	0.679032
		2.01832	1.10487	1.20783	0.67941
		2.02157	1.10649	1.20976	0.679789
		2.02482	1.10811	1.21169	0.680167
		2.02807	1.10973	1.21363	0.680546
		2.03132	1.11135	1.21556	0.680925
		2.03458	1.11297	1.21749	0.681304
		2.03783	1.11459	1.21942	0.681684
		2.04108	1.11621	1.22136	0.682064
		2.04433	1.11783	1.22329	0.682443
		2.04758	1.11945	1.22522	0.682823
		2.05083	1.12107	1.22715	0.683204
		2.05408	1.12269	1.22908	0.683584
		2.05734	1.12431	1.23102	0.683965
		2.06059	1.12593	1.23295	0.684346
		2.06384	1.12755	1.23488	0.684727
		2.06709	1.12918	1.23681	0.685108
		2.07034	1.1308	1.23875	0.68549
		2.07359	1.13242	1.24068	0.685871
		2.07684	1.13404	1.24261	0.686253
		2.0801	1.13566	1.24454	0.686635
		2.08335	1.13728	1.24647	0.687018
		2.0866	1.1389	1.24841	0.6874
		2.08985	1.14052	1.25034	0.687783
		2.0931	1.14214	1.25227	0.688166
		2.09635	1.14376	1.2542	0.688549
		2.09961	1.14538	1.25614	0.688932
		2.10286	1.147	1.25807	0.689315
		2.10611	1.14862	1.26	0.689699
		2.10936	1.15024	1.26193	0.690083
		2.11261	1.15186	1.26386	0.690467
		2.11586	1.15348	1.2658	0.690851
		2.11911	1.1551	1.26773	0.691235
		2.12237	1.15672	1.26966	0.69162
		2.12562	1.15834	1.27159	0.692005
		2.12887	1.15996	1.27353	0.69239
		2.13212	1.16158	1.27546	0.692775
		2.13537	1.1632	1.27739	0.69316
		2.13862	1.16482	1.27932	0.693546
		2.14188	1.16644	1.28125	0.693932
		2.14513	1.16806	1.28319	0.694318
		2.14838	1.16968	1.28512	0.694704
		2.15163	1.1713	1.28705	0.69509
		2.15488	1.17292	1.28919	0.695463
		2.15813	1.17454	1.29205	0.695786
		2.16138	1.17616	1.29491	0.696112
		2.16464	1.17778	1.29778	0.696439
		2.16789	1.17941	1.30064	0.696768
		2.17114	1.18103	1.3035	0.697099
		2.17439	1.18265	1.30637	0.697432
		2.17764	1.18427	1.30923	0.697766
		2.18089	1.18589	1.31209	0.698103
		2.18414	1.18751	1.31496	0.698441
		2.1874	1.18913	1.31782	0.698782
		2.19065	1.19075	1.32068	0.699124
		2.1939	1.19237	1.32355	0.699467
		2.19715	1.19399	1.32641	0.699813
		2.2004	1.19561	1.32927	0.700161
		2.20365	1.19723	1.33214	0.70051
		2.20691	1.19885	1.335	0.700861
		2.21016	1.20047	1.33786	0.701214
		2.21341	1.20209	1.34073	0.701569
		2.21666	1.20371	1.34359	0.701926
		2.22121	1.20633	1.34645	0.702284
		2.22718	1.21004	1.34932	0.702645
		2.23314	1.21376	1.35218	0.703007
		2.23911	1.21747	1.35504	0.703371
		2.24507	1.22119	1.35791	0.703736
		2.25104	1.22492	1.36077	0.704104
		2.25701	1.22864	1.36363	0.704473
		2.26297	1.23236	1.36649	0.704844
		2.26894	1.23609	1.36936	0.705217
		2.2749	1.23982	1.37222	0.705592
		2.28087	1.24356	1.37508	0.705968
		2.28683	1.24729	1.37795	0.706347
		2.2928	1.25103	1.38081	0.706727
		2.29876	1.25477	1.38367	0.707108
		2.30473	1.25851	1.38654	0.707492
		2.3107	1.26225	1.38934	0.707883
		2.31666	1.266	1.39207	0.708283
		2.32263	1.26974	1.39479	0.708684
		2.32859	1.27349	1.39752	0.709088
		2.33456	1.27725	1.40024	0.709493
		2.34052	1.281	1.40297	0.7099
		2.34649	1.28476	1.4057	0.710308
		2.35245	1.28851	1.40842	0.710719
		2.35842	1.29227	1.41115	0.711131
		2.36439	1.29604	1.41387	0.711545
		2.37035	1.2998	1.4166	0.711961
		2.37632	1.30356	1.41932	0.712379
		2.38228	1.30733	1.42205	0.712798
		2.38825	1.3111	1.42478	0.713219
		2.39421	1.31487	1.4275	0.713642
		2.40018	1.31865	1.43023	0.714067
		2.40614	1.32242	1.43295	0.714493
		2.41211	1.3262	1.43568	0.714921
		2.41807	1.32998	1.43841	0.715351
		2.42404	1.33376	1.44113	0.715783
		2.43001	1.33754	1.44386	0.716216
		2.43597	1.34132	1.44658	0.716652
		2.44194	1.34511	1.44931	0.717089
		2.4479	1.3489	1.45204	0.717527
		2.45387	1.35269	1.45476	0.717968
		2.45983	1.35648	1.45749	0.71841
		2.4658	1.36027	1.46021	0.718854
		2.47176	1.36406	1.46294	0.719299
		2.47773	1.36786	1.46566	0.719747
		2.4837	1.37166	1.46839	0.720196
		2.48966	1.37546	1.47112	0.720646
		2.49563	1.37926	1.47384	0.721099
		2.50159	1.38306	1.47657	0.721553
		2.50756	1.38686	1.47929	0.722009
		2.51352	1.39067	1.48202	0.722466
		2.51949	1.39448	1.48475	0.722926
		2.52545	1.39829	1.48747	0.723386
		2.53142	1.4021	1.4902	0.723849
		2.53739	1.40591	1.49292	0.724313
		2.54335	1.40972	1.49565	0.724779
		2.54932	1.41354	1.49837	0.725247
		2.55592	1.41788	1.5011	0.725717
		2.56393	1.42335	1.50383	0.726188
		2.57194	1.42884	1.50655	0.72666
		2.57995	1.43433	1.50928	0.727135
		2.58796	1.43982	1.512	0.727611
		2.59597	1.44532	1.51473	0.728088
		2.60398	1.45082	1.51746	0.728568
		2.61199	1.45633	1.52018	0.729049
		2.62	1.46184	1.52291	0.729532
		2.62801	1.46735	1.52563	0.730016
		2.63601	1.47287	1.52836	0.730502
		2.64402	1.4784	1.53108	0.730989
		2.65203	1.48393	1.53381	0.731479
		2.66004	1.48946	1.53654	0.73197
		2.66805	1.495	1.53926	0.732462
		2.67606	1.50054	1.54199	0.732956
		2.68407	1.50609	1.54471	0.733452
		2.69208	1.51164	1.54744	0.73395
		2.70009	1.51719	1.55017	0.734449
		2.7081	1.52275	1.55289	0.734949
		2.7161	1.52831	1.55562	0.735451
		2.72411	1.53388	1.55834	0.735955
		2.73212	1.53945	1.56107	0.736461
		2.74013	1.54503	1.56379	0.736968
		2.74814	1.5506	1.56652	0.737477
		2.75615	1.55619	1.56925	0.737987
		2.76416	1.56177	1.57197	0.738499
		2.77217	1.56736	1.5747	0.739012
		2.78018	1.57295	1.57742	0.739527
		2.78819	1.57855	1.58015	0.740044
		2.79619	1.58415	1.58288	0.740562
		2.8042	1.58975	1.5856	0.741082
		2.81221	1.59536	1.59207	0.741961
		2.82022	1.60097	1.6073	0.743838
		2.82823	1.60658	1.62254	0.745959
		2.83624	1.6122	1.63777	0.748321
		2.84425	1.61782	1.653	0.750923
		2.85226	1.62345	1.66823	0.753761
		2.86027	1.62907	1.68347	0.756833
		2.8741	1.63964	1.6987	0.760136
		2.8892	1.6513	1.71393	0.763667
		2.90431	1.66299	1.72917	0.767423
		2.91941	1.67469	1.7444	0.771401
		2.93451	1.68642	1.74838	0.772446
		2.94962	1.69816	1.75201	0.773401
		2.96472	1.70993	1.75564	0.774361
		2.97982	1.72172	1.75927	0.775325
		2.99493	1.73352	1.76291	0.776293
		3.01003	1.74535	1.76654	0.777266
		3.02513	1.75719	1.77017	0.778242
		3.04023	1.76905	1.77381	0.779223
		3.05631	1.78111	1.77744	0.780208
		3.07357	1.79338	1.78107	0.781198
		3.09082	1.80565	1.78471	0.782191
		3.10808	1.81794	1.78834	0.783189
		3.12534	1.83023	1.79197	0.784191
		3.1426	1.84253	1.79561	0.785197
		3.15562	1.85113	1.79924	0.786207
		3.16287	1.85469	1.80287	0.787221
		3.17013	1.85826	1.8065	0.788239
		3.17739	1.86183	1.81014	0.789261
		3.18464	1.8654	1.81377	0.790287
		3.1919	1.86897	1.8174	0.791318
		3.19915	1.87255	1.82104	0.792352
		3.20641	1.87612	1.82467	0.79339
		3.21366	1.8797	1.8283	0.794432
		3.22092	1.88327	1.83194	0.795479
		3.22817	1.88685	1.83557	0.796529
		3.23543	1.89043	1.8392	0.797583
		3.24269	1.89401	1.84284	0.798641
		3.24994	1.89759	1.84647	0.799703
		3.2572	1.90117	1.8501	0.800769
		3.26445	1.90476	1.85373	0.801838
		3.27171	1.90834	1.85737	0.802912
		3.27896	1.91193	1.861	0.803989
		3.28622	1.91552	1.86463	0.80507
		3.29347	1.91911	1.86827	0.806155
		3.30073	1.9227	1.8719	0.807244
		3.30799	1.92629	1.87553	0.808337
		3.31524	1.92988	1.87917	0.809433
		3.3225	1.93347	1.8828	0.810533
		3.32975	1.93707	1.88643	0.811637
		3.33701	1.94066	1.89007	0.812744
		3.34426	1.94426	1.8937	0.813856
		3.35152	1.94785	1.89733	0.814971
		3.35877	1.95145	1.90096	0.816089
		3.36603	1.95505	1.9046	0.817211
		3.37329	1.95865	1.90823	0.818337
		3.38054	1.96226	1.91186	0.819467
		3.3878	1.96586	1.9155	0.8206
		3.39505	1.96946	1.91913	0.821736
		3.40231	1.97307	1.92276	0.822877
		3.40956	1.97667	1.9264	0.824021
		3.41682	1.98028	1.93003	0.825168
		3.42407	1.98389	1.93366	0.826319
		3.43133	1.9875	1.9373	0.827473
		3.43859	1.99111	1.94093	0.828631
		3.44584	1.99472	1.94456	0.829793
		3.4531	1.99833	1.94819	0.830958
		3.46035	2.00195	1.95183	0.832126
		3.46761	2.00556	1.95546	0.833298
		3.47486	2.00918	1.95909	0.834473
		3.48212	2.01279	1.96273	0.835652
		3.48938	2.01641	1.96636	0.836834
		3.49663	2.02003	1.96999	0.838019
		3.50389	2.02365	1.97363	0.839208
		3.51114	2.02727	1.97726	0.8404
		3.5184	2.03089	1.98094	0.841506
		3.52565	2.03451	1.98458	0.842571
		3.53291	2.03814	1.98821	0.843642
		3.54016	2.04176	1.99185	0.844718
		3.54742	2.04539	1.99549	0.8458
		3.55468	2.04901	1.99912	0.846888
		3.56193	2.05264	2.00276	0.847981
		3.56919	2.05627	2.00639	0.84908
		3.57644	2.0599	2.01003	0.850184
		3.5837	2.06353	2.01367	0.851294
		3.59095	2.06716	2.0173	0.85241
		3.59821	2.07079	2.02094	0.85353
		3.60546	2.07442	2.02457	0.854657
		3.61272	2.07806	2.02821	0.855788
		3.61998	2.08169	2.03185	0.856926
		3.62723	2.08533	2.03548	0.858068
		3.63449	2.08896	2.03912	0.859216
		3.64174	2.0926	2.04275	0.86037
		3.64984	2.09642	2.04639	0.861528
		3.65795	2.10025	2.05003	0.862692
		3.66464	2.10288	2.05366	0.863862
		3.6708	2.10506	2.0573	0.865036
		3.67696	2.10725	2.06093	0.866216
		3.68312	2.10944	2.06457	0.867401
		3.68928	2.11163	2.06821	0.868591
		3.69543	2.11383	2.07184	0.869787
		3.70159	2.11604	2.07548	0.870987
		3.70775	2.11825	2.07911	0.872193
		3.71391	2.12046	2.08275	0.873404
		3.72007	2.12268	2.08639	0.87462
		3.72623	2.12491	2.09002	0.875841
		3.73238	2.12714	2.09366	0.877067
		3.73854	2.12937	2.09729	0.878298
		3.7447	2.13161	2.10093	0.879534
		3.75086	2.13385	2.10457	0.880775
		3.75702	2.1361	2.1082	0.882022
		3.76317	2.13836	2.11184	0.883273
		3.76933	2.14061	2.11547	0.884529
		3.77549	2.14288	2.11911	0.88579
		3.78165	2.14514	2.12275	0.887055
		3.78781	2.14741	2.12638	0.888326
		3.79396	2.14969	2.13002	0.889602
		3.80012	2.15197	2.13365	0.890882
		3.80628	2.15426	2.13729	0.892167
		3.81244	2.15655	2.14093	0.893457
		3.8186	2.15884	2.14456	0.894752
		3.82476	2.16114	2.1482	0.896051
		3.83091	2.16345	2.15183	0.897356
		3.83707	2.16575	2.15547	0.898665
		3.84323	2.16807	2.15911	0.899978
		3.84939	2.17038	2.16274	0.901296
		3.85555	2.17271	2.16638	0.902619
		3.8617	2.17503	2.17001	0.903947
		3.86786	2.17736	2.17365	0.905279
		3.87402	2.1797	2.17729	0.906616
		3.88018	2.18204	2.18137	0.908189
		3.88634	2.18438	2.18572	0.909908
		3.8925	2.18673	2.19007	0.911635
		3.89865	2.18909	2.19442	0.913368
		3.90481	2.19144	2.19876	0.91511
		3.91097	2.1938	2.20311	0.916859
		3.91713	2.19617	2.20746	0.918615
		3.92329	2.19854	2.21181	0.920378
		3.92944	2.20092	2.21616	0.922149
		3.9356	2.2033	2.22051	0.923928
		3.94176	2.20568	2.22486	0.925713
		3.94792	2.20807	2.2292	0.927506
		3.95408	2.21046	2.23355	0.929306
		3.96023	2.21285	2.2379	0.931113
		3.96639	2.21526	2.24225	0.932927
		3.97255	2.21766	2.2466	0.934748
		3.97871	2.22007	2.25091	0.936577
		3.98487	2.22248	2.2552	0.938415
		3.99103	2.2249	2.2595	0.940259
		3.99718	2.22732	2.2638	0.94211
		4.00334	2.22975	2.26809	0.943968
		4.01021	2.23239	2.27239	0.945833
		4.01916	2.23566	2.27669	0.947705
		4.02812	2.23895	2.28098	0.949583
		4.03707	2.24225	2.28528	0.951468
		4.04602	2.24557	2.28958	0.95336
		4.05497	2.2489	2.29387	0.955258
		4.06392	2.25224	2.29817	0.957163
		4.07288	2.2556	2.30247	0.959074
		4.08183	2.25898	2.30676	0.960992
		4.09078	2.26236	2.31106	0.962916
		4.09973	2.26576	2.31535	0.964847
		4.10868	2.26918	2.31965	0.966784
		4.11764	2.27261	2.32395	0.968728
		4.12659	2.27605	2.32824	0.970677
		4.13554	2.27951	2.33254	0.972633
		4.14449	2.28298	2.33684	0.974596
		4.15345	2.28646	2.34113	0.976564
		4.1624	2.28996	2.34543	0.978539
		4.17135	2.29347	2.34973	0.980519
		4.1803	2.297	2.35402	0.982506
		4.18925	2.30053	2.35832	0.984499
		4.19821	2.30409	2.36262	0.986498
		4.20716	2.30765	2.37685	0.99463
		4.21611	2.31123	2.41657	1.01906
		4.22506	2.31482	2.45629	1.04435
		4.23401	2.31842	2.49602	1.07043
		4.24297	2.32204	2.51428	1.08227
		4.25192	2.32567	2.51769	1.08391
		4.26087	2.32931	2.52111	1.08555
		4.26982	2.33297	2.52452	1.08719
		4.27877	2.33664	2.52794	1.08883
		4.28773	2.34032	2.53135	1.09048
		4.29668	2.34401	2.53477	1.09213
		4.30563	2.34772	2.53818	1.09378
		4.31458	2.35144	2.5416	1.09544
		4.32353	2.35517	2.54501	1.09709
		4.56214	2.45541	2.54843	1.09875
		4.5858	2.46643	2.55184	1.10041
		4.59512	2.47084	2.55526	1.10207
		4.60443	2.47527	2.55868	1.10374
		4.61375	2.47971	2.56209	1.1054
		4.62306	2.48415	2.56551	1.10707
		4.63238	2.48861	2.56892	1.10874
		4.64169	2.49309	2.57234	1.11042
		4.65101	2.49757	2.57575	1.11209
		4.66032	2.50206	2.57917	1.11377
		4.66964	2.50657	2.58258	1.11545
		4.67895	2.51108	2.586	1.11713
		4.68827	2.51561	2.58941	1.11881
		4.69758	2.52015	2.59283	1.1205
		4.7069	2.52469	2.59625	1.12219
		4.71621	2.52925	2.59966	1.12388
		4.72553	2.53382	2.60308	1.12557
		4.73484	2.5384	2.60649	1.12726
		4.74416	2.543	2.60991	1.12896
		4.75347	2.5476	2.61332	1.13066
		4.76279	2.55221	2.61674	1.13236
		4.7721	2.55683	2.62015	1.13406
		4.78142	2.56146	2.62357	1.13576
		4.79073	2.56611	2.62698	1.13747
		4.80005	2.57076	2.6304	1.13918
		4.80936	2.57543	2.63381	1.14089
		4.81868	2.5801	2.63723	1.1426
		4.82799	2.58478	2.64065	1.14431
		4.83731	2.58948	2.64406	1.14603
		4.84662	2.59418	2.64748	1.14775
		4.85594	2.5989	2.65089	1.14947
		4.86525	2.60362	2.65431	1.15119
		4.87457	2.60835	2.65772	1.15291
		4.88388	2.6131	2.66114	1.15464
		4.8922	2.61733	2.66455	1.15636
		4.89717	2.61981	2.66797	1.15809
		4.90214	2.62229	2.67138	1.15982
		4.90711	2.62478	2.6748	1.16156
		4.91208	2.62726	2.67822	1.16329
		4.91705	2.62975	2.68163	1.16503
		4.92202	2.63223	2.68505	1.16676
		4.92699	2.63472	2.68846	1.1685
		4.93196	2.6372	2.69188	1.17025
		4.93692	2.63969	2.69529	1.17199
		4.94189	2.64218	2.69871	1.17374
		4.94686	2.64467	2.70212	1.17548
		4.95183	2.64716	2.70554	1.17723
		4.9568	2.64964	2.70895	1.17898
		4.96177	2.65214	2.71237	1.18074
		4.96674	2.65463	2.71488	1.18181
		4.97171	2.65712	2.71617	1.18199
		4.97668	2.65961	2.71747	1.18216
		4.98164	2.6621	2.71877	1.18234
		4.98661	2.6646	2.72006	1.18251
		4.99158	2.66709	2.72136	1.18269
		4.99655	2.66959	2.72266	1.18287
		5.00152	2.67208	2.72395	1.18304
		5.00649	2.67458	2.72525	1.18322
		5.01146	2.67707	2.72655	1.18339
		5.01643	2.67957	2.72784	1.18357
		5.0214	2.68207	2.72914	1.18374
		5.02924	2.68635	2.73044	1.18392
		5.03758	2.69093	2.73173	1.1841
		5.04592	2.69552	2.73303	1.18427
		5.05426	2.70011	2.73433	1.18445
		5.06261	2.70469	2.73562	1.18463
		5.07095	2.70928	2.73692	1.1848
		5.07929	2.71387	2.73822	1.18498
		5.08763	2.71846	2.73951	1.18515
		5.09598	2.72305	2.74081	1.18533
		5.10432	2.72764	2.74211	1.18551
		5.11266	2.73224	2.7434	1.18568
		5.121	2.73683	2.7447	1.18586
		5.12935	2.74142	2.746	1.18604
		5.13769	2.74602	2.74729	1.18621
		5.14603	2.75061	2.74859	1.18639
		5.15437	2.75521	2.74989	1.18657
		5.16272	2.7598	2.75118	1.18675
		5.17106	2.7644	2.75248	1.18692
		5.1794	2.769	2.75378	1.1871
		5.18774	2.77359	2.75507	1.18728
		5.19609	2.77819	2.75637	1.18746
		5.20443	2.78279	2.75767	1.18763
		5.21277	2.78739	2.75896	1.18781
		5.22111	2.79199	2.76026	1.18799
		5.22946	2.79659	2.76156	1.18817
		5.2378	2.80119	2.76285	1.18834
		5.24614	2.8058	2.76415	1.18852
		5.25448	2.8104	2.76545	1.1887
		5.26283	2.815	2.76674	1.18888
		5.27117	2.81961	2.76804	1.18906
		5.27951	2.82421	2.76934	1.18923
		5.28785	2.82882	2.77063	1.18941
		5.2962	2.83342	2.77193	1.18959
		5.30454	2.83803	2.77323	1.18977
		5.31288	2.84263	2.77452	1.18995
		5.32122	2.84724	2.77582	1.19013
		5.32956	2.85185	2.77712	1.1903
		5.33791	2.85646	2.77841	1.19048
		5.34625	2.86107	2.77971	1.19066
		5.35459	2.86568	2.78101	1.19084
		5.36293	2.87029	2.7823	1.19102
		5.37128	2.8749	2.7836	1.1912
		5.37962	2.87951	2.7849	1.19138
		5.38796	2.88412	2.78619	1.19156
		5.3963	2.88873	2.78749	1.19174
		5.40465	2.89334	2.78879	1.19192
		5.41299	2.89796	2.79008	1.1921
		5.42133	2.90257	2.79138	1.19227
		5.42967	2.90719	2.79268	1.19245
		5.43802	2.9118	2.79397	1.19263
		5.44747	2.91712	2.79527	1.19281
		5.45698	2.92249	2.79657	1.19299
		5.4665	2.92786	2.79786	1.19317
		5.47602	2.93323	2.79916	1.19335
		5.48554	2.9386	2.80046	1.19353
		5.49397	2.94341	2.80175	1.19371
		5.50199	2.94803	2.80305	1.19389
		5.51002	2.95264	2.80435	1.19407
		5.51805	2.95727	2.80564	1.19425
		5.52608	2.96189	2.80694	1.19443
		5.5341	2.96652	2.80824	1.19461
		5.54213	2.97116	2.80953	1.1948
		5.55016	2.97579	2.81083	1.19498
		5.55818	2.98043	2.81213	1.19516
		5.56621	2.98508	2.81342	1.19534
		5.57424	2.98973	2.81472	1.19552
		5.58227	2.99438	2.81602	1.1957
		5.59029	2.99904	2.81731	1.19588
		5.59832	3.0037	2.81861	1.19606
		5.60635	3.00836	2.81991	1.19624
		5.61437	3.01303	2.8212	1.19642
		5.6224	3.0177	2.8225	1.1966
		5.63043	3.02238	2.8238	1.19679
		5.63846	3.02705	2.82509	1.19697
		5.64648	3.03174	2.82639	1.19715
		5.65451	3.03642	2.82769	1.19733
		5.66254	3.04111	2.82898	1.19751
		5.67057	3.0458	2.83028	1.19769
		5.67859	3.0505	2.83158	1.19787
		5.68662	3.0552	2.83287	1.19806
		5.69465	3.05991	2.83417	1.19824
		5.70267	3.06461	2.83547	1.19842
		5.7107	3.06932	2.83676	1.1986
		5.71873	3.07404	2.83806	1.19878
		5.72676	3.07876	2.83936	1.19897
		5.73478	3.08348	2.84065	1.19915
		5.74281	3.0882	2.84195	1.19933
		5.75084	3.09293	2.84325	1.19951
		5.75886	3.09766	2.84454	1.1997
		5.76689	3.10239	2.84584	1.19988
		5.85311	3.15999	2.84714	1.20006
		6.01027	3.26854	2.84843	1.20024
		6.02756	3.28001	2.84973	1.20043
		6.0318	3.28223	2.85103	1.20061
		6.03605	3.28446	2.85232	1.20079
		6.04029	3.28669	2.85362	1.20097
		6.04453	3.28892	2.85492	1.20116
		6.04878	3.29115	2.85621	1.20134
		6.05302	3.29338	2.85751	1.20152
		6.05727	3.2956	2.85881	1.20171
		6.06151	3.29783	2.8601	1.20189
		6.06576	3.30006	2.8614	1.20207
		6.07	3.30229	2.8627	1.20226
		6.07425	3.30452	2.86399	1.20244
		6.07849	3.30675	2.86529	1.20262
		6.08274	3.30898	2.86659	1.20281
		6.08698	3.3112	2.86788	1.20299
		6.09122	3.31343	2.86918	1.20318
		6.09547	3.31566	2.87048	1.20336
		6.09971	3.31789	2.87177	1.20354
		6.10396	3.32012	2.87307	1.20373
		6.1082	3.32235	2.87437	1.20391
		6.11245	3.32458	2.87566	1.2041
		6.11669	3.3268	2.87696	1.20428
		6.12094	3.32903	2.87825	1.20446
		6.12518	3.33126	2.87955	1.20465
		6.12942	3.33349	2.88085	1.20483
		6.13367	3.33572	2.88214	1.20502
		6.13791	3.33795	2.88344	1.2052
		6.14216	3.34018	2.88474	1.20539
		6.1464	3.34241	2.88603	1.20557
		6.15065	3.34464	2.88733	1.20576
		6.15489	3.34686	2.88863	1.20594
		6.15914	3.34909	2.88992	1.20613
		6.16338	3.35132	2.89122	1.20631
		6.16763	3.35355	2.89252	1.2065
		6.17187	3.35578	2.89381	1.20668
		6.17611	3.35801	2.89511	1.20687
		6.18036	3.36024	2.89641	1.20705
		6.1846	3.36247	2.8977	1.20724
		6.18885	3.3647	2.899	1.20742
		6.19309	3.36693	2.9003	1.20761
		6.19734	3.36916	2.90159	1.20779
		6.20158	3.37138	2.90289	1.20798
		6.20583	3.37361	2.90419	1.20817
		6.21007	3.37584	2.90548	1.20835
		6.21431	3.37807	2.90678	1.20854
		6.21856	3.3803	2.90808	1.20872
		6.2228	3.38253	2.90937	1.20891
		6.22705	3.38476	2.91067	1.20909
		6.23129	3.38699	2.91197	1.20928
		6.23554	3.38922	2.91326	1.20947
		6.23978	3.39145	2.91456	1.20965
		6.24403	3.39368	2.91586	1.20984
		6.24827	3.39591	2.91715	1.21003
		6.25252	3.39814	2.91845	1.21021
		6.25676	3.40037	2.91975	1.2104
		6.261	3.4026	2.92104	1.21059
		6.26525	3.40483	2.92234	1.21077
		6.26949	3.40706	2.92364	1.21096
		6.27374	3.40929	2.92493	1.21115
		6.27798	3.41152	2.92623	1.21133
		6.28223	3.41374	2.92753	1.21152
		6.28647	3.41597	2.92882	1.21171
		6.29072	3.4182	2.93012	1.21189
		6.29496	3.42043	2.93142	1.21208
		6.2992	3.42266	2.93271	1.21227
		6.30345	3.42489	2.93401	1.21246
		6.30769	3.42712	2.93531	1.21264
		6.31194	3.42935	2.9366	1.21283
		6.31618	3.43158	2.9379	1.21302
		6.32043	3.43381	2.9392	1.21321
		6.32467	3.43604	2.94049	1.21339
		6.32892	3.43827	2.94179	1.21358
		6.33316	3.4405	2.94309	1.21377
		6.33741	3.44273	2.94438	1.21396
		6.34165	3.44496	2.94568	1.21415
		6.34589	3.44719	2.94698	1.21433
		6.35014	3.44942	2.94827	1.21452
		6.35438	3.45165	2.94957	1.21471
		6.35863	3.45388	2.95087	1.2149
		6.36287	3.45611	2.95216	1.21509
		6.36712	3.45834	2.95346	1.21527
		6.37136	3.46057	2.95476	1.21546
		6.37561	3.4628	2.95605	1.21565
		6.37985	3.46503	2.95735	1.21584
		6.38409	3.46726	2.95865	1.21603
		6.38834	3.4695	2.95994	1.21622
		6.39258	3.47173	2.96124	1.21641
		6.39683	3.47396	2.96254	1.2166
		6.40107	3.47619	2.96383	1.21678
		6.40532	3.47842	2.96513	1.21697
		6.40956	3.48065	2.96643	1.21716
		6.41381	3.48288	2.96772	1.21735
		6.41805	3.48511	2.96902	1.21754
		6.4223	3.48734	2.97032	1.21773
		6.42654	3.48957	2.97161	1.21792
		6.43078	3.4918	2.97291	1.21811
		6.43503	3.49403	2.97421	1.2183
		6.43927	3.49626	2.9755	1.21849
		6.44352	3.49849	2.9768	1.21868
		6.44776	3.50072	2.9781	1.21887
		6.45201	3.50295	2.97939	1.21906
		6.45625	3.50518	2.98069	1.21925
		6.4605	3.50741	2.98199	1.21944
		6.46474	3.50964	2.98328	1.21963
		6.47242	3.51433	2.98458	1.21982
		6.48058	3.51937	2.98588	1.22001
		6.48874	3.52441	2.98717	1.2202
		6.49689	3.52945	2.98847	1.22039
		6.50505	3.53449	2.98977	1.22058
		6.51321	3.53953	2.99106	1.22077
		6.52137	3.54458	2.99236	1.22096
		6.52953	3.54963	2.99366	1.22115
		6.53769	3.55468	2.99495	1.22134
		6.54584	3.55974	2.99625	1.22153
		6.554	3.5648	2.99755	1.22172
		6.56216	3.56986	2.99884	1.22191
		6.57032	3.57492	3.00014	1.2221
		6.57848	3.57998	3.00144	1.22229
		6.58664	3.58505	3.00273	1.22248
		6.59479	3.59012	3.00403	1.22268
		6.60295	3.59519	3.00533	1.22287
		6.68739	3.63193	3.00662	1.22306
		7.12105	3.8364	3.00792	1.22325
		7.13756	3.84537	3.00922	1.22344
		7.15407	3.85434	3.01051	1.22363
		7.17058	3.86332	3.01181	1.22382
		7.18709	3.8723	3.01311	1.22401
		7.2036	3.88128	3.0144	1.22421
		7.22012	3.89027	3.0157	1.2244
		7.23663	3.89926	3.017	1.22459
		7.25314	3.90826	3.01829	1.22478
		7.26965	3.91725	3.01966	1.22496
		7.28616	3.92625	3.02107	1.22512
		7.30267	3.93526	3.02248	1.22528
		7.31918	3.94426	3.0239	1.22544
		7.3357	3.95327	3.02531	1.2256
		7.35221	3.96229	3.02672	1.22576
		7.36872	3.9713	3.02813	1.22592
		7.38523	3.98032	3.02955	1.22608
		7.40174	3.98935	3.03096	1.22624
		7.41825	3.99837	3.03237	1.2264
		7.43477	4.0074	3.03379	1.22656
		7.45128	4.01643	3.0352	1.22672
		7.46623	4.02449	3.03661	1.22688
		7.47755	4.0303	3.03803	1.22704
		7.48888	4.03612	3.03944	1.2272
		7.5002	4.04196	3.04085	1.22736
		7.53262	4.05913	3.04227	1.22752
		7.66868	4.13373	3.04368	1.22769
		7.76834	4.19018	3.04509	1.22785
		7.78799	4.20124	3.04651	1.22801
		7.80764	4.21234	3.04792	1.22817
		7.82729	4.22349	3.04933	1.22833
		7.84694	4.23468	3.05075	1.22849
		7.86658	4.24592	3.05216	1.22865
		7.88623	4.2572	3.05357	1.22882
		7.90588	4.26853	3.05498	1.22898
		7.92553	4.2799	3.0564	1.22914
		7.94518	4.29132	3.05781	1.2293
		7.96483	4.30278	3.05922	1.22946
		7.98447	4.31428	3.06064	1.22963
		8.00412	4.32583	3.06205	1.22979
		8.02377	4.33742	3.06346	1.22995
		8.03356	4.34301	3.06488	1.23011
		8.03721	4.34485	3.06629	1.23028
		8.04085	4.34668	3.0677	1.23044
		8.0445	4.34852	3.06912	1.2306
		8.04814	4.35035	3.07053	1.23076
		8.05179	4.35219	3.07194	1.23093
		8.05543	4.35402	3.07336	1.23109
		8.05908	4.35586	3.07477	1.23125
		8.06272	4.3577	3.07618	1.23142
		8.06637	4.35953	3.0776	1.23158
		8.07001	4.36137	3.07882	1.23174
		8.07365	4.36321	3.07992	1.23191
		8.0773	4.36504	3.08101	1.23208
		8.08094	4.36688	3.0821	1.23224
		8.08459	4.36872	3.08319	1.23241
		8.08823	4.37056	3.08429	1.23258
		8.09188	4.37239	3.08538	1.23274
		8.09552	4.37423	3.08647	1.23291
		8.09917	4.37607	3.08756	1.23308
		8.10281	4.37791	3.08866	1.23325
		8.10646	4.37974	3.08975	1.23341
		8.1101	4.38158	3.09084	1.23358
		8.11375	4.38342	3.09193	1.23375
		8.11739	4.38526	3.09303	1.23391
		8.12103	4.3871	3.09412	1.23408
		8.12468	4.38894	3.09521	1.23425
		8.12832	4.39078	3.0963	1.23442
		8.13197	4.39262	3.0974	1.23458
		8.13561	4.39446	3.09849	1.23475
		8.13926	4.3963	3.09958	1.23492
		8.1429	4.39814	3.10067	1.23509
		8.14655	4.39998	3.10177	1.23525
		8.15019	4.40182	3.10286	1.23542
		8.15384	4.40366	3.10395	1.23559
		8.15748	4.4055	3.10505	1.23576
		8.16113	4.40734	3.10614	1.23592
		8.16477	4.40918	3.10723	1.23609
		8.16841	4.41102	3.10832	1.23626
		8.17206	4.41286	3.10942	1.23643
		8.1757	4.4147	3.11051	1.2366
		8.17935	4.41654	3.1116	1.23676
		8.18299	4.41838	3.11269	1.23693
		8.18664	4.42022	3.11379	1.2371
		8.19028	4.42207	3.11488	1.23727
		8.19393	4.42391	3.11597	1.23744
		8.19757	4.42575	3.11706	1.23761
		8.20122	4.42759	3.11816	1.23777
		8.20486	4.42943	3.11925	1.23794
		8.20851	4.43128	3.12034	1.23811
		8.21215	4.43312	3.12143	1.23828
		8.2158	4.43496	3.12253	1.23845
		8.21944	4.43681	3.12362	1.23862
		8.22308	4.43865	3.12471	1.23878
		8.22673	4.44049	3.1258	1.23895
		8.23037	4.44234	3.1269	1.23912
		8.23402	4.44418	3.12799	1.23929
		8.23766	4.44602	3.12908	1.23946
		8.24131	4.44787	3.13017	1.23963
		8.24495	4.44971	3.13127	1.2398
		8.2486	4.45155	3.13236	1.23997
		8.25224	4.4534	3.13345	1.24014
		8.25589	4.45524	3.13454	1.2403
		8.25953	4.45709	3.13564	1.24047
		8.26318	4.45893	3.13673	1.24064
		8.26682	4.46078	3.13782	1.24081
		8.27046	4.46262	3.13891	1.24098
		8.27411	4.46447	3.14001	1.24115
		8.27775	4.46631	3.1411	1.24132
		8.2814	4.46816	3.14219	1.24149
		8.28504	4.47	3.14328	1.24166
		8.28869	4.47185	3.1445	1.24181
		8.29233	4.4737	3.14765	1.24166
		8.29598	4.47554	3.1508	1.24152
		8.29962	4.47739	3.15395	1.24139
		8.30327	4.47923	3.1571	1.24125
		8.30691	4.48108	3.16025	1.24112
		8.31056	4.48293	3.16339	1.241
		8.3142	4.48477	3.16654	1.24088
		8.31784	4.48662	3.16969	1.24076
		8.32149	4.48847	3.17284	1.24064
		8.32513	4.49032	3.17599	1.24053
		8.32878	4.49216	3.17914	1.24043
		8.33242	4.49401	3.18229	1.24032
		8.33607	4.49586	3.18544	1.24022
		8.33971	4.49771	3.18859	1.24013
		8.34336	4.49955	3.19174	1.24003
		8.347	4.5014	3.19489	1.23995
		8.35065	4.50325	3.19804	1.23986
		8.35429	4.5051	3.20119	1.23978
		8.35794	4.50695	3.20434	1.2397
		8.36158	4.5088	3.20749	1.23963
		8.36523	4.51065	3.21064	1.23956
		8.36887	4.51249	3.21379	1.23949
		8.37251	4.51434	3.21694	1.23943
		8.37616	4.51619	3.22009	1.23937
		8.3798	4.51804	3.22323	1.23932
		8.38345	4.51989	3.22638	1.23927
		8.38709	4.52174	3.22953	1.23922
		8.39074	4.52359	3.23268	1.23917
		8.39438	4.52544	3.23583	1.23913
		8.39803	4.52729	3.23898	1.2391
		8.40167	4.52914	3.24213	1.23907
		8.40532	4.53099	3.24528	1.23904
		8.40896	4.53284	3.24843	1.23901
		8.41261	4.53469	3.25158	1.23899
		8.41625	4.53654	3.25473	1.23897
		8.41989	4.5384	3.25788	1.23896
		8.42354	4.54025	3.26103	1.23895
		8.42718	4.5421	3.26418	1.23894
		8.43083	4.54395	3.26733	1.23894
		8.43447	4.5458	3.27048	1.23894
		8.44022	4.54898	3.27363	1.23894
		8.44849	4.55373	3.27678	1.23895
		8.45675	4.55849	3.27993	1.23897
		8.46501	4.56325	3.28307	1.23898
		8.47328	4.56802	3.28622	1.239
		8.48154	4.57279	3.28937	1.23902
		8.4898	4.57757	3.29252	1.23905
		8.49807	4.58235	3.29567	1.23908
		8.50633	4.58714	3.29882	1.23912
		8.51459	4.59192	3.30197	1.23916
		8.52286	4.59672	3.30512	1.2392
		8.53112	4.60151	3.30827	1.23924
		8.53938	4.60631	3.31142	1.23929
		8.54765	4.61112	3.31457	1.23935
		8.55591	4.61593	3.31772	1.2394
		8.56417	4.62074	3.32087	1.23947
		8.57243	4.62556	3.32402	1.23953
		8.5807	4.63038	3.32717	1.2396
		8.58896	4.63521	3.33032	1.23967
		8.59722	4.64004	3.33347	1.23975
		8.60549	4.64487	3.33662	1.23983
		8.61375	4.64971	3.33977	1.23991
		8.62201	4.65455	3.34231	1.24002
		8.63028	4.65939	3.34373	1.24019
		8.63854	4.66424	3.34514	1.24036
		8.6468	4.6691	3.34656	1.24053
		8.65507	4.67395	3.34797	1.24069
		8.66333	4.67881	3.34939	1.24086
		8.67159	4.68368	3.3508	1.24103
		8.67986	4.68855	3.35222	1.2412
		8.68812	4.69342	3.35363	1.24137
		8.69638	4.6983	3.35505	1.24154
		8.70465	4.70318	3.35646	1.2417
		8.71291	4.70806	3.35788	1.24187
		8.72117	4.71295	3.35929	1.24204
		8.72944	4.71784	3.36071	1.24221
		8.73746	4.72258	3.36212	1.24238
		8.74125	4.72455	3.36353	1.24255
		8.74504	4.72653	3.36495	1.24272
		8.74883	4.7285	3.36636	1.24289
		8.75263	4.73048	3.36778	1.24306
		8.75642	4.73245	3.36919	1.24323
		8.76021	4.73442	3.37061	1.2434
		8.764	4.7364	3.37202	1.24357
		8.76779	4.73837	3.37344	1.24374
		8.77158	4.74035	3.37485	1.24392
		8.77537	4.74232	3.37627	1.24409
		8.77916	4.7443	3.37768	1.24426
		8.78295	4.74627	3.3791	1.24443
		8.78674	4.74825	3.38051	1.2446
		8.79053	4.75022	3.38192	1.24477
		8.79433	4.7522	3.38334	1.24495
		8.79812	4.75417	3.38475	1.24512
		8.80191	4.75615	3.38617	1.24529
		8.8057	4.75813	3.38758	1.24546
		8.80949	4.7601	3.389	1.24564
		8.81328	4.76208	3.39041	1.24581
		8.81707	4.76405	3.39183	1.24598
		8.82086	4.76603	3.39324	1.24615
		8.82465	4.76801	3.39466	1.24633
		8.82844	4.76998	3.39607	1.2465
		8.83223	4.77196	3.39749	1.24668
		8.83603	4.77394	3.3989	1.24685
		8.83982	4.77592	3.40032	1.24702
		8.84361	4.77789	3.40173	1.2472
		8.8474	4.77987	3.40314	1.24737
		8.85119	4.78185	3.40456	1.24755
		8.85498	4.78383	3.40597	1.24772
		8.85877	4.7858	3.40739	1.2479
		8.86256	4.78778	3.4088	1.24807
		8.86635	4.78976	3.41022	1.24825
		8.87014	4.79174	3.41163	1.24842
		8.87393	4.79372	3.41305	1.2486
		8.87773	4.7957	3.41446	1.24877
		8.88152	4.79768	3.41588	1.24895
		8.88531	4.79965	3.41729	1.24913
		8.8891	4.80163	3.41871	1.2493
		8.89289	4.80361	3.42012	1.24948
		8.89668	4.80559	3.42153	1.24966
		8.90047	4.80757	3.42295	1.24983
		8.90426	4.80955	3.42436	1.25001
		8.90805	4.81153	3.42578	1.25019
		8.91184	4.81351	3.42719	1.25036
		8.91564	4.81549	3.42861	1.25054
		8.91943	4.81747	3.43002	1.25072
		8.92322	4.81945	3.43144	1.2509
		8.92701	4.82143	3.43285	1.25107
		8.9308	4.82341	3.43427	1.25125
		8.93459	4.8254	3.43568	1.25143
		8.93838	4.82738	3.4371	1.25161
		8.94224	4.82939	3.43851	1.25179
		8.95451	4.83551	3.43993	1.25197
		8.96677	4.84163	3.44134	1.25215
		8.97904	4.84776	3.44275	1.25232
		8.9913	4.8539	3.44417	1.2525
		9.00356	4.86005	3.44558	1.25268
		9.01583	4.86621	3.447	1.25286
		9.02809	4.87237	3.44841	1.25304
		9.04036	4.87855	3.44983	1.25322
		9.05262	4.88473	3.45124	1.2534
		9.06489	4.89093	3.45266	1.25358
		9.07715	4.89713	3.45407	1.25376
		9.08942	4.90334	3.45549	1.25394
		9.10168	4.90956	3.4569	1.25413
		9.11394	4.91578	3.45832	1.25431
		9.12621	4.92202	3.4598	1.25454
		9.13847	4.92826	3.46134	1.25481
		9.15074	4.93451	3.46288	1.25508
		9.163	4.94077	3.46441	1.25536
		9.17527	4.94704	3.46595	1.25563
		9.18753	4.95332	3.46749	1.2559
		9.1998	4.95961	3.46903	1.25617
		9.21206	4.9659	3.47056	1.25645
		9.22432	4.9722	3.4721	1.25672
		9.23659	4.97851	3.47364	1.25699
		9.24885	4.98483	3.47518	1.25726
		9.26112	4.99116	3.47671	1.25754
		9.27338	4.99749	3.47825	1.25781
		9.28564	5.00383	3.47979	1.25808
		9.2979	5.01018	3.48133	1.25836
		9.31016	5.01654	3.48286	1.25863
		9.32243	5.0229	3.4844	1.25891
		9.33469	5.02928	3.48594	1.25918
		9.34695	5.03566	3.48747	1.25945
		9.35921	5.04205	3.48901	1.25973
		9.37147	5.04845	3.49055	1.26
		9.38373	5.05485	3.49209	1.26028
		9.396	5.06126	3.49362	1.26055
		9.40826	5.06768	3.49516	1.26083
		9.42052	5.07411	3.4967	1.2611
		9.43278	5.08055	3.49824	1.26138
		9.44504	5.08699	3.49977	1.26166
		9.4573	5.09344	3.50131	1.26193
		9.46957	5.0999	3.50285	1.26221
		9.48183	5.10637	3.50438	1.26248
		9.49409	5.11284	3.50592	1.26276
		9.50635	5.11932	3.50746	1.26304
		9.51861	5.12581	3.509	1.26331
		9.53087	5.13231	3.51053	1.26359
		9.54314	5.13881	3.51207	1.26387
		9.5554	5.14532	3.51361	1.26414
		9.56677	5.1513	3.51515	1.26442
		9.57774	5.15704	3.51668	1.2647
		9.84418	5.30644	3.51822	1.26498
		9.91274	5.34608	3.51976	1.26525
		9.98129	5.38626	3.5213	1.26553
		10.0499	5.42695	3.52283	1.26581
		10.113	5.46489	3.52437	1.26609
		10.1708	5.49988	3.52591	1.26637
		10.2285	5.5352	3.52744	1.26665
		10.2862	5.57086	3.52898	1.26692
		10.3408	5.60489	3.53052	1.2672
		10.3447	5.60693	3.53206	1.26748
		10.3487	5.60898	3.53359	1.26776
		10.3526	5.61103	3.53513	1.26804
		10.3565	5.61307	3.53667	1.26832
		10.3605	5.61512	3.53821	1.2686
		10.3644	5.61717	3.53974	1.26888
		10.3683	5.61921	3.54128	1.26916
		10.3723	5.62126	3.54282	1.26944
		10.3762	5.62331	3.54435	1.26972
		10.3801	5.62536	3.54589	1.27
		10.3841	5.6274	3.54743	1.27028
		10.388	5.62945	3.54897	1.27056
		10.3919	5.6315	3.5505	1.27084
		10.3959	5.63355	3.55204	1.27112
		10.3998	5.6356	3.55358	1.27141
		10.4038	5.63765	3.55512	1.27169
		10.4077	5.6397	3.55665	1.27197
		10.4116	5.64175	3.55819	1.27225
		10.4156	5.6438	3.55973	1.27253
		10.4195	5.64585	3.56127	1.27282
		10.4234	5.6479	3.5628	1.2731
		10.4274	5.64995	3.56434	1.27338
		10.4313	5.652	3.56588	1.27366
		10.4352	5.65405	3.56741	1.27395
		10.4392	5.6561	3.56895	1.27423
		10.4431	5.65815	3.57049	1.27451
		10.447	5.6602	3.57203	1.27479
		10.451	5.66225	3.57356	1.27508
		10.4549	5.6643	3.5751	1.27536
		10.4588	5.66635	3.57664	1.27565
		10.4628	5.66841	3.57818	1.27593
		10.4667	5.67046	3.57971	1.27621
		10.4707	5.67251	3.58125	1.2765
		10.4746	5.67456	3.58279	1.27678
		10.4785	5.67661	3.58433	1.27707
		10.4825	5.67867	3.58586	1.27735
		10.4864	5.68072	3.5874	1.27764
		10.4903	5.68277	3.58894	1.27792
		10.4943	5.68483	3.59047	1.27821
		10.4982	5.68688	3.59201	1.27849
		10.5021	5.68893	3.59355	1.27878
		10.5061	5.69099	3.59509	1.27906
		10.51	5.69304	3.59662	1.27935
		10.5139	5.6951	3.59816	1.27963
		10.5179	5.69715	3.5997	1.27992
		10.5218	5.69921	3.60124	1.28021
		10.5257	5.70126	3.60277	1.28049
		10.5297	5.70332	3.60431	1.28078
		10.5336	5.70537	3.60585	1.28107
		10.5376	5.70743	3.60738	1.28135
		10.5415	5.70948	3.60892	1.28164
		10.5454	5.71154	3.61046	1.28193
		10.5494	5.7136	3.612	1.28221
		10.5533	5.71565	3.61353	1.2825
		10.5572	5.71771	3.61507	1.28279
		10.5612	5.71977	3.61661	1.28308
		10.5651	5.72182	3.61815	1.28336
		10.569	5.72388	3.61968	1.28365
		10.573	5.72594	3.62122	1.28394
		10.5769	5.72799	3.62276	1.28423
		10.5808	5.73005	3.6243	1.28452
		10.5848	5.73211	3.62583	1.28481
		10.5887	5.73417	3.62737	1.28509
		10.5926	5.73623	3.62891	1.28538
		10.5966	5.73828	3.63044	1.28567
		10.6005	5.74034	3.63198	1.28596
		10.6045	5.7424	3.63352	1.28625
		10.6084	5.74446	3.63506	1.28654
		10.6123	5.74652	3.63659	1.28683
		10.6163	5.74858	3.63813	1.28712
		10.6202	5.75064	3.63967	1.28741
		10.6241	5.7527	3.64121	1.2877
		10.6281	5.75476	3.64274	1.28799
		10.632	5.75682	3.64428	1.28828
		10.6359	5.75888	3.64582	1.28857
		10.6399	5.76094	3.64735	1.28886
		10.6438	5.763	3.64889	1.28915
		10.6477	5.76506	3.65043	1.28945
		10.6517	5.76712	3.65197	1.28974
		10.6556	5.76918	3.6535	1.29003
		10.6595	5.77124	3.65504	1.29032
		10.6635	5.7733	3.65658	1.29061
		10.6674	5.77537	3.65812	1.2909
		10.6714	5.77743	3.65965	1.2912
		10.6753	5.77949	3.66119	1.29149
		10.6792	5.78155	3.66273	1.29178
		10.6832	5.78361	3.66427	1.29207
		10.6871	5.78568	3.6658	1.29237
		10.691	5.78774	3.66734	1.29266
		10.695	5.7898	3.66888	1.29295
		10.6989	5.79187	3.67041	1.29324
		10.7028	5.79393	3.67195	1.29354
		10.7068	5.79599	3.67349	1.29383
		10.7107	5.79806	3.67503	1.29412
		10.7146	5.80012	3.67656	1.29442
		10.7186	5.80218	3.6781	1.29471
		10.7225	5.80425	3.67964	1.29501
		10.7877	5.84619	3.68118	1.2953
		10.8658	5.89701	3.68271	1.29559
		10.9439	5.94838	3.68425	1.29589
		10.9861	5.97615	3.68579	1.29618
		11.0011	5.98568	3.68733	1.29648
		11.0161	5.99522	3.68886	1.29677
		11.0311	6.00477	3.6904	1.29707
		11.0461	6.01434	3.69194	1.29736
		11.0611	6.02392	3.69347	1.29766
		11.0761	6.03352	3.69501	1.29795
		11.091	6.04313	3.69655	1.29825
		11.106	6.05275	3.69809	1.29855
		11.121	6.06238	3.69962	1.29884
		11.136	6.07203	3.70116	1.29914
		11.151	6.0817	3.7027	1.29943
		11.166	6.09137	3.70424	1.29973
		11.181	6.10106	3.70577	1.30003
		11.1959	6.11077	3.70731	1.30032
		11.2109	6.12048	3.70885	1.30062
		11.2259	6.13021	3.71038	1.30092
		11.2409	6.13995	3.71192	1.30122
		11.2649	6.15597	3.71346	1.30151
		11.3223	6.19523	3.715	1.30181
		11.3797	6.23473	3.71653	1.30211
		11.4371	6.27448	3.71807	1.30241
		11.4945	6.31447	3.71961	1.3027
		11.5129	6.32687	3.72115	1.303
		11.5184	6.33013	3.72268	1.3033
		11.5239	6.3334	3.72422	1.3036
		11.5294	6.33666	3.72576	1.3039
		11.5349	6.33993	3.7273	1.3042
		11.5404	6.3432	3.72883	1.30449
		11.546	6.34646	3.73037	1.30479
		11.5515	6.34973	3.73191	1.30509
		11.557	6.353	3.73344	1.30539
		11.5625	6.35627	3.73498	1.30569
		11.568	6.35954	3.73642	1.30599
		11.5735	6.36281	3.73762	1.30628
		11.579	6.36608	3.73883	1.30656
		11.5845	6.36936	3.74004	1.30685
		11.59	6.37263	3.74125	1.30714
		11.5955	6.3759	3.74348	1.30785
		11.601	6.37918	3.74576	1.30859
		11.6066	6.38245	3.74803	1.30932
		11.6121	6.38573	3.75031	1.31006
		11.6176	6.389	3.75259	1.31079
		11.6231	6.39228	3.75487	1.31153
		11.6286	6.39555	3.75714	1.31226
		11.6341	6.39883	3.75942	1.313
		11.6396	6.40211	3.7617	1.31374
		11.6451	6.40539	3.76397	1.31448
		11.6506	6.40867	3.76625	1.31521
		11.6561	6.41195	3.76853	1.31595
		11.6616	6.41523	3.77081	1.31669
		11.6672	6.41851	3.77308	1.31743
		11.6727	6.42179	3.77536	1.31817
		11.6782	6.42507	3.77764	1.31892
		11.6837	6.42835	3.77991	1.31966
		11.6892	6.43164	3.78219	1.3204
		11.6947	6.43492	3.78447	1.32114
		11.7002	6.4382	3.78675	1.32189
		11.7057	6.44149	3.78902	1.32263
		11.7112	6.44478	3.7913	1.32337
		11.7167	6.44806	3.79358	1.32412
		11.7222	6.45135	3.79585	1.32487
		11.7278	6.45463	3.79813	1.32561
		11.7333	6.45792	3.80041	1.32636
		11.7388	6.46121	3.80269	1.32711
		11.7443	6.4645	3.80496	1.32785
		11.7498	6.46779	3.80724	1.3286
		11.7553	6.47108	3.80952	1.32935
		11.7608	6.47437	3.81179	1.3301
		11.7663	6.47766	3.81407	1.33085
		11.7718	6.48095	3.81635	1.3316
		11.7773	6.48424	3.81863	1.33235
		11.7828	6.48754	3.8209	1.3331
		11.7884	6.49083	3.82318	1.33386
		11.7939	6.49412	3.82546	1.33461
		11.7994	6.49742	3.82774	1.33536
		11.8049	6.50071	3.83001	1.33612
		11.8104	6.50401	3.83229	1.33687
		11.8159	6.5073	3.83457	1.33763
		11.8214	6.5106	3.83684	1.33838
		11.8269	6.5139	3.83912	1.33914
		11.8324	6.5172	3.8414	1.33989
		11.8379	6.52049	3.84368	1.34065
		11.8451	6.52497	3.84595	1.34141
		11.8543	6.53095	3.84823	1.34217
		11.8635	6.53694	3.85051	1.34293
		11.8727	6.54293	3.85278	1.34369
		11.8819	6.54892	3.85506	1.34444
		11.8912	6.55492	3.85734	1.34521
		11.9004	6.56092	3.85962	1.34597
		11.9096	6.56692	3.86189	1.34673
		11.9188	6.57292	3.86417	1.34749
		11.928	6.57893	3.86645	1.34825
		11.9372	6.58494	3.86872	1.34901
		11.9464	6.59095	3.871	1.34978
		11.9557	6.59697	3.87328	1.35054
		11.9649	6.60299	3.87556	1.35131
		11.9741	6.60901	3.87783	1.35207
		11.9833	6.61504	3.88011	1.35284
		11.9925	6.62106	3.88239	1.3536
		12.0017	6.62709	3.88467	1.35437
		12.011	6.63313	3.88694	1.35514
		12.0202	6.63916	3.88922	1.3559
		12.0294	6.6452	3.8915	1.35667
		12.0386	6.65125	3.89377	1.35744
		12.0478	6.65729	3.89605	1.35821
		12.057	6.66334	3.89833	1.35898
		12.0662	6.66939	3.90061	1.35975
		12.0755	6.67544	3.90288	1.36052
		12.0847	6.6815	3.90516	1.36129
		12.0939	6.68756	3.90744	1.36206
		12.1031	6.69362	3.90971	1.36283
		12.1123	6.69969	3.91199	1.36361
		12.1215	6.70576	3.91427	1.36438
		12.1308	6.71183	3.91655	1.36515
		12.1408	6.71851	3.91882	1.36593
		12.1593	6.72871	3.9211	1.3667
		12.3881	6.82369	3.92338	1.36748
		12.4359	6.84618	3.92565	1.36825
		12.4627	6.85991	3.92793	1.36903
		12.4895	6.87366	3.93021	1.3698
		12.5163	6.88742	3.93249	1.37058
		12.5431	6.90119	3.93476	1.37136
		12.5699	6.91497	3.93704	1.37214
		12.5967	6.92876	3.93932	1.37291
		12.6235	6.94257	3.94159	1.37369
		12.6503	6.95639	3.94387	1.37447
		12.6771	6.97022	3.94615	1.37525
		12.7039	6.98406	3.94843	1.37603
		12.7307	6.99792	3.9507	1.37681
		12.7575	7.01178	3.95298	1.3776
		12.7843	7.02566	3.95526	1.37838
		12.8992	7.07844	3.95754	1.37916
		13.3581	7.29611	3.95981	1.37994
		13.8226	7.53702	3.96209	1.38073
		13.8338	7.54344	3.96437	1.38151
		13.845	7.54986	3.96664	1.3823
		13.8561	7.55629	3.96892	1.38308
		13.8673	7.56272	3.97155	1.38378
		13.8784	7.56916	3.9743	1.38446
		13.8896	7.5756	3.97704	1.38513
		13.9007	7.58204	3.97979	1.38581
		13.9306	7.6001	3.98254	1.38648
		13.9753	7.62747	3.98529	1.38716
		14.02	7.65497	3.98804	1.38784
		14.0647	7.68261	3.99078	1.38852
		14.1094	7.71038	3.99353	1.3892
		14.154	7.73828	3.99628	1.38988
		14.353	7.86598	3.99903	1.39056
		14.4234	7.91148	4.00178	1.39124
		14.4297	7.91505	4.00453	1.39192
		14.4361	7.91862	4.00727	1.3926
		14.4424	7.92219	4.01002	1.39329
		14.4488	7.92577	4.01213	1.39367
		14.4551	7.92934	4.01411	1.39398
		14.4615	7.93291	4.01609	1.3943
		14.4678	7.93649	4.01807	1.39462
		14.4742	7.94006	4.02004	1.39494
		14.4805	7.94364	4.02202	1.39526
		14.4869	7.94721	4.024	1.39557
		14.4932	7.95079	4.02598	1.39589
		14.4996	7.95436	4.02796	1.39621
		14.5059	7.95794	4.02993	1.39653
		14.5122	7.96152	4.03191	1.39685
		14.5186	7.9651	4.03389	1.39717
		14.5249	7.96867	4.03587	1.39749
		14.5313	7.97225	4.03785	1.39781
		14.5376	7.97583	4.03983	1.39813
		14.544	7.97941	4.0418	1.39845
		14.5503	7.98299	4.04378	1.39878
		14.5567	7.98657	4.04576	1.3991
		14.563	7.99015	4.04774	1.39942
		14.5694	7.99373	4.04972	1.39974
		14.5757	7.99732	4.0517	1.40006
		14.5821	8.0009	4.05367	1.40039
		14.5884	8.00448	4.05565	1.40071
		14.5948	8.00806	4.05763	1.40103
		14.6011	8.01165	4.05961	1.40136
		14.6074	8.01523	4.06159	1.40168
		14.6138	8.01882	4.06356	1.40201
		14.6201	8.0224	4.06554	1.40233
		14.6265	8.02599	4.06752	1.40266
		14.6328	8.02957	4.0695	1.40298
		14.6392	8.03316	4.07148	1.40331
		14.6455	8.03675	4.07346	1.40363
		14.6519	8.04033	4.07543	1.40396
		14.6582	8.04392	4.07741	1.40428
		14.6646	8.04751	4.07939	1.40461
		14.6709	8.0511	4.08137	1.40494
		14.6773	8.05469	4.08335	1.40527
		14.6836	8.05828	4.08533	1.40559
		14.69	8.06187	4.0873	1.40592
		14.6963	8.06546	4.08928	1.40625
		14.7026	8.06905	4.09126	1.40658
		14.709	8.07264	4.09363	1.40718
		14.7153	8.07623	4.09711	1.40856
		14.7217	8.07983	4.10059	1.40994
		14.728	8.08342	4.10407	1.41132
		14.7344	8.08701	4.10755	1.41271
		14.7407	8.0906	4.11103	1.41409
		14.7471	8.0942	4.1145	1.41547
		14.7534	8.09779	4.11798	1.41686
		14.7598	8.10139	4.12146	1.41824
		14.7661	8.10498	4.12494	1.41963
		14.7725	8.10858	4.12842	1.42102
		14.7894	8.11927	4.1319	1.42241
		14.8205	8.13941	4.13537	1.4238
		14.8516	8.1596	4.13885	1.42519
		14.8827	8.17984	4.14233	1.42658
		14.9138	8.20013	4.14581	1.42797
		14.9449	8.22047	4.14929	1.42936
		14.976	8.24085	4.15277	1.43076
		15.007	8.26129	4.15624	1.43215
		15.0381	8.28177	4.15972	1.43355
		15.0922	8.31802	4.1632	1.43495
		15.1499	8.35697	4.16668	1.43634
		15.2076	8.3961	4.17016	1.43774
		15.2654	8.43541	4.17364	1.43914
		15.3041	8.46162	4.17711	1.44054
		15.3122	8.46654	4.18059	1.44194
		15.3204	8.47146	4.18407	1.44334
		15.3285	8.47639	4.18755	1.44475
		15.3366	8.48131	4.19103	1.44615
		15.3448	8.48624	4.19451	1.44756
		15.3529	8.49116	4.19798	1.44896
		15.361	8.49609	4.20146	1.45037
		15.3692	8.50102	4.20494	1.45178
		15.3773	8.50595	4.20842	1.45318
		15.3854	8.51088	4.2119	1.45459
		15.3936	8.51581	4.21538	1.456
		15.4017	8.52074	4.21885	1.45741
		15.4099	8.52568	4.22233	1.45883
		15.418	8.53061	4.22581	1.46024
		15.4261	8.53555	4.22929	1.46165
		15.4343	8.54048	4.23277	1.46307
		15.4424	8.54542	4.23625	1.46448
		15.4505	8.55036	4.23972	1.4659
		15.4587	8.5553	4.2432	1.46731
		15.4668	8.56024	4.24668	1.46873
		15.4749	8.56518	4.25016	1.47015
		15.4831	8.57013	4.25364	1.47157
		15.4912	8.57507	4.25712	1.47299
		15.4994	8.58002	4.26059	1.47441
		15.5075	8.58496	4.26407	1.47583
		15.5156	8.58991	4.26755	1.47725
		15.5238	8.59486	4.27103	1.47868
		15.5319	8.59981	4.27451	1.4801
		15.54	8.60476	4.27799	1.48153
		15.5482	8.60971	4.28146	1.48295
		15.5563	8.61466	4.28494	1.48438
		15.5644	8.61962	4.28842	1.48581
		15.5726	8.62457	4.2919	1.48723
		15.5807	8.62955	4.29538	1.48866
		15.5887	8.63454	4.29886	1.49009
		15.5968	8.63953	4.30233	1.49152
		15.6049	8.64453	4.30581	1.49296
		15.613	8.64952	4.30929	1.49439
		15.6211	8.65451	4.31277	1.49582
		15.6316	8.66128	4.31625	1.49725
		15.6499	8.67348	4.31973	1.49869
		15.6681	8.68569	4.3232	1.50012
		15.6864	8.69792	4.32668	1.50156
		15.7046	8.71015	4.33016	1.503
		15.7229	8.7224	4.33364	1.50443
		15.7411	8.73465	4.33712	1.50587
		15.7594	8.74692	4.3406	1.50731
		15.7776	8.7592	4.34407	1.50875
		15.7959	8.77149	4.34755	1.51019
		15.8141	8.7838	4.35103	1.51163
		15.8324	8.79611	4.35331	1.5122
		15.8506	8.80844	4.35529	1.51254
		15.8688	8.82077	4.35728	1.51289
		15.8871	8.83312	4.35926	1.51324
		15.9053	8.84546	4.36125	1.51359
		15.9131	8.85033	4.36323	1.51394
		15.921	8.8552	4.36522	1.51429
		15.9288	8.86007	4.3672	1.51464
		15.9366	8.86493	4.36919	1.51499
		15.9444	8.8698	4.37117	1.51534
		15.9523	8.87467	4.37316	1.51569
		15.9601	8.87955	4.37514	1.51604
		15.9679	8.88442	4.37713	1.51639
		15.9757	8.88929	4.37911	1.51674
		15.9836	8.89416	4.3811	1.51709
		15.9914	8.89904	4.38308	1.51744
		15.9992	8.90391	4.38507	1.51779
		16.007	8.90879	4.38705	1.51815
		16.0244	8.91757	4.38904	1.5185
		16.0447	8.92759	4.39102	1.51885
		16.065	8.93762	4.39301	1.5192
		16.0853	8.94766	4.39499	1.51956
		16.1056	8.95771	4.39698	1.51991
		16.1259	8.96776	4.39896	1.52027
		16.1462	8.97783	4.40095	1.52062
		16.1665	8.9879	4.40293	1.52097
		16.1869	8.99798	4.40492	1.52133
		16.2072	9.00807	4.4069	1.52168
		16.2275	9.01817	4.40889	1.52204
		16.2478	9.02827	4.41087	1.52239
		16.2681	9.03839	4.41286	1.52275
		16.2884	9.04851	4.41484	1.5231
		16.3087	9.05864	4.41683	1.52346
		16.329	9.06878	4.41881	1.52382
		16.3494	9.07892	4.4208	1.52417
		16.3748	9.09129	4.42278	1.52453
		16.4744	9.13564	4.42477	1.52489
		16.5739	9.18068	4.42675	1.52524
		16.6384	9.21066	4.42874	1.5256
		16.6473	9.21591	4.43072	1.52596
		16.6562	9.22116	4.43271	1.52632
		16.6651	9.22641	4.43469	1.52667
		16.674	9.23167	4.43668	1.52703
		16.6829	9.23692	4.43866	1.52739
		16.6918	9.24217	4.44065	1.52775
		16.7007	9.24742	4.44263	1.52811
		16.7122	9.25446	4.44462	1.52847
		16.7352	9.26951	4.4466	1.52883
		16.7582	9.28458	4.44859	1.52919
		16.7811	9.29966	4.45057	1.52955
		16.8041	9.31476	4.45256	1.52991
		16.8271	9.32988	4.45454	1.53027
		16.8501	9.345	4.45653	1.53063
		16.8731	9.36015	4.45851	1.53099
		16.8961	9.37531	4.4605	1.53135
		16.9191	9.39048	4.46248	1.53172
		16.9421	9.40567	4.46447	1.53208
		16.9651	9.42087	4.46645	1.53244
		16.9881	9.43609	4.46844	1.5328
		17.0122	9.45211	4.47042	1.53317
		17.0367	9.46845	4.47241	1.53353
		17.0612	9.48481	4.47439	1.53389
		17.0858	9.50118	4.47614	1.53429
		17.1103	9.51757	4.47756	1.53475
		17.1348	9.53398	4.47897	1.5352
		17.1593	9.55041	4.48039	1.53566
		17.1839	9.56685	4.4818	1.53611
		17.2084	9.58331	4.48322	1.53657
		17.2329	9.59979	4.48463	1.53702
		17.2575	9.61628	4.48605	1.53748
		17.2819	9.6327	4.48746	1.53793
		17.3056	9.64861	4.48888	1.53839
		17.3292	9.66454	4.49029	1.53884
		17.3529	9.68048	4.49171	1.5393
		17.3766	9.69644	4.49312	1.53975
		17.4003	9.71241	4.49454	1.54021
		17.4239	9.72839	4.49595	1.54066
		17.4476	9.74439	4.49737	1.54112
		17.4713	9.76041	4.49878	1.54157
		17.495	9.77644	4.5002	1.54203
		17.5187	9.79248	4.50161	1.54248
		17.5423	9.80854	4.50303	1.54294
		17.5641	9.82323	4.50444	1.54339
		17.5685	9.82529	4.50586	1.54385
		17.5729	9.82735	4.50727	1.54431
		17.5773	9.82941	4.50869	1.54476
		17.5817	9.83147	4.5101	1.54522
		17.5861	9.83353	4.51152	1.54567
		17.5905	9.83559	4.51293	1.54613
		17.595	9.83765	4.51435	1.54658
		17.5994	9.83971	4.51576	1.54704
		17.6038	9.84177	4.51718	1.54749
		17.6082	9.84383	4.51859	1.54795
		17.6126	9.8459	4.52	1.5484
		17.617	9.84796	4.52142	1.54886
		17.6214	9.85002	4.52283	1.54931
		17.6258	9.85208	4.52425	1.54977
		17.6302	9.85414	4.52566	1.55022
		17.6346	9.8562	4.52708	1.55068
		17.639	9.85827	4.52849	1.55114
		17.6434	9.86033	4.52991	1.55159
		17.6478	9.86239	4.53132	1.55205
		17.6522	9.86446	4.53274	1.5525
		17.6566	9.86652	4.53415	1.55296
		17.661	9.86858	4.53557	1.55341
		17.6654	9.87065	4.53698	1.55387
		17.6698	9.87271	4.5384	1.55432
		17.6742	9.87477	4.53981	1.55478
		17.6787	9.87684	4.54123	1.55524
		17.6831	9.8789	4.54264	1.55569
		17.6875	9.88097	4.54406	1.55615
		17.6919	9.88303	4.54547	1.5566
		17.6963	9.8851	4.54689	1.55706
		17.7007	9.88716	4.5483	1.55751
		17.7051	9.88923	4.54972	1.55797
		17.7095	9.8913	4.55113	1.55843
		17.7139	9.89336	4.55255	1.55888
		17.7183	9.89543	4.55396	1.55934
		17.7227	9.8975	4.55538	1.55979
		17.7271	9.89956	4.55679	1.56025
		17.7315	9.90163	4.55821	1.5607
		17.7359	9.9037	4.55962	1.56116
		17.7403	9.90576	4.56104	1.56162
		17.7447	9.90783	4.56245	1.56207
		17.7491	9.9099	4.56387	1.56253
		17.7535	9.91197	4.56528	1.56298
		17.758	9.91403	4.5667	1.56344
		17.7624	9.9161	4.56811	1.56389
		17.7668	9.91817	4.56953	1.56435
		17.7712	9.92024	4.57094	1.56481
		17.7762	9.92255	4.57236	1.56526
		17.7816	9.92503	4.57377	1.56572
		17.787	9.92751	4.57519	1.56617
		17.7923	9.92998	4.5766	1.56663
		17.7977	9.93246	4.57802	1.56709
		17.8031	9.93494	4.57943	1.56754
		17.8085	9.93742	4.58085	1.568
		17.8139	9.9399	4.58226	1.56845
		17.8193	9.94238	4.58368	1.56891
		17.8247	9.94486	4.58509	1.56937
		17.8301	9.94734	4.58651	1.56982
		17.8355	9.94982	4.58792	1.57028
		17.8409	9.9523	4.58934	1.57074
		17.8463	9.95479	4.59075	1.57119
		17.8517	9.95727	4.59217	1.57165
		17.8571	9.95975	4.59358	1.5721
		17.8625	9.96224	4.595	1.57256
		17.8679	9.96472	4.59641	1.57302
		17.8733	9.96721	4.59783	1.57347
		17.8787	9.96969	4.59924	1.57393
		17.8841	9.97218	4.60066	1.57438
		17.8895	9.97467	4.60207	1.57484
		17.8949	9.97715	4.60349	1.5753
		17.9002	9.97964	4.6049	1.57575
		17.9056	9.98213	4.60632	1.57621
		17.911	9.98462	4.60773	1.57667
		17.9164	9.98711	4.60915	1.57712
		17.9218	9.9896	4.61056	1.57758
		17.9272	9.99209	4.61198	1.57803
		17.9326	9.99458	4.61339	1.57849
		17.938	9.99707	4.61481	1.57895
		17.9434	9.99957	4.61622	1.5794
		17.9488	10.0021	4.61764	1.57986
		17.9542	10.0046	4.61905	1.58032
		17.9596	10.007	4.62047	1.58077
		17.965	10.0095	4.62188	1.58123
		17.9704	10.012	4.6233	1.58169
		17.9758	10.0145	4.62471	1.58214
		17.9812	10.017	4.62613	1.5826
		17.9866	10.0195	4.62754	1.58306
		17.992	10.022	4.62896	1.58351
		17.9974	10.0245	4.63037	1.58397
		18.0027	10.027	4.63179	1.58443
		18.0081	10.0295	4.6332	1.58488
		18.0135	10.032	4.63462	1.58534
		18.0189	10.0345	4.63603	1.5858
		18.0243	10.037	4.63745	1.58625
		18.0297	10.0395	4.63886	1.58671
		18.0351	10.042	4.64028	1.58717
		18.0405	10.0445	4.64169	1.58762
		18.0459	10.047	4.64311	1.58808
		18.0513	10.0495	4.64452	1.58854
		18.0567	10.052	4.64594	1.58899
		18.0621	10.0545	4.64735	1.58945
		18.0675	10.057	4.64877	1.58991
		18.0729	10.0595	4.65018	1.59036
		18.0783	10.0621	4.6516	1.59082
		18.0837	10.0646	4.65291	1.59123
		18.0891	10.0671	4.65415	1.5916
		18.0945	10.0696	4.65538	1.59198
		18.0999	10.0721	4.65662	1.59236
		18.1052	10.0746	4.65786	1.59273
		18.1106	10.0771	4.6591	1.59311
		18.116	10.0796	4.66033	1.59348
		18.1214	10.0821	4.66157	1.59386
		18.1268	10.0846	4.66281	1.59424
		18.1322	10.0871	4.66405	1.59461
		18.1424	10.0917	4.66528	1.59499
		18.1656	10.1018	4.66652	1.59536
		18.1889	10.112	4.66776	1.59574
		18.2121	10.1221	4.669	1.59612
		18.2353	10.1324	4.67024	1.59649
		18.2586	10.1426	4.67147	1.59687
		18.2818	10.1529	4.67271	1.59724
		18.3051	10.1632	4.67395	1.59762
		18.3283	10.1736	4.67519	1.598
		18.3516	10.184	4.67642	1.59837
		18.3748	10.1944	4.67766	1.59875
		18.398	10.2049	4.6789	1.59913
		18.415	10.2126	4.68014	1.5995
		18.4289	10.2189	4.68137	1.59988
		18.4428	10.2253	4.68261	1.60025
		18.4567	10.2316	4.68385	1.60063
		18.4706	10.238	4.68509	1.60101
		18.4845	10.2444	4.68632	1.60138
		18.4984	10.2508	4.68756	1.60176
		18.5122	10.2572	4.6888	1.60213
		18.5261	10.2636	4.69004	1.60251
		18.54	10.27	4.69128	1.60289
		18.5539	10.2764	4.69251	1.60326
		18.5678	10.2828	4.69375	1.60364
		18.5817	10.2893	4.69499	1.60402
		18.5956	10.2957	4.69623	1.60439
		18.6095	10.3022	4.69746	1.60477
		18.6234	10.3087	4.6987	1.60514
		18.6373	10.3152	4.69994	1.60552
		18.6512	10.3217	4.70118	1.6059
		18.665	10.3282	4.70241	1.60627
		18.6789	10.3347	4.70365	1.60665
		18.699	10.344	4.70489	1.60703
		18.7445	10.3652	4.70613	1.6074
		18.79	10.3866	4.70736	1.60778
		18.8355	10.408	4.7086	1.60815
		18.881	10.4297	4.70984	1.60853
		18.9265	10.4514	4.71108	1.60891
		19.0134	10.4932	4.71231	1.60928
		19.1433	10.5568	4.71355	1.60966
		19.2114	10.5905	4.71479	1.61004
		19.227	10.5983	4.71603	1.61041
		19.2425	10.6061	4.71727	1.61079
		19.2581	10.6138	4.7185	1.61117
		19.2736	10.6216	4.71974	1.61154
		19.2892	10.6294	4.72098	1.61192
		19.3048	10.6372	4.72222	1.61229
		19.3203	10.6451	4.72345	1.61267
		19.3359	10.6529	4.72469	1.61305
		19.3514	10.6608	4.72593	1.61342
		19.367	10.6686	4.72717	1.6138
		19.3826	10.6765	4.7284	1.61418
		19.3981	10.6844	4.72964	1.61455
		19.4137	10.6923	4.73088	1.61493
		19.4292	10.7002	4.73212	1.61531
		19.4489	10.7107	4.73335	1.61568
		19.4699	10.7221	4.73459	1.61606
		19.4909	10.7335	4.73583	1.61643
		19.5061	10.7419	4.73707	1.61681
		19.5159	10.7476	4.73831	1.61719
		19.5257	10.7533	4.73954	1.61756
		19.5355	10.759	4.74078	1.61794
		19.5453	10.7647	4.74202	1.61832
		19.5551	10.7704	4.74326	1.61869
		19.565	10.7761	4.74449	1.61907
		19.5748	10.7818	4.74573	1.61945
		19.5846	10.7875	4.74697	1.61982
		19.5944	10.7931	4.74821	1.6202
		19.6042	10.7988	4.74944	1.62058
		19.614	10.8045	4.75068	1.62095
		19.6238	10.8102	4.75192	1.62133
		19.6337	10.8159	4.75316	1.62171
		19.6435	10.8216	4.75439	1.62208
		19.6533	10.8273	4.75563	1.62246
		19.6631	10.833	4.75687	1.62283
		19.6729	10.8387	4.75811	1.62321
		19.6827	10.8444	4.75934	1.62359
		19.6926	10.8501	4.76058	1.62396
		19.7024	10.8558	4.76182	1.62434
		19.7122	10.8615	4.76306	1.62472
		19.722	10.8672	4.7643	1.62509
		19.7318	10.8729	4.76553	1.62547
		19.7416	10.8786	4.76677	1.62585
		19.7514	10.8844	4.76801	1.62622
		19.7613	10.8901	4.76925	1.6266
		19.7711	10.8958	4.77048	1.62698
		19.7809	10.9015	4.77172	1.62735
		19.7907	10.9072	4.77296	1.62773
		19.8005	10.9129	4.7742	1.62811
		19.8103	10.9186	4.77543	1.62848
		19.8201	10.9243	4.77667	1.62886
		19.8595	10.9492	4.77791	1.62924
		19.9073	10.9795	4.77915	1.62961
		19.955	11.0099	4.78038	1.62999
		20.0027	11.0404	4.78162	1.63037
		20.0505	11.071	4.78286	1.63074
		20.0915	11.0974	4.7841	1.63112
		20.1072	11.107	4.78533	1.6315
		20.1229	11.1166	4.78657	1.63187
		20.1386	11.1263	4.78781	1.63225
		20.1543	11.1359	4.78905	1.63263
		20.17	11.1456	4.79029	1.633
		20.1857	11.1552	4.79152	1.63338
		20.2014	11.1649	4.79276	1.63376
		20.2171	11.1746	4.794	1.63413
		20.2328	11.1842	4.79524	1.63451
		20.2485	11.1939	4.79647	1.63489
		20.2642	11.2036	4.79771	1.63526
		20.2799	11.2133	4.79895	1.63564
		20.2956	11.223	4.80019	1.63602
		20.3113	11.2327	4.80142	1.63639
		20.327	11.2424	4.80266	1.63677
		20.3427	11.2521	4.8039	1.63715
		20.3583	11.2618	4.80514	1.63752
		20.374	11.2715	4.80637	1.6379
		20.3897	11.2812	4.80761	1.63828
		20.399	11.2867	4.80885	1.63865
		20.4058	11.2905	4.81009	1.63903
		20.4126	11.2943	4.81133	1.63941
		20.4194	11.298	4.81256	1.63978
		20.4262	11.3018	4.8138	1.64016
		20.4331	11.3056	4.81504	1.64054
		20.4399	11.3094	4.81628	1.64092
		20.4467	11.3132	4.81751	1.64129
		20.4535	11.317	4.81875	1.64167
		20.4603	11.3208	4.81999	1.64205
		20.4671	11.3246	4.82123	1.64242
		20.4739	11.3284	4.82246	1.6428
		20.4807	11.3322	4.8237	1.64318
		20.4876	11.336	4.82494	1.64355
		20.4944	11.3398	4.82618	1.64393
		20.5012	11.3436	4.82741	1.64431
		20.508	11.3474	4.82865	1.64468
		20.5148	11.3511	4.82989	1.64506
		20.5216	11.3549	4.83113	1.64544
		20.5284	11.3587	4.83236	1.64581
		20.5352	11.3625	4.8336	1.64619
		20.5421	11.3663	4.83484	1.64657
		20.5489	11.3701	4.83608	1.64694
		20.5557	11.3739	4.84329	1.65166
		20.5625	11.3777	4.85094	1.6567
		20.5693	11.3815	4.85859	1.66176
		20.5761	11.3853	4.86624	1.66682
		20.5829	11.3891	4.87389	1.6719
		20.5897	11.3929	4.88154	1.67699
		20.5966	11.3967	4.88919	1.68209
		20.6034	11.4005	4.89684	1.6872
		20.6102	11.4043	4.90449	1.69232
		20.617	11.4081	4.91214	1.69745
		20.6238	11.4118	4.91979	1.7026
		20.6306	11.4156	4.92743	1.70775
		20.6374	11.4194	4.93508	1.71292
		20.6441	11.4231	4.94273	1.7181
		20.6505	11.4268	4.95038	1.72328
		20.657	11.4304	4.95803	1.72848
		20.6635	11.434	4.96568	1.73369
		20.6699	11.4377	4.97333	1.73891
		20.6764	11.4413	4.98098	1.74413
		20.6829	11.4449	4.98863	1.74937
		20.6893	11.4485	4.99668	1.75493
		20.6958	11.4522	5.01505	1.76837
		20.7022	11.4558	5.03341	1.78187
		20.7087	11.4594	5.05178	1.79545
		20.7152	11.463	5.07014	1.80909
		20.7216	11.4667	5.08851	1.8228
		20.7281	11.4703	5.10688	1.83657
		20.7346	11.4739	5.12524	1.8504
		20.741	11.4776	5.14361	1.86429
		20.7475	11.4812	5.14873	1.86774
		20.7539	11.4848	5.15237	1.87001
		20.7604	11.4884	5.156	1.87229
		20.7669	11.4921	5.15964	1.87457
		20.7733	11.4957	5.16327	1.87685
		20.7798	11.4993	5.16691	1.87913
		20.7863	11.503	5.17055	1.88141
		20.7927	11.5066	5.17418	1.8837
		20.7992	11.5102	5.17782	1.88598
		20.8056	11.5138	5.18146	1.88826
		20.8121	11.5175	5.18509	1.89055
		20.8359	11.5327	5.18873	1.89284
		20.8838	11.5642	5.19236	1.89513
		20.9317	11.5958	5.196	1.89742
		20.9796	11.6275	5.19964	1.89971
		21.0275	11.6593	5.20327	1.902
		21.0754	11.6911	5.20691	1.90429
		21.1053	11.7107	5.21055	1.90659
		21.1334	11.7292	5.21418	1.90888
		21.1616	11.7477	5.21782	1.91118
		21.1897	11.7662	5.22146	1.91348
		21.2179	11.7847	5.22509	1.91577
		21.246	11.8033	5.22873	1.91807
		21.2741	11.8218	5.23236	1.92037
		21.3023	11.8404	5.236	1.92268
		21.3304	11.8591	5.23964	1.92498
		21.3557	11.8757	5.24327	1.92728
[truncated: 16,538 more rows]

## Sheet: mEPSCs 20 mMEGTA_Fig.5f
		Avg_minis20_SBTub3	sem_minis20_SBTub3	Avg_minis20_ctrl	sem_minis20_ctrl
deltaSBTub3	0.00161859	0	0	0	0
deltaCtrl	0.00147278	0.014935	0.00542127	0.00160175	0.000258864
		0.0298699	0.0108425	0.00320351	0.000517727
		0.0448049	0.0162638	0.00480526	0.000776591
		0.0597399	0.0216851	0.00640702	0.00103545
		0.0746749	0.0271064	0.00800877	0.00129432
		0.0896098	0.0325276	0.00961052	0.00155318
		0.104545	0.0379489	0.0112123	0.00181204
		0.11948	0.0433702	0.012814	0.00207091
		0.134415	0.0487914	0.0144158	0.00232977
		0.14935	0.0542127	0.0160175	0.00258864
		0.164285	0.059634	0.0176193	0.0028475
		0.17922	0.0650552	0.019221	0.00310636
		0.194155	0.0704765	0.0208228	0.00336523
		0.20909	0.0758978	0.0224246	0.00362409
		0.224025	0.0813191	0.0240263	0.00388295
		0.23896	0.0867403	0.0256281	0.00414182
		0.253895	0.0921616	0.0272298	0.00440068
		0.26883	0.0975829	0.0288316	0.00465954
		0.283764	0.103004	0.0304333	0.00491841
		0.298699	0.108425	0.0320351	0.00517727
		0.313634	0.113847	0.0336368	0.00543613
		0.328569	0.119268	0.0352386	0.005695
		0.343504	0.124689	0.0368403	0.00595386
		0.358439	0.13011	0.0384421	0.00621272
		0.373374	0.135532	0.0400438	0.00647159
		0.388309	0.140953	0.0416456	0.00673045
		0.403244	0.146374	0.0432474	0.00698931
		0.415273	0.149867	0.0448491	0.00724818
		0.426338	0.152766	0.0464509	0.00750704
		0.437403	0.155716	0.0480526	0.00776591
		0.448468	0.158714	0.0496544	0.00802477
		0.459533	0.161757	0.0512561	0.00828363
		0.470598	0.164843	0.0528579	0.0085425
		0.481663	0.167969	0.0544596	0.00880136
		0.492728	0.171133	0.0560614	0.00906022
		0.503809	0.174341	0.0576631	0.00931909
		0.514935	0.177605	0.0592649	0.00957795
		0.526061	0.180902	0.0608666	0.00983681
		0.537186	0.18423	0.0624684	0.0100957
		0.548312	0.187589	0.0640702	0.0103545
		0.559438	0.190975	0.0656719	0.0106134
		0.570564	0.194388	0.0672737	0.0108723
		0.58169	0.197826	0.0688754	0.0111311
		0.592816	0.201287	0.0704772	0.01139
		0.603749	0.20471	0.0720789	0.0116489
		0.612353	0.207406	0.0736807	0.0119077
		0.620957	0.210133	0.0752824	0.0121666
		0.62956	0.212888	0.0768842	0.0124254
		0.638164	0.215672	0.0784859	0.0126843
		0.646768	0.218482	0.0800877	0.0129432
		0.655371	0.221319	0.0816894	0.013202
		0.663975	0.22418	0.0832912	0.0134609
		0.672578	0.227066	0.084893	0.0137198
		0.681182	0.229975	0.0864947	0.0139786
		0.689786	0.232905	0.0880965	0.0142375
		0.698389	0.235858	0.0896982	0.0144964
		0.706993	0.23883	0.0913	0.0147552
		0.715596	0.241823	0.0929017	0.0150141
		0.7242	0.244835	0.0945035	0.0152729
		0.732804	0.247865	0.0961052	0.0155318
		0.741407	0.250913	0.097707	0.0157907
		0.750011	0.253978	0.0993087	0.0160495
		0.758614	0.25706	0.10091	0.0163084
		0.767218	0.260158	0.102512	0.0165673
		0.775822	0.263271	0.104114	0.0168261
		0.784425	0.266398	0.105716	0.017085
		0.793029	0.26954	0.107318	0.0173439
		0.801633	0.272696	0.108919	0.0176027
		0.810236	0.275866	0.110521	0.0178616
		0.81884	0.279048	0.112123	0.0181204
		0.82847	0.282955	0.113725	0.0183793
		0.858803	0.301751	0.115326	0.0186382
		0.889137	0.321407	0.116928	0.018897
		0.91947	0.341774	0.11853	0.0191559
		0.949804	0.362733	0.120132	0.0194148
		0.980138	0.384187	0.121733	0.0196736
		0.997919	0.395388	0.123335	0.0199325
		1.00352	0.396332	0.124937	0.0201914
		1.00998	0.397279	0.126539	0.0204502
		1.01879	0.398257	0.12814	0.0207091
		1.02761	0.399285	0.129742	0.0209679
		1.03642	0.400361	0.131344	0.0212268
		1.04524	0.401487	0.132946	0.0214857
		1.05405	0.402662	0.134547	0.0217445
		1.06286	0.403884	0.136149	0.0220034
		1.07168	0.405154	0.137751	0.0222623
		1.08049	0.406472	0.139353	0.0225211
		1.08931	0.407836	0.140954	0.02278
		1.09812	0.409246	0.142556	0.0230389
		1.10693	0.410703	0.144158	0.0232977
		1.11575	0.412204	0.14576	0.0235566
		1.12456	0.413751	0.147361	0.0238154
		1.13338	0.415341	0.148963	0.0240743
		1.14219	0.416976	0.150565	0.0243332
		1.151	0.418654	0.152167	0.024592
		1.15982	0.420375	0.153768	0.0248509
		1.16863	0.422138	0.15537	0.0251098
		1.17745	0.423943	0.156972	0.0253686
		1.18626	0.425789	0.158574	0.0256275
		1.19507	0.427675	0.160175	0.0258864
		1.20389	0.429602	0.161777	0.0261452
		1.2127	0.431569	0.163379	0.0264041
		1.22152	0.433574	0.164981	0.0266629
		1.23033	0.435618	0.166582	0.0269218
		1.23914	0.437701	0.168184	0.0271807
		1.24796	0.43982	0.169786	0.0274395
		1.25677	0.441977	0.171388	0.0276984
		1.26159	0.44304	0.172989	0.0279573
		1.26587	0.443952	0.174591	0.0282161
		1.27015	0.444866	0.176193	0.028475
		1.27443	0.445782	0.177795	0.0287338
		1.27871	0.446698	0.179396	0.0289927
		1.28299	0.447616	0.180998	0.0292516
		1.28727	0.448536	0.1826	0.0295104
		1.29155	0.449456	0.184202	0.0297693
		1.29582	0.450379	0.185803	0.0300282
		1.3001	0.451302	0.187405	0.030287
		1.30438	0.452227	0.189007	0.0305459
		1.30866	0.453153	0.190609	0.0308048
		1.31294	0.45408	0.19221	0.0310636
		1.31722	0.455009	0.193812	0.0313225
		1.3215	0.455939	0.195414	0.0315813
		1.32578	0.45687	0.197016	0.0318402
		1.33005	0.457803	0.198617	0.0320991
		1.33433	0.458736	0.200219	0.0323579
		1.33861	0.459672	0.201821	0.0326168
		1.34289	0.460608	0.203423	0.0328757
		1.34717	0.461545	0.205024	0.0331345
		1.35145	0.462484	0.206626	0.0333934
		1.35573	0.463424	0.208228	0.0336523
		1.36001	0.464366	0.20983	0.0339111
		1.36953	0.466543	0.211432	0.03417
		1.38151	0.469417	0.213033	0.0344288
		1.39348	0.472431	0.214635	0.0346877
		1.40546	0.475582	0.216237	0.0349466
		1.41743	0.478868	0.217839	0.0352054
		1.42941	0.482285	0.21944	0.0354643
		1.44138	0.485831	0.221042	0.0357232
		1.45336	0.489504	0.222644	0.035982
		1.46533	0.4933	0.224246	0.0362409
		1.47731	0.497217	0.225847	0.0364998
		1.48928	0.501251	0.227449	0.0367586
		1.50126	0.5054	0.229051	0.0370175
		1.51323	0.509662	0.230653	0.0372763
		1.52521	0.514033	0.232254	0.0375352
		1.53718	0.51851	0.233856	0.0377941
		1.54916	0.523091	0.235458	0.0380529
		1.55694	0.525802	0.23706	0.0383118
		1.5644	0.528385	0.238661	0.0385707
		1.57186	0.530989	0.240263	0.0388295
		1.57932	0.533612	0.241865	0.0390884
		1.58678	0.536255	0.243467	0.0393473
		1.59424	0.538916	0.245068	0.0396061
		1.6017	0.541596	0.24667	0.039865
		1.60916	0.544295	0.248272	0.0401238
		1.61662	0.547012	0.249874	0.0403827
		1.62408	0.549747	0.251475	0.0406416
		1.63154	0.552499	0.253077	0.0409004
		1.639	0.555269	0.254679	0.0411593
		1.64646	0.558056	0.256281	0.0414182
		1.65392	0.560859	0.257882	0.041677
		1.66138	0.56368	0.259484	0.0419359
		1.66884	0.566516	0.261086	0.0421948
		1.6763	0.569369	0.262688	0.0424536
		1.68376	0.572238	0.264289	0.0427125
		1.69122	0.575122	0.265891	0.0429713
		1.69868	0.578022	0.267493	0.0432302
		1.70614	0.580937	0.269095	0.0434891
		1.7136	0.583867	0.270696	0.0437479
		1.72106	0.586812	0.272298	0.0440068
		1.72852	0.589771	0.2739	0.0442657
		1.73598	0.592744	0.275502	0.0445245
		1.74344	0.595732	0.277103	0.0447834
		1.7509	0.598733	0.278705	0.0450423
		1.75836	0.601748	0.280307	0.0453011
		1.76582	0.604777	0.281909	0.04556
		1.77328	0.607818	0.28351	0.0458188
		1.78074	0.610873	0.285112	0.0460777
		1.78895	0.614392	0.286714	0.0463366
		1.79774	0.618287	0.288316	0.0465954
		1.80653	0.622206	0.289917	0.0468543
		1.81532	0.626147	0.291519	0.0471132
		1.82411	0.630111	0.293121	0.047372
		1.8329	0.634098	0.294723	0.0476309
		1.84169	0.638106	0.296324	0.0478897
		1.85048	0.642136	0.297926	0.0481486
		1.85927	0.646186	0.299528	0.0484075
		1.86806	0.650258	0.30113	0.0486663
		1.87685	0.654349	0.302731	0.0489252
		1.88564	0.658461	0.304333	0.0491841
		1.89443	0.662592	0.305935	0.0494429
		1.90322	0.666742	0.307537	0.0497018
		1.91201	0.670911	0.309138	0.0499607
		1.9208	0.675098	0.31074	0.0502195
		1.92959	0.679303	0.312342	0.0504784
		1.93838	0.683526	0.313944	0.0507372
		1.94717	0.687767	0.315546	0.0509961
		1.95596	0.692025	0.317147	0.051255
		1.96475	0.696299	0.318749	0.0515138
		1.97354	0.70059	0.320351	0.0517727
		1.98233	0.704897	0.321953	0.0520316
		1.99113	0.70922	0.323554	0.0522904
		1.99874	0.712731	0.325156	0.0525493
		2.00337	0.71415	0.326758	0.0528082
		2.008	0.71557	0.32836	0.053067
		2.01263	0.716991	0.329961	0.0533259
		2.01726	0.718411	0.331563	0.0535847
		2.02189	0.719832	0.333165	0.0538436
		2.02652	0.721253	0.334767	0.0541025
		2.03115	0.722674	0.336368	0.0543613
		2.03578	0.724096	0.33797	0.0546202
		2.04041	0.725517	0.339572	0.0548791
		2.05472	0.731337	0.341174	0.0551379
		2.07875	0.741866	0.342775	0.0553968
		2.10278	0.752775	0.344377	0.0556557
		2.1268	0.764046	0.345979	0.0559145
		2.15083	0.775664	0.347581	0.0561734
		2.17486	0.787613	0.349182	0.0564322
		2.19889	0.799879	0.350784	0.0566911
		2.21274	0.806541	0.352386	0.05695
		2.21692	0.807656	0.353988	0.0572088
		2.22109	0.808773	0.355589	0.0574677
		2.22527	0.80989	0.357191	0.0577266
		2.22944	0.811008	0.358793	0.0579854
		2.23362	0.812127	0.360395	0.0582443
		2.2378	0.813247	0.361996	0.0585032
		2.24197	0.814368	0.363598	0.058762
		2.24615	0.81549	0.3652	0.0590209
		2.25032	0.816613	0.366802	0.0592797
		2.2545	0.817736	0.368403	0.0595386
		2.25868	0.818861	0.370005	0.0597975
		2.26285	0.819986	0.371607	0.0600563
		2.26703	0.821113	0.373209	0.0603152
		2.2712	0.82224	0.37481	0.0605741
		2.27538	0.823368	0.376412	0.0608329
		2.27956	0.824497	0.378014	0.0610918
		2.28373	0.825627	0.379616	0.0613507
		2.28791	0.826758	0.381217	0.0616095
		2.29208	0.827889	0.382819	0.0618684
		2.29626	0.829022	0.384421	0.0621272
		2.30044	0.830155	0.386023	0.0623861
		2.30461	0.831289	0.387624	0.062645
		2.30879	0.832424	0.389226	0.0629038
		2.31296	0.83356	0.390828	0.0631627
		2.31714	0.834696	0.39243	0.0634216
		2.32132	0.835834	0.394031	0.0636804
		2.32549	0.836972	0.395633	0.0639393
		2.32967	0.838112	0.397235	0.0641982
		2.33384	0.839252	0.398837	0.064457
		2.33802	0.840392	0.400438	0.0647159
		2.34219	0.841534	0.40204	0.0649747
		2.34637	0.842677	0.403642	0.0652336
		2.35055	0.84382	0.405244	0.0654925
		2.35472	0.844964	0.406845	0.0657513
		2.3589	0.846109	0.408447	0.0660102
		2.36307	0.847255	0.410049	0.0662691
		2.36725	0.848401	0.411651	0.0665279
		2.37143	0.849549	0.413252	0.0667868
		2.3756	0.850697	0.414854	0.0670456
		2.37978	0.851846	0.416456	0.0673045
		2.38395	0.852995	0.418058	0.0675634
		2.38813	0.854146	0.41966	0.0678222
		2.39232	0.855296	0.421261	0.0680811
		2.39651	0.856447	0.422863	0.06834
		2.4007	0.857599	0.424465	0.0685988
		2.40489	0.858752	0.426067	0.0688577
		2.40908	0.859905	0.427668	0.0691166
		2.41327	0.861059	0.42927	0.0693754
		2.41746	0.862214	0.430872	0.0696343
		2.42165	0.86337	0.432474	0.0698931
		2.42584	0.864526	0.434075	0.070152
		2.43003	0.865683	0.435677	0.0704109
		2.43422	0.866841	0.437279	0.0706697
		2.43841	0.868	0.438881	0.0709286
		2.4426	0.86916	0.440482	0.0711875
		2.44679	0.87032	0.442084	0.0714463
		2.45098	0.871481	0.443686	0.0717052
		2.45517	0.872642	0.445288	0.0719641
		2.45936	0.873805	0.446889	0.0722229
		2.46355	0.874968	0.448491	0.0724818
		2.46774	0.876132	0.450093	0.0727406
		2.47193	0.877297	0.451695	0.0729995
		2.47612	0.878462	0.453296	0.0732584
		2.48031	0.879628	0.454898	0.0735172
		2.4845	0.880795	0.4565	0.0737761
		2.48887	0.882081	0.458102	0.074035
		2.49346	0.883518	0.459703	0.0742938
		2.49806	0.884956	0.461305	0.0745527
		2.50265	0.886396	0.462907	0.0748116
		2.50724	0.887837	0.464509	0.0750704
		2.51184	0.88928	0.46611	0.0753293
		2.51643	0.890723	0.467712	0.0755881
		2.52103	0.892168	0.469314	0.075847
		2.52562	0.893614	0.470916	0.0761059
		2.53021	0.895062	0.472517	0.0763647
		2.53481	0.896511	0.474119	0.0766236
		2.5394	0.89796	0.475721	0.0768825
		2.544	0.899412	0.477323	0.0771413
		2.54859	0.900864	0.478924	0.0774002
		2.55318	0.902318	0.480526	0.0776591
		2.55778	0.903773	0.482128	0.0779179
		2.56237	0.905229	0.48373	0.0781768
		2.56697	0.906686	0.485331	0.0784356
		2.57156	0.908145	0.486933	0.0786945
		2.57615	0.909605	0.488535	0.0789534
		2.58075	0.911066	0.490137	0.0792122
		2.58534	0.912528	0.491738	0.0794711
		2.58994	0.913991	0.49334	0.07973
		2.59453	0.915456	0.494942	0.0799888
		2.59912	0.916921	0.496544	0.0802477
		2.60372	0.918388	0.498145	0.0805066
		2.60831	0.919856	0.499747	0.0807654
		2.61291	0.921325	0.501349	0.0810243
		2.6175	0.922796	0.502951	0.0812831
		2.62209	0.924267	0.504552	0.081542
		2.62669	0.92574	0.506154	0.0818009
		2.63128	0.927213	0.507756	0.0820597
		2.63588	0.928688	0.509358	0.0823186
		2.64047	0.930164	0.510959	0.0825775
		2.64507	0.931642	0.512561	0.0828363
		2.64966	0.93312	0.514163	0.0830952
		2.65425	0.934599	0.515765	0.0833541
		2.65885	0.93608	0.517366	0.0836129
		2.66344	0.937561	0.518968	0.0838718
		2.66804	0.939044	0.52057	0.0841306
		2.67263	0.940527	0.522172	0.0843895
		2.67722	0.942012	0.523774	0.0846484
		2.68182	0.943498	0.525375	0.0849072
		2.68641	0.944985	0.526977	0.0851661
		2.69101	0.946473	0.528579	0.085425
		2.6956	0.947962	0.530181	0.0856838
		2.70019	0.949452	0.531782	0.0859427
		2.70479	0.950944	0.533384	0.0862015
		2.70938	0.952436	0.534986	0.0864604
		2.71398	0.953929	0.536588	0.0867193
		2.71857	0.955424	0.538189	0.0869781
		2.72316	0.956919	0.539791	0.087237
		2.72776	0.958415	0.541393	0.0874959
		2.73235	0.959913	0.542995	0.0877547
		2.73695	0.961411	0.544596	0.0880136
		2.74154	0.962911	0.546198	0.0882725
		2.74613	0.964411	0.5478	0.0885313
		2.75073	0.965913	0.549402	0.0887902
		2.75532	0.967415	0.551003	0.089049
		2.75992	0.968918	0.552605	0.0893079
		2.76451	0.970423	0.554207	0.0895668
		2.7691	0.971928	0.555809	0.0898256
		2.7737	0.973435	0.55741	0.0900845
		2.77829	0.974942	0.559012	0.0903434
		2.78289	0.976451	0.560614	0.0906022
		2.78748	0.97796	0.562216	0.0908611
		2.79207	0.97947	0.563817	0.09112
		2.79832	0.982159	0.565419	0.0913788
		2.80805	0.987362	0.567021	0.0916377
		2.81779	0.992585	0.568623	0.0918965
		2.82752	0.997829	0.570224	0.0921554
		2.83726	1.00309	0.571826	0.0924143
		2.84699	1.00837	0.573428	0.0926731
		2.85673	1.01368	0.57503	0.092932
		2.86646	1.019	0.576631	0.0931909
		2.8762	1.02434	0.578233	0.0934497
		2.88593	1.02969	0.579835	0.0937086
		2.89567	1.03507	0.581437	0.0939675
		2.9054	1.04046	0.583038	0.0942263
		2.91514	1.04587	0.58464	0.0944852
		2.92487	1.0513	0.586242	0.094744
		2.93461	1.05674	0.587844	0.0950029
		2.94434	1.0622	0.589445	0.0952618
		2.95408	1.06768	0.591047	0.0955206
		2.96381	1.07318	0.592649	0.0957795
		2.97355	1.07869	0.594251	0.0960384
		2.98328	1.08421	0.595852	0.0962972
		2.99099	1.08819	0.597454	0.0965561
		2.9977	1.0914	0.599056	0.096815
		3.00441	1.09462	0.600658	0.0970738
		3.01111	1.09784	0.602259	0.0973327
		3.01782	1.10107	0.700767	0.163803
		3.02453	1.1043	0.783876	0.206121
		3.03124	1.10754	0.861039	0.24968
		3.03794	1.11077	0.917314	0.284565
		3.04465	1.11402	0.973586	0.319836
		3.05136	1.11726	1.02985	0.355377
		3.05807	1.12051	1.07836	0.386682
		3.06477	1.12377	1.1172	0.412718
		3.07148	1.12702	1.13882	0.425936
		3.07819	1.13029	1.15239	0.433191
		3.0849	1.13355	1.16597	0.440559
		3.0916	1.13682	1.17955	0.448033
		3.09831	1.14009	1.19312	0.45561
		3.10502	1.14337	1.2067	0.463283
		3.11173	1.14665	1.22028	0.471048
		3.11843	1.14994	1.23385	0.478901
		3.12514	1.15322	1.30504	0.525817
		3.13185	1.15652	1.34942	0.556717
		3.1391	1.1598	1.36212	0.564818
		3.14764	1.16306	1.37483	0.572953
		3.15618	1.16633	1.38753	0.581122
		3.16473	1.1696	1.40023	0.589324
		3.17327	1.17288	1.41293	0.597556
		3.18181	1.17617	1.42563	0.605818
		3.19035	1.17945	1.43833	0.614108
		3.19889	1.18275	1.45104	0.622425
		3.20744	1.18604	1.46374	0.630769
		3.21598	1.18934	1.47644	0.639138
		3.22452	1.19265	1.50575	0.660726
		3.23306	1.19596	1.53569	0.683103
		3.24424	1.19647	1.56562	0.705754
		3.27489	1.19118	1.59197	0.72567
		3.30555	1.18633	1.60459	0.734262
		3.33621	1.18192	1.6172	0.742868
		3.36686	1.17795	1.62981	0.751486
		3.39752	1.17444	1.64242	0.760118
		3.42388	1.17222	1.65504	0.768763
		3.44012	1.17222	1.66765	0.777419
		3.45636	1.17229	1.68026	0.786088
		3.4726	1.17243	1.69288	0.794767
		3.48884	1.17264	1.70549	0.803458
		3.50508	1.17292	1.7181	0.812159
		3.52132	1.17327	1.79793	0.878983
		3.53755	1.1737	1.83479	0.909118
		3.55379	1.17419	1.84412	0.91508
		3.57003	1.17476	1.85344	0.921044
		3.58627	1.1754	1.86277	0.927008
		3.60251	1.1761	1.87209	0.932973
		3.61875	1.17688	1.88142	0.938939
		3.63499	1.17773	1.89075	0.944905
		3.65122	1.17865	1.90007	0.950872
		3.77675	1.17523	1.9094	0.95684
		3.90989	1.18447	1.93947	0.970388
		4.21133	1.25369	2.0259	1.00771
		4.26873	1.27323	2.03457	1.01331
		4.29722	1.28292	2.04325	1.01891
		4.32572	1.29288	2.05192	1.02451
		4.35421	1.30311	2.06059	1.03012
		4.38271	1.3136	2.06927	1.03573
		4.41121	1.32435	2.08693	1.04895
		4.43655	1.33393	2.14697	1.09856
		4.45663	1.34127	2.19157	1.13538
		4.4767	1.34869	2.21585	1.15471
		4.49677	1.35619	2.24013	1.17411
		4.51684	1.36377	2.26442	1.19358
		4.53692	1.37143	2.2887	1.21311
		4.55699	1.37917	2.30222	1.22314
		4.57706	1.38698	2.31315	1.23089
		4.59714	1.39487	2.32407	1.23863
		4.61721	1.40284	2.335	1.24638
		4.63728	1.41087	2.34592	1.25414
		4.64526	1.41272	2.35685	1.2619
		4.65239	1.41413	2.36778	1.26966
		4.65951	1.41555	2.3787	1.27743
		4.66663	1.41697	2.38963	1.2852
		4.67375	1.41839	2.40056	1.29298
		4.68087	1.41981	2.41148	1.30076
		4.688	1.42124	2.42241	1.30854
		4.69512	1.42267	2.42785	1.31141
		4.70223	1.4241	2.43092	1.31216
		4.70888	1.42557	2.434	1.31292
		4.71554	1.42705	2.43707	1.31367
		4.72219	1.42853	2.44014	1.31442
		4.7293	1.43007	2.44322	1.31518
		4.73657	1.43165	2.44638	1.31592
		4.74383	1.43322	2.44959	1.31666
		4.7511	1.4348	2.45281	1.3174
		4.75836	1.43638	2.45602	1.31814
		4.76629	1.43836	2.45923	1.31889
		4.77502	1.44084	2.46244	1.31963
		4.78376	1.44332	2.46566	1.32038
		4.79249	1.4458	2.46887	1.32113
		4.80123	1.44829	2.47253	1.32182
		4.80996	1.45078	2.47678	1.32244
		4.81869	1.45328	2.48104	1.32306
		4.82743	1.45578	2.4853	1.32369
		4.83616	1.45829	2.48955	1.32432
		4.8449	1.46079	2.49381	1.32494
		4.8552	1.46298	2.49806	1.32558
		4.86961	1.46431	2.50232	1.32621
		4.88401	1.46567	2.50658	1.32684
		4.89841	1.46706	2.51083	1.32748
		4.91281	1.46847	2.51509	1.32812
		4.92721	1.4699	2.51935	1.32876
		4.94161	1.47135	2.5236	1.3294
		4.95601	1.47283	2.52786	1.33005
		4.97041	1.47433	2.53211	1.3307
		4.98481	1.47586	2.53637	1.33134
		4.99921	1.47741	2.54063	1.33199
		5.01361	1.47898	2.54488	1.33265
		5.02801	1.48057	2.54914	1.3333
		5.04241	1.48219	2.5534	1.33396
		5.05681	1.48383	2.55765	1.33462
		5.07122	1.48549	2.56191	1.33528
		5.08562	1.48718	2.56616	1.33594
		5.10002	1.48889	2.57042	1.3366
		5.11442	1.49062	2.58102	1.33962
		5.12882	1.49237	2.59466	1.34383
		5.14322	1.49415	2.6083	1.3481
		5.15762	1.49595	2.62195	1.35245
		5.17202	1.49777	2.63559	1.35688
		5.18502	1.49979	2.64923	1.36137
		5.19752	1.50189	2.66287	1.36593
		5.21002	1.504	2.67651	1.37056
		5.22253	1.50612	2.69015	1.37526
		5.28473	1.54053	2.79026	1.41948
		5.35208	1.57941	2.80515	1.42543
		5.39408	1.60182	2.81299	1.428
		5.40803	1.60507	2.82084	1.43059
		5.42199	1.60834	2.82868	1.43319
		5.43594	1.61161	2.83653	1.4358
		5.44989	1.6149	2.84437	1.43842
		5.46385	1.61821	2.85222	1.44105
		5.4778	1.62152	2.86006	1.4437
		5.49176	1.62485	2.8679	1.44636
		5.50571	1.62819	2.87575	1.44904
		5.51966	1.63154	2.88359	1.45172
		5.53362	1.6349	2.89144	1.45442
		5.54757	1.63827	2.89928	1.45713
		5.56152	1.64166	2.90713	1.45985
		5.57548	1.64506	2.91497	1.46259
		5.58943	1.64847	2.92308	1.4653
		5.60339	1.65189	2.93126	1.46801
		5.61734	1.65532	2.93944	1.47073
		5.63129	1.65876	2.94761	1.47346
		5.64525	1.66222	2.9682	1.48286
		5.6592	1.66568	2.99497	1.49578
		5.67316	1.66916	3.02173	1.50896
		5.68711	1.67265	3.0485	1.52239
		5.70106	1.67614	3.0801	1.53887
		5.71502	1.67965	3.11734	1.55905
		5.72897	1.68317	3.15459	1.57971
		5.74292	1.68671	3.1816	1.59446
		5.75574	1.69033	3.19994	1.60397
		5.76677	1.69334	3.21828	1.61358
		5.77759	1.69621	3.23663	1.62326
		5.78834	1.69909	3.25497	1.63303
		5.79897	1.70198	3.27331	1.64287
		5.80961	1.70487	3.29585	1.65554
		5.82025	1.70777	3.40497	1.72678
		5.83088	1.71067	3.43185	1.74323
		5.84152	1.71357	3.45873	1.75985
		5.85215	1.71648	3.4856	1.77662
		5.86279	1.71939	3.58148	1.84355
		5.87342	1.72231	3.62968	1.87686
		5.88406	1.72522	3.65508	1.8935
		5.8947	1.72815	3.68048	1.91024
		5.90533	1.73107	3.70588	1.92709
		5.91597	1.734	3.72195	1.93693
		5.9266	1.73693	3.72664	1.93811
		5.93724	1.73987	3.73133	1.9393
		5.94787	1.74281	3.73602	1.94048
		5.95851	1.74575	3.74494	1.94126
		5.96915	1.74869	3.75433	1.942
		5.97978	1.75164	3.76372	1.94276
		5.99042	1.75459	3.7731	1.94354
		6.00105	1.75755	3.78249	1.94433
		6.01169	1.76051	3.79188	1.94515
		6.02232	1.76347	3.80127	1.94597
		6.03296	1.76644	3.81066	1.94682
		6.04359	1.7694	3.82005	1.94768
		6.05423	1.77238	3.82944	1.94856
		6.06487	1.77535	3.83882	1.94946
		6.0755	1.77833	3.84821	1.95037
		6.08614	1.78131	3.8576	1.9513
		6.09677	1.78429	3.86699	1.95224
		6.10741	1.78728	3.87638	1.9532
		6.11804	1.79027	3.88577	1.95418
		6.35271	1.96356	3.89465	1.9552
		6.45488	2.03926	3.89909	1.95646
		6.52805	2.09286	3.90353	1.95771
		6.57391	2.12473	3.90797	1.95897
		6.58207	2.12586	3.91241	1.96022
		6.59023	2.127	3.91685	1.96148
		6.5984	2.12814	3.92129	1.96274
		6.60656	2.12928	3.92573	1.964
		6.61472	2.13042	3.93018	1.96525
		6.62289	2.13156	3.93462	1.96651
		6.63105	2.13271	3.93906	1.96777
		6.63921	2.13386	3.9435	1.96903
		6.64738	2.13501	3.94794	1.97029
		6.65526	2.13615	3.95238	1.97156
		6.6626	2.13728	3.95682	1.97282
		6.66994	2.13842	3.96126	1.97408
		6.67729	2.13955	3.9657	1.97534
		6.68463	2.14069	3.97015	1.97661
		6.69197	2.14183	3.97459	1.97787
		6.69931	2.14297	3.97903	1.97914
		6.70665	2.14411	3.98347	1.9804
		6.71399	2.14526	3.98791	1.98167
		6.72133	2.14641	3.99235	1.98294
		6.72912	2.14753	3.99679	1.98421
		6.73714	2.14865	4.00123	1.98547
		6.74517	2.14976	4.00567	1.98674
		6.75319	2.15089	4.01012	1.98801
		6.76121	2.15201	4.01456	1.98928
		6.76923	2.15314	4.019	1.99055
		6.77725	2.15427	4.02344	1.99183
		6.78528	2.15541	4.02788	1.9931
		6.79345	2.15648	4.03232	1.99437
		6.80393	2.15652	4.03676	1.99564
		6.8144	2.15657	4.0412	1.99692
		6.82488	2.15662	4.04564	1.99819
		6.83535	2.15668	4.05009	1.99947
		6.84583	2.15674	4.05453	2.00074
		6.85631	2.15681	4.05897	2.00202
		6.86678	2.15688	4.06341	2.0033
		6.87726	2.15695	4.09784	2.02784
		6.88773	2.15703	4.1534	2.06919
		6.89821	2.15711	4.17337	2.08275
		6.90868	2.1572	4.17759	2.08388
		6.91916	2.15729	4.18182	2.085
		6.92964	2.15739	4.18604	2.08613
		6.94011	2.15749	4.19027	2.08726
		6.95059	2.15759	4.1945	2.08839
		6.96106	2.1577	4.19872	2.08952
		6.97154	2.15781	4.20295	2.09065
		6.98201	2.15793	4.20717	2.09178
		6.99249	2.15805	4.2114	2.09291
		7.00297	2.15818	4.21563	2.09404
		7.01344	2.15831	4.21985	2.09517
		7.02433	2.15841	4.22408	2.09631
		7.03595	2.15846	4.2283	2.09744
		7.04756	2.15851	4.23253	2.09857
		7.05918	2.15857	4.23676	2.0997
		7.07079	2.15864	4.24098	2.10084
		7.08241	2.15871	4.24521	2.10197
		7.09403	2.15879	4.24943	2.10311
		7.10564	2.15887	4.25366	2.10424
		7.11726	2.15895	4.25789	2.10538
		7.12887	2.15904	4.26211	2.10652
		7.14049	2.15914	4.26634	2.10765
		7.15211	2.15924	4.27056	2.10879
		7.16372	2.15935	4.27479	2.10993
		7.17534	2.15946	4.27901	2.11107
		7.18695	2.15958	4.28324	2.11221
		7.21765	2.1595	4.28747	2.11335
		7.2969	2.16035	4.29169	2.11449
		7.36093	2.16259	4.29592	2.11563
		7.3825	2.16338	4.30014	2.11677
		7.40407	2.16424	4.30437	2.11791
		7.42564	2.16516	4.3086	2.11905
		7.44721	2.16615	4.31282	2.12019
		7.46878	2.1672	4.31705	2.12133
		7.49035	2.16832	4.32127	2.12248
		7.51192	2.16951	4.3255	2.12362
		7.55729	2.1754	4.32973	2.12476
		7.60596	2.18224	4.33395	2.12591
		7.65464	2.18939	4.33818	2.12705
		7.70562	2.19709	4.3424	2.1282
		7.76066	2.20554	4.34663	2.12934
		7.79524	2.2093	4.35085	2.13049
		7.82283	2.21156	4.35508	2.13164
		7.84835	2.21487	4.35931	2.13278
		7.88791	2.22904	4.36353	2.13393
		7.93288	2.24748	4.36776	2.13508
		7.97889	2.2662	4.37198	2.13623
		8.06949	2.29242	4.37621	2.13738
		8.1601	2.3201	4.38044	2.13853
		8.22244	2.34311	4.38466	2.13967
		8.27892	2.36521	4.38889	2.14082
		8.31584	2.37286	4.39311	2.14198
		8.35228	2.38051	4.39734	2.14313
		8.38585	2.38778	4.40157	2.14428
		8.40901	2.39261	4.40579	2.14543
		8.43218	2.39754	4.41002	2.14658
		8.45534	2.40259	4.41424	2.14773
		8.4785	2.40774	4.41847	2.14889
		8.50166	2.413	4.52205	2.1502
		8.52482	2.41837	4.52564	2.15137
		8.54799	2.42385	4.52923	2.15254
		8.63119	2.44842	4.53282	2.15371
		8.75141	2.47709	4.53641	2.15488
		8.80355	2.47855	4.54	2.15605
		8.85568	2.48053	4.54359	2.15722
		8.90781	2.48304	4.54718	2.15839
		8.9304	2.48773	4.55056	2.15938
		8.94655	2.49288	4.55341	2.15996
		8.96269	2.49808	4.55625	2.16054
		8.97884	2.50333	4.5591	2.16112
		8.99498	2.50862	4.56195	2.1617
		9.01113	2.51396	4.56479	2.16228
		9.02728	2.51935	4.56764	2.16286
		9.04192	2.5242	4.57049	2.16343
		9.05563	2.5287	4.57334	2.16401
		9.06933	2.53324	4.57618	2.16459
		9.08304	2.5378	4.57903	2.16517
		9.09674	2.54239	4.58188	2.16575
		9.11045	2.54702	4.58473	2.16633
		9.12415	2.55167	4.58757	2.16691
		9.13786	2.55635	4.59042	2.16749
		9.15156	2.56106	4.59327	2.16807
		9.16527	2.5658	4.59612	2.16865
		9.17897	2.57056	4.59896	2.16923
		9.19268	2.57536	4.60181	2.16981
		9.20639	2.58018	4.60466	2.17039
		9.22009	2.58503	4.60751	2.17097
		9.22777	2.58727	4.61035	2.17155
		9.2336	2.58871	4.6132	2.17213
		9.23943	2.59014	4.61605	2.17271
		9.24526	2.59157	4.61889	2.17329
		9.25108	2.59301	4.62174	2.17387
		9.25691	2.59444	4.62459	2.17446
		9.26274	2.59588	4.62744	2.17504
		9.26856	2.59732	4.63544	2.17809
		9.27439	2.59875	4.65271	2.18564
		9.28022	2.60019	4.66998	2.19325
		9.28604	2.60163	4.68725	2.20094
		9.29187	2.60307	4.70451	2.20869
		9.2977	2.60451	4.72178	2.21652
		9.30353	2.60596	4.73905	2.22441
		9.30935	2.6074	4.81545	2.26341
		9.31518	2.60884	4.85598	2.28436
		9.32101	2.61029	4.86739	2.28968
		9.32683	2.61173	4.87881	2.29501
		9.33266	2.61318	4.89023	2.30036
		9.33849	2.61463	4.90164	2.30574
		9.34431	2.61607	4.91306	2.31114
		9.35014	2.61752	4.92448	2.31656
		9.35597	2.61897	4.93584	2.32201
		9.36179	2.62042	4.94717	2.32748
		9.36762	2.62187	4.95849	2.33298
		9.37345	2.62333	4.96981	2.3385
		9.37928	2.62478	5.06519	2.39317
		9.3851	2.62623	5.09213	2.4083
		9.39093	2.62769	5.11052	2.41838
		9.39676	2.62914	5.12891	2.42853
		9.40258	2.6306	5.1473	2.43874
		9.40841	2.63205	5.16569	2.44901
		9.41424	2.63351	5.18407	2.45935
		9.42006	2.63497	5.2019	2.46938
		9.42589	2.63643	5.21952	2.47934
		9.43172	2.63789	5.23713	2.48935
		9.43755	2.63935	5.25475	2.49942
		9.44337	2.64081	5.27236	2.50953
		9.4492	2.64227	5.28998	2.51969
		9.45503	2.64374	5.30729	2.52971
		9.46085	2.6452	5.32351	2.53906
		9.46668	2.64666	5.33972	2.54846
		9.47251	2.64813	5.35594	2.55789
		9.47833	2.6496	5.37215	2.56735
		9.48416	2.65106	5.38837	2.57686
		9.48999	2.65253	5.40459	2.58641
		9.49581	2.654	5.42035	2.59569
		9.50164	2.65547	5.42768	2.59938
		9.50747	2.65694	5.43492	2.60308
		9.5133	2.65841	5.44216	2.60679
		9.51912	2.65988	5.4494	2.61051
		9.52495	2.66135	5.45665	2.61422
		9.53078	2.66283	5.46389	2.61794
		9.5366	2.6643	5.47113	2.62167
		9.54243	2.66578	5.47837	2.6254
		9.54826	2.66725	5.48561	2.62913
		9.55408	2.66873	5.49285	2.63287
		9.55991	2.6702	5.5001	2.63661
		9.56906	2.67323	5.50734	2.64035
		9.60447	2.68859	5.51458	2.6441
		9.63987	2.70424	5.52182	2.64785
		9.67527	2.72016	5.52906	2.65161
		9.71067	2.73635	5.5363	2.65537
		9.73373	2.74655	5.54355	2.65913
		9.75013	2.75346	5.55079	2.6629
		9.76654	2.7604	5.55803	2.66667
		9.78294	2.76738	5.57212	2.67514
		9.79934	2.7744	5.59654	2.69075
		9.81574	2.78145	5.62096	2.70644
		9.83214	2.78855	5.64537	2.72223
		9.84855	2.79568	5.66979	2.7381
		9.86495	2.80285	5.72938	2.77901
		9.88135	2.81006	5.77809	2.81265
		9.89775	2.8173	5.78741	2.81808
		9.92172	2.82867	5.79673	2.82351
		9.94941	2.84217	5.80605	2.82896
		9.97709	2.85581	5.81537	2.83441
		10.0048	2.86957	5.82469	2.83986
		10.0325	2.88347	5.83401	2.84533
		10.0602	2.8975	5.84334	2.8508
		10.0741	2.90378	5.85266	2.85627
		10.0845	2.908	5.86198	2.86176
		10.0948	2.91222	5.8713	2.86724
		10.1051	2.91646	5.88062	2.87274
		10.1155	2.9207	5.88994	2.87824
		10.1258	2.92495	5.89926	2.88375
		10.1361	2.92921	5.90643	2.88768
		10.1465	2.93347	5.90897	2.88822
		10.1568	2.93775	5.91151	2.88875
		10.1703	2.9438	5.91405	2.88928
		10.1857	2.9509	5.91659	2.88982
		10.2011	2.95801	5.91913	2.89035
		10.2164	2.96512	5.92167	2.89089
		10.2318	2.97223	5.92421	2.89142
		10.2472	2.97935	5.92675	2.89196
		10.2626	2.98647	5.92929	2.89249
		10.278	2.9936	5.93184	2.89302
		10.2933	3.00073	5.93438	2.89356
		10.3087	3.00786	5.93692	2.89409
		10.3241	3.015	5.93946	2.89463
		10.3483	3.02733	5.942	2.89516
		10.4059	3.0596	5.94454	2.8957
		10.4634	3.09227	5.94708	2.89623
		10.5106	3.11895	5.94962	2.89677
		10.5337	3.1309	5.95216	2.8973
		10.5568	3.14288	5.9547	2.89784
		10.5799	3.15487	5.95724	2.89837
		10.6029	3.16689	5.95978	2.89891
		10.626	3.17893	5.96232	2.89944
		10.6491	3.19098	5.96486	2.89998
		10.6722	3.20306	5.9674	2.90052
		10.6953	3.21515	5.96994	2.90105
		10.7177	3.22691	5.97248	2.90159
		10.734	3.23488	5.97502	2.90212
		10.7456	3.2399	5.97783	2.90281
		10.7573	3.24491	5.98234	2.90448
		10.7689	3.24993	5.98685	2.90615
		10.7805	3.25496	5.99136	2.90783
		10.7922	3.25998	5.99587	2.9095
		10.8038	3.265	6.00038	2.91117
		10.8155	3.27003	6.00489	2.91285
		10.8271	3.27506	6.0094	2.91453
		10.8387	3.28009	6.01391	2.91621
		10.8504	3.28512	6.01842	2.91789
		10.862	3.29015	6.02293	2.91957
		10.8736	3.29519	6.02745	2.92125
		10.8853	3.30022	6.03196	2.92293
		10.8969	3.30526	6.03647	2.92462
		10.9086	3.3103	6.04098	2.92631
		10.9202	3.31534	6.04549	2.92799
		10.9318	3.32038	6.05	2.92968
		10.9435	3.32542	6.05451	2.93137
		10.9551	3.33047	6.05902	2.93306
		10.9668	3.33551	6.06353	2.93476
		10.9784	3.34056	6.06804	2.93645
		10.99	3.34561	6.07255	2.93815
		11.0017	3.35066	6.07706	2.93984
		11.0133	3.35571	6.08157	2.94154
		11.0249	3.36077	6.08608	2.94324
		11.0366	3.36582	6.09059	2.94494
		11.0482	3.37088	6.0951	2.94664
		11.0582	3.37502	6.09961	2.94834
		11.0677	3.37893	6.10412	2.95005
		11.0772	3.38284	6.10864	2.95175
		11.0867	3.38674	6.11315	2.95346
		11.0963	3.39072	6.11766	2.95517
		11.1063	3.39494	6.12217	2.95687
		11.1163	3.39916	6.12668	2.95858
		11.1263	3.40338	6.13119	2.9603
		11.1363	3.4076	6.1357	2.96201
		11.1463	3.41183	6.14021	2.96372
		11.1563	3.41605	6.14575	2.96605
		11.1663	3.42028	6.15463	2.97037
		11.1763	3.42451	6.16352	2.9747
		11.1863	3.42874	6.17241	2.97904
		11.1962	3.43297	6.1813	2.9834
		11.2062	3.4372	6.19018	2.98776
		11.2162	3.44143	6.19907	2.99213
		11.2262	3.44567	6.20796	2.99651
		11.2362	3.4499	6.21684	3.0009
		11.2462	3.45414	6.22573	3.0053
		11.2562	3.45838	6.23462	3.00971
		11.2662	3.46262	6.24351	3.01413
		11.2762	3.46686	6.25239	3.01856
		11.2862	3.4711	6.26128	3.02299
		11.2962	3.47534	6.26945	3.027
		11.3062	3.47959	6.27254	3.02789
		11.3162	3.48383	6.27563	3.02878
		11.3262	3.48808	6.27872	3.02967
		11.3362	3.49233	6.28181	3.03056
		11.3479	3.49638	6.2849	3.03145
		11.3664	3.49969	6.28799	3.03234
		11.385	3.50302	6.29108	3.03323
		11.4036	3.50637	6.29417	3.03412
		11.4221	3.50975	6.29726	3.03501
		11.4409	3.51327	6.30035	3.0359
		11.4596	3.51682	6.30344	3.03679
		11.4784	3.52038	6.30652	3.03768
		11.4972	3.52396	6.30961	3.03857
		11.5159	3.52757	6.3127	3.03947
		11.5347	3.53119	6.31579	3.04036
		11.5535	3.53484	6.31888	3.04125
		11.5722	3.5385	6.32197	3.04214
		11.591	3.54218	6.32506	3.04303
		11.6097	3.54588	6.32815	3.04393
		11.6285	3.54961	6.33124	3.04482
		11.7875	3.54563	6.33433	3.04571
		11.8102	3.54958	6.33742	3.04661
		11.8329	3.55357	6.34051	3.0475
		11.8555	3.5576	6.3436	3.04839
		11.8782	3.56166	6.34669	3.04929
		11.9026	3.56668	6.34978	3.05018
		11.929	3.57277	6.35287	3.05108
		11.9555	3.57889	6.35595	3.05197
		11.9819	3.58505	6.35904	3.05287
		12.0083	3.59125	6.36213	3.05376
		12.0347	3.59748	6.36522	3.05466
		12.0918	3.60387	6.36831	3.05555
		12.1708	3.61124	6.3714	3.05645
		12.2261	3.61877	6.37449	3.05734
		12.2476	3.62529	6.37758	3.05824
		12.2691	3.63183	6.38067	3.05914
		12.2904	3.638	6.38376	3.06003
		12.3099	3.6424	6.38685	3.06093
		12.3293	3.64682	6.38994	3.06182
		12.3487	3.65126	6.39303	3.06272
		12.3681	3.65571	6.39612	3.06362
		12.3876	3.66017	6.39921	3.06452
		12.407	3.66465	6.40229	3.06541
		12.4264	3.66915	6.40538	3.06631
		12.4458	3.67366	6.40847	3.06721
		12.4652	3.67819	6.41156	3.06811
		12.4847	3.68273	6.41465	3.06901
		12.5434	3.70796	6.41774	3.06991
		12.6163	3.7411	6.42083	3.0708
		12.6683	3.76344	6.42392	3.0717
		12.6895	3.76571	6.42701	3.0726
		12.7272	3.76913	6.4301	3.0735
		12.7649	3.77281	6.43319	3.0744
		12.8026	3.77673	6.43628	3.0753
		12.8403	3.78089	6.43937	3.0762
		12.8539	3.78295	6.44246	3.0771
		12.8616	3.78445	6.44555	3.078
		12.8693	3.78594	6.44864	3.0789
		12.877	3.78744	6.45172	3.0798
		12.8847	3.78894	6.45481	3.0807
		12.8923	3.79044	6.4579	3.08161
		12.9	3.79194	6.46099	3.08251
		12.9077	3.79344	6.46408	3.08341
		12.9154	3.79494	6.46717	3.08431
		12.9231	3.79644	6.47026	3.08521
		12.9308	3.79794	6.47335	3.08611
		12.9385	3.79944	6.47644	3.08702
		12.9462	3.80094	6.47953	3.08792
		12.9538	3.80244	6.48262	3.08882
		12.9615	3.80395	6.48571	3.08973
		12.9692	3.80545	6.4888	3.09063
		12.9769	3.80696	6.49189	3.09153
		12.9846	3.80846	6.49498	3.09244
		12.9923	3.80997	6.49806	3.09334
		13	3.81147	6.50115	3.09424
		13.0077	3.81298	6.50969	3.09505
		13.0153	3.81449	6.51853	3.09589
		13.023	3.816	6.52758	3.09702
		13.0307	3.8175	6.53699	3.09839
		13.0384	3.81901	6.54639	3.09977
		13.0461	3.82052	6.5558	3.10116
		13.0538	3.82203	6.56521	3.10256
		13.0615	3.82354	6.57462	3.10398
		13.0692	3.82506	6.58402	3.1054
		13.0768	3.82657	6.59343	3.10684
		13.0845	3.82808	6.60284	3.10829
		13.0922	3.82959	6.61224	3.10976
		13.0999	3.83111	6.62165	3.11123
		13.1076	3.83262	6.63106	3.11272
		13.1153	3.83414	6.64046	3.11422
		13.1233	3.83558	6.64947	3.11573
		13.1326	3.83674	6.65284	3.11717
		13.1419	3.8379	6.65622	3.11861
		13.1512	3.83906	6.65959	3.12005
		13.1605	3.84022	6.66296	3.12149
		13.1698	3.84138	6.66633	3.12294
		13.1791	3.84254	6.6697	3.12438
		13.1883	3.84371	6.67307	3.12582
		13.1976	3.84487	6.67644	3.12727
		13.2069	3.84603	6.67981	3.12871
		13.2162	3.8472	6.68318	3.13016
		13.2376	3.8556	6.68655	3.13161
		13.2684	3.86965	6.68993	3.13305
		13.2991	3.88378	6.6933	3.1345
		13.3299	3.89799	6.69667	3.13595
		13.3606	3.91228	6.70004	3.1374
		13.3913	3.92665	6.70341	3.13885
		13.4238	3.94217	6.70678	3.1403
		13.4579	3.95876	6.71015	3.14175
		13.4919	3.97546	6.71352	3.1432
		13.526	3.99225	6.71689	3.14465
		13.56	4.00913	6.72027	3.1461
		13.592	4.02474	6.72364	3.14755
		13.6166	4.03578	6.72701	3.14901
		13.6413	4.04685	6.73038	3.15046
		13.6659	4.05796	6.73376	3.15191
		13.6906	4.06911	6.73715	3.15336
		13.7153	4.08029	6.74054	3.15481
		13.7398	4.09152	6.74393	3.15626
		13.7644	4.10278	6.74732	3.15772
		13.7883	4.11371	6.7507	3.15917
		13.8073	4.12138	6.75409	3.16062
		13.8263	4.12907	6.75748	3.16208
		13.8453	4.13678	6.76087	3.16353
		13.8643	4.14449	6.76426	3.16499
		13.8833	4.15223	6.76765	3.16644
		13.9022	4.15998	6.77011	3.16731
		13.9212	4.16774	6.77242	3.16807
		13.9402	4.17552	6.77473	3.16884
		13.9592	4.18331	6.77704	3.1696
		13.9782	4.19112	6.77935	3.17037
		13.9971	4.19894	6.78166	3.17114
		14.0137	4.20514	6.78397	3.1719
		14.0217	4.20561	6.78628	3.17267
		14.0298	4.20609	6.78858	3.17343
		14.0378	4.20656	6.79089	3.1742
		14.0457	4.20702	6.7932	3.17497
		14.0536	4.20749	6.79551	3.17573
		14.0615	4.20795	6.79782	3.1765
		14.0694	4.20842	6.80013	3.17726
		14.0773	4.20889	6.80244	3.17803
		14.0851	4.20939	6.80475	3.1788
		14.0927	4.20996	6.80706	3.17956
		14.1004	4.21054	6.80937	3.18033
		14.108	4.21111	6.81168	3.1811
		14.1157	4.21168	6.81399	3.18186
		14.1233	4.21226	6.8163	3.18263
		14.131	4.21283	6.8186	3.1834
		14.1386	4.21341	6.82091	3.18417
		14.1463	4.21398	6.82322	3.18493
		14.1635	4.21907	6.82553	3.1857
		14.2109	4.23848	6.82784	3.18647
		14.2582	4.25818	6.83015	3.18723
		14.3056	4.27816	6.83246	3.188
		14.3222	4.28315	6.83477	3.18877
		14.3296	4.28359	6.83708	3.18954
		14.3369	4.28403	6.83939	3.1903
		14.3443	4.28446	6.8417	3.19107
		14.3516	4.28491	6.84401	3.19184
		14.359	4.28535	6.84632	3.19261
		14.3663	4.28579	6.84862	3.19338
		14.3737	4.28623	6.85093	3.19414
		14.3807	4.28673	6.85324	3.19491
		14.3875	4.28729	6.85555	3.19568
		14.3944	4.28785	6.85786	3.19645
		14.4012	4.2884	6.86017	3.19722
		14.408	4.28896	6.86248	3.19799
		14.4148	4.28952	6.86479	3.19875
		14.4216	4.29008	6.8671	3.19952
		14.4284	4.29064	6.86941	3.20029
		14.4352	4.2912	6.87172	3.20106
		14.442	4.29176	6.87403	3.20183
		14.4488	4.29232	6.87634	3.2026
		14.4556	4.29288	6.87864	3.20337
		14.4625	4.29344	6.88095	3.20414
		14.4693	4.29401	6.88326	3.2049
		14.4761	4.29457	6.88557	3.20567
		14.4829	4.29513	6.88788	3.20644
		14.4897	4.2957	6.89468	3.21019
		14.4965	4.29626	6.97239	3.26141
		14.5033	4.29682	7.00555	3.2831
		14.5101	4.29739	7.02307	3.29422
		14.5169	4.29795	7.04081	3.30534
		14.5237	4.29852	7.05911	3.31637
		14.5306	4.29909	7.07741	3.32744
		14.5374	4.29965	7.09571	3.33855
		14.5442	4.30022	7.11623	3.35122
		14.551	4.30079	7.1413	3.36712
		14.5578	4.30136	7.16637	3.38308
		14.5646	4.30192	7.19143	3.39911
		14.5714	4.30249	7.2165	3.41521
		14.5782	4.30306	7.26175	3.44576
		14.585	4.30363	7.31041	3.479
		14.5918	4.3042	7.33878	3.49781
		14.5987	4.30477	7.35757	3.50976
		14.6055	4.30534	7.37637	3.52174
		14.6123	4.30592	7.39517	3.53375
		14.6191	4.30649	7.41397	3.54579
		14.6259	4.30706	7.43277	3.55786
		14.6327	4.30763	7.47414	3.58658
		14.6395	4.30821	7.54139	3.63476
		14.6463	4.30878	7.61443	3.68779
		14.6531	4.30935	7.65438	3.71621
		14.6599	4.30993	7.66142	3.71976
		14.6668	4.3105	7.66845	3.7233
		14.6736	4.31108	7.67549	3.72684
		14.6804	4.31166	7.68253	3.73039
		14.6872	4.31223	7.68957	3.73394
		14.694	4.31281	7.69661	3.73749
		14.7008	4.31339	7.70364	3.74104
		14.7076	4.31396	7.71068	3.74459
		14.7144	4.31454	7.71772	3.74814
		14.7212	4.31512	7.72476	3.75169
		14.728	4.3157	7.7318	3.75525
		14.7349	4.31628	7.73883	3.75881
		14.7417	4.31686	7.74587	3.76236
		14.7485	4.31744	7.75291	3.76592
		14.7553	4.31802	7.75995	3.76948
		14.7621	4.3186	7.76699	3.77304
		14.7689	4.31918	7.77402	3.77661
		14.7757	4.31977	7.78106	3.78017
		14.7825	4.32035	7.7881	3.78374
		14.7893	4.32093	7.79514	3.7873
		14.7958	4.32149	7.80218	3.79087
		14.8023	4.32205	7.80921	3.79444
		14.8088	4.3226	7.81648	3.79818
		14.8153	4.32316	7.82405	3.80216
		14.8218	4.32372	7.83162	3.80614
		14.8283	4.32428	7.83907	3.81006
		14.8348	4.32484	7.84625	3.81384
		14.8413	4.3254	7.85342	3.81762
		14.8478	4.32596	7.8606	3.8214
		14.8543	4.32652	7.86777	3.82518
		14.8608	4.32708	7.87495	3.82896
		14.8673	4.32764	7.88212	3.83275
		14.8738	4.3282	7.8893	3.83654
		14.8803	4.32876	7.89647	3.84033
		14.8868	4.32932	7.90365	3.84412
		14.8933	4.32988	7.91083	3.84791
		14.8998	4.33044	7.918	3.85171
		14.9063	4.33101	7.92518	3.85551
		14.9128	4.33157	7.93235	3.85931
		14.9193	4.33213	7.93953	3.86311
		14.9258	4.3327	7.9467	3.86691
		14.9323	4.33326	7.95388	3.87072
		14.9388	4.33383	7.96105	3.87453
		14.9453	4.33439	7.97821	3.88609
		14.9518	4.33496	7.99688	3.89884
		14.9583	4.33552	8.01555	3.91161
		14.9648	4.33609	8.03421	3.92441
		14.9712	4.33665	8.05288	3.93724
		14.9777	4.33722	8.07154	3.95009
		14.9842	4.33779	8.10093	3.9714
		14.9907	4.33835	8.13381	3.99553
		14.9972	4.33892	8.16669	4.01974
		15.0037	4.33949	8.18764	4.03456
		15.0102	4.34006	8.19584	4.03926
		15.0167	4.34063	8.20404	4.04397
		15.0232	4.3412	8.21224	4.04867
		15.0297	4.34177	8.22044	4.05339
		15.0362	4.34234	8.22864	4.0581
		15.0422	4.34301	8.23684	4.06281
		15.0482	4.34368	8.24504	4.06753
		15.0541	4.34435	8.25323	4.07225
		15.0613	4.34576	8.26143	4.07698
		15.0709	4.34879	8.26963	4.0817
		15.0805	4.35183	8.27783	4.08643
		15.0901	4.35486	8.28603	4.09116
		15.0998	4.35789	8.29423	4.0959
		15.1094	4.36093	8.30243	4.10063
		15.1189	4.36401	8.31063	4.10537
		15.1278	4.36733	8.31883	4.11011
		15.1367	4.37065	8.32639	4.11434
		15.1456	4.37397	8.33332	4.11807
		15.1545	4.3773	8.34025	4.1218
		15.1634	4.38063	8.34717	4.12552
		15.1723	4.38396	8.3541	4.12925
		15.1812	4.38729	8.36103	4.13298
		15.1901	4.39062	8.36795	4.13672
		15.1989	4.39395	8.37482	4.14046
		15.2078	4.39728	8.38169	4.1442
		15.2167	4.40061	8.38857	4.14794
		15.2255	4.4039	8.39544	4.15169
		15.2343	4.40719	8.40231	4.15544
		15.2431	4.41048	8.40918	4.15919
		15.2519	4.41377	8.41605	4.16294
		15.2607	4.41707	8.42293	4.16669
		15.2694	4.42036	8.4298	4.17044
		15.2782	4.42366	8.43667	4.17419
		15.287	4.42695	8.44354	4.17795
		15.2958	4.43025	8.45042	4.1817
		15.3046	4.43355	8.45729	4.18546
		15.3134	4.43686	8.46416	4.18922
		15.3222	4.44016	8.47103	4.19298
		15.331	4.44347	8.49219	4.20831
		15.3397	4.44671	8.51599	4.22581
		15.3483	4.44995	8.53963	4.24337
		15.357	4.45319	8.56317	4.26099
		15.3657	4.45644	8.59157	4.2826
		15.3744	4.45969	8.63914	4.31999
		15.3831	4.46294	8.68651	4.35737
		15.3918	4.46619	8.70903	4.37435
		15.4005	4.46944	8.73155	4.39136
		15.4092	4.47269	8.75407	4.4084
		15.4179	4.47594	8.77659	4.42547
		15.4266	4.4792	8.79729	4.44106
		15.4352	4.48246	8.80636	4.44699
		15.4439	4.48572	8.81543	4.45293
		15.4526	4.48898	8.82451	4.45886
		15.4613	4.49224	8.83358	4.46481
		15.47	4.4955	8.84265	4.47075
		15.4787	4.49876	8.85172	4.4767
		15.4874	4.50203	8.86079	4.48265
		15.4961	4.5053	8.86986	4.4886
		15.5048	4.50856	8.87893	4.49455
		15.5135	4.51183	8.888	4.50051
		15.5221	4.5151	8.89707	4.50647
		15.5308	4.51838	8.90615	4.51243
		15.5395	4.52165	8.91522	4.5184
		15.5482	4.52492	8.92429	4.52437
		15.5569	4.5282	8.92721	4.52519
		15.5656	4.53148	8.93013	4.52601
		15.5743	4.53476	8.93305	4.52683
		15.583	4.53804	8.93596	4.52765
		15.5917	4.54132	8.93888	4.52847
		15.6005	4.54471	8.9418	4.52929
		15.6121	4.54991	8.94471	4.53011
		15.6236	4.55512	8.94763	4.53093
		15.6351	4.56032	8.95055	4.53175
		15.6466	4.56554	8.95346	4.53257
		15.6582	4.57075	8.95638	4.53339
		15.6701	4.57601	8.9593	4.53421
		15.6821	4.58127	8.96221	4.53503
		15.694	4.58654	8.96513	4.53585
		15.706	4.59181	8.96805	4.53667
		15.7179	4.59709	8.97096	4.53749
		15.7299	4.60236	8.97388	4.53831
		15.7419	4.60765	8.9768	4.53913
		15.7538	4.61294	8.97971	4.53995
		15.7658	4.61823	8.98263	4.54077
		15.7777	4.62352	8.98555	4.54159
		15.7897	4.62882	8.98846	4.54241
		15.8016	4.63413	8.99138	4.54323
		15.8136	4.63943	8.9943	4.54405
		15.8255	4.64475	8.99721	4.54487
		15.9833	4.75161	9.00013	4.54569
		16.0368	4.78641	9.00305	4.54651
		16.0903	4.82144	9.00596	4.54733
		16.133	4.84896	9.00888	4.54815
		16.1479	4.85656	9.01179	4.54897
		16.1628	4.86417	9.01471	4.54979
		16.1777	4.87179	9.01763	4.55061
		16.1926	4.87941	9.02054	4.55143
		16.2075	4.88704	9.02346	4.55225
		16.2224	4.89468	9.02638	4.55307
		16.2373	4.90233	9.02929	4.5539
		16.2522	4.90999	9.03221	4.55472
		16.2671	4.91765	9.03513	4.55554
		16.282	4.92532	9.03804	4.55636
		16.2969	4.933	9.04096	4.55718
		16.3118	4.94068	9.04388	4.558
		16.3267	4.94837	9.04679	4.55882
		16.3635	4.97208	9.04971	4.55965
		16.4198	5.01019	9.05263	4.56047
		16.476	5.04853	9.05554	4.56129
		16.4941	5.05868	9.05846	4.56211
		16.5007	5.06036	9.06138	4.56293
		16.5074	5.06204	9.06429	4.56375
		16.514	5.06372	9.06721	4.56458
		16.5206	5.0654	9.07013	4.5654
		16.5273	5.06708	9.07304	4.56622
		16.5339	5.06877	9.07596	4.56704
		16.5406	5.07045	9.07888	4.56786
		16.5472	5.07213	9.08179	4.56869
		16.5538	5.07381	9.08471	4.56951
		16.5605	5.0755	9.08763	4.57033
		16.5671	5.07718	9.09054	4.57115
		16.5737	5.07886	9.09346	4.57198
		16.5804	5.08055	9.09638	4.5728
		16.587	5.08223	9.09929	4.57362
		16.5936	5.08392	9.10221	4.57444
		16.6003	5.0856	9.10513	4.57527
		16.6069	5.08728	9.10804	4.57609
		16.6136	5.08897	9.11096	4.57691
		16.6202	5.09065	9.11388	4.57773
		16.6268	5.09234	9.11679	4.57856
		16.6335	5.09403	9.11971	4.57938
		16.6401	5.09571	9.12263	4.5802
		16.6467	5.0974	9.12554	4.58103
		16.6534	5.09908	9.12846	4.58185
		16.66	5.10077	9.13137	4.58267
		16.6666	5.10246	9.13429	4.5835
		16.6733	5.10415	9.13721	4.58432
		16.6799	5.10583	9.14012	4.58514
		16.6866	5.10752	9.14304	4.58597
		16.6932	5.10921	9.14596	4.58679
		16.6998	5.1109	9.14887	4.58761
		16.7065	5.11258	9.15179	4.58844
		16.7131	5.11427	9.15471	4.58926
		16.7197	5.11596	9.15762	4.59008
		16.7264	5.11765	9.16054	4.59091
		16.733	5.11934	9.1982	4.60684
		16.7396	5.12103	9.24435	4.62675
		16.7463	5.12272	9.26961	4.63757
		16.7529	5.12441	9.27568	4.63981
		16.7596	5.1261	9.28175	4.64205
		16.7662	5.12779	9.28782	4.6443
		16.7728	5.12948	9.29389	4.64654
		16.7795	5.13117	9.29996	4.64879
		16.7861	5.13286	9.30603	4.65104
		16.7927	5.13455	9.31209	4.65329
		16.7994	5.13625	9.31816	4.65554
		16.8091	5.13816	9.32423	4.65779
		16.8211	5.14024	9.3303	4.66005
		16.833	5.14233	9.33637	4.66231
		16.845	5.14443	9.34244	4.66457
		16.8569	5.14653	9.34851	4.66683
		16.8688	5.14864	9.35458	4.66909
		16.8808	5.15075	9.36065	4.67135
		16.8927	5.15288	9.36672	4.67362
		16.9047	5.15501	9.37279	4.67588
		16.9166	5.15715	9.37886	4.67815
		16.9358	5.16214	9.38493	4.68042
		16.9673	5.17197	9.39099	4.6827
		16.9988	5.18185	9.39706	4.68497
		17.0303	5.19179	9.40313	4.68724
		17.0618	5.20178	9.4092	4.68952
		17.0933	5.21183	9.41527	4.6918
		17.1247	5.22194	9.42115	4.69392
		17.1512	5.23005	9.42636	4.6955
		17.171	5.23543	9.43083	4.69674
		17.1908	5.24083	9.43501	4.69785
		17.2106	5.24764	9.4392	4.69896
		17.2275	5.25474	9.44338	4.70007
		17.2444	5.26186	9.44757	4.70118
		17.2613	5.26898	9.45175	4.7023
		17.2789	5.2757	9.45594	4.70341
		17.2969	5.28225	9.46012	4.70453
		17.3149	5.2888	9.46431	4.70565
		17.333	5.29536	9.46849	4.70676
		17.351	5.30193	9.47268	4.70788
		17.369	5.3085	9.47686	4.709
		17.387	5.31508	9.48105	4.71013
		17.405	5.32166	9.48523	4.71125
		17.423	5.32825	9.48942	4.71237
		17.4387	5.33387	9.4936	4.7135
		17.4492	5.33726	9.49779	4.71463
		17.4596	5.34066	9.50197	4.71575
		17.4701	5.34405	9.50616	4.71688
		17.4805	5.34745	9.51034	4.71801
		17.491	5.35084	9.51453	4.71914
		17.5014	5.35424	9.51871	4.72028
		17.5119	5.35764	9.5229	4.72141
		17.5223	5.36104	9.52708	4.72254
		17.5328	5.36445	9.53127	4.72368
		17.5432	5.36785	9.53546	4.72482
		17.5537	5.37126	9.53964	4.72596
		17.5641	5.37466	9.54346	4.72716
		17.5746	5.37807	9.54824	4.72835
		17.601	5.39304	9.55302	4.72954
		17.6678	5.43761	9.55779	4.73073
		17.7346	5.48249	9.56257	4.73192
		17.7477	5.48786	9.56735	4.73312
		17.7587	5.49171	9.57213	4.73431
		17.7696	5.49557	9.5769	4.73551
		17.7806	5.49942	9.58168	4.73671
		17.7916	5.50328	9.58646	4.7379
		17.8026	5.50715	9.5916	4.73928
		17.8136	5.51101	9.59686	4.74071
		17.8246	5.51487	9.60213	4.74215
		17.8355	5.51874	9.60739	4.74359
		17.8465	5.52261	9.61266	4.74503
		17.8575	5.52648	9.61793	4.74648
		17.8685	5.53035	9.62319	4.74792
		17.8795	5.53422	9.62846	4.74937
		17.8905	5.5381	9.63372	4.75082
		17.9014	5.54198	9.63899	4.75227
		17.9124	5.54586	9.64425	4.75372
		17.9234	5.54974	9.64952	4.75518
		17.9344	5.55362	9.65478	4.75663
		17.9454	5.5575	9.66005	4.75809
		17.9563	5.56139	9.66532	4.75955
		17.9673	5.56528	9.67058	4.76101
		17.9783	5.56917	9.67585	4.76247
		17.9893	5.57306	9.68111	4.76394
		18.0003	5.57695	9.68638	4.7654
		18.011	5.58067	9.69164	4.76687
		18.0189	5.58225	9.69691	4.76834
		18.0268	5.58384	9.70217	4.76982
		18.0347	5.58542	9.70744	4.77129
		18.0426	5.587	9.7127	4.77277
		18.0504	5.58858	9.71797	4.77424
		18.0583	5.59017	9.72324	4.77572
		18.0662	5.59175	9.7285	4.7772
		18.0741	5.59333	9.73377	4.77869
		18.082	5.59492	9.73903	4.78017
		18.0898	5.5965	9.7443	4.78166
		18.0977	5.59809	9.74956	4.78314
		18.1056	5.59967	9.75449	4.78447
		18.1135	5.60126	9.75891	4.78554
		18.1214	5.60284	9.76334	4.78662
		18.1293	5.60443	9.76777	4.7877
		18.1371	5.60601	9.77219	4.78878
		18.145	5.6076	9.77662	4.78986
		18.1529	5.60919	9.78105	4.79094
		18.1608	5.61077	9.78547	4.79203
		18.1687	5.61236	9.7899	4.79311
		18.1766	5.61395	9.79433	4.7942
		18.1844	5.61554	9.79875	4.79528
		18.1923	5.61712	9.80318	4.79637
		18.2002	5.61871	9.80761	4.79746
		18.2081	5.6203	9.81203	4.79855
		18.216	5.62189	9.81646	4.79964
		18.2238	5.62348	9.82089	4.80074
		18.2317	5.62507	9.82531	4.80183
		18.2396	5.62666	9.82974	4.80292
		18.2475	5.62825	9.83417	4.80402
		18.2554	5.62984	9.83859	4.80512
		18.2633	5.63143	9.84302	4.80621
		18.2711	5.63302	9.84745	4.80731
		18.279	5.63461	9.85187	4.80841
		18.2869	5.63621	9.8563	4.80951
		18.2948	5.6378	9.86073	4.81061
		18.3027	5.63939	9.86515	4.81172
		18.3105	5.64098	9.86958	4.81282
		18.3184	5.64258	9.87401	4.81393
		18.3263	5.64417	9.87822	4.81504
		18.3342	5.64576	9.88156	4.81617
		18.3421	5.64736	9.8849	4.8173
		18.35	5.64895	9.88823	4.81843
		18.3578	5.65055	9.89157	4.81956
		18.3657	5.65214	9.8949	4.82069
		18.3736	5.65374	9.89824	4.82182
		18.3815	5.65533	9.90157	4.82296
		18.3894	5.65693	9.90491	4.82409
		18.3972	5.65852	9.90825	4.82523
		18.4051	5.66012	9.91158	4.82637
		18.413	5.66172	9.91492	4.8275
		18.4209	5.66331	9.91825	4.82864
		18.4288	5.66491	9.92159	4.82978
		18.4367	5.66651	9.92493	4.83092
		18.4436	5.6674	9.92674	4.83129
		18.4505	5.66826	9.92839	4.83157
		18.4574	5.66911	9.93005	4.83186
		18.4643	5.66997	9.9317	4.83215
		18.4712	5.67082	9.93336	4.83243
		18.4781	5.67168	9.93501	4.83272
		18.485	5.67254	9.93671	4.833
		18.4919	5.67339	9.93843	4.83328
		18.4988	5.67425	9.94015	4.83355
		18.5057	5.67511	9.94187	4.83382
		18.5121	5.67617	9.94359	4.8341
		18.5182	5.67743	9.94531	4.83437
		18.5242	5.6787	9.94703	4.83465
		18.5303	5.67997	9.94875	4.83492
		18.5384	5.68206	9.95047	4.8352
		18.5573	5.68842	9.95219	4.83547
		18.5761	5.69479	9.95391	4.83575
		18.595	5.70119	9.95563	4.83602
		18.6139	5.70762	9.95735	4.8363
		18.6328	5.71407	9.95907	4.83657
		18.6516	5.72054	9.96079	4.83685
		18.6705	5.72704	9.96251	4.83712
		18.6894	5.73356	9.96423	4.8374
		18.7114	5.73986	9.96595	4.83767
		18.7417	5.74459	9.96767	4.83795
		18.7707	5.74877	9.96939	4.83822
		18.7996	5.75298	9.9711	4.8385
		18.8286	5.75722	9.97282	4.83877
		18.8575	5.7615	9.97454	4.83905
		18.8865	5.7658	9.97626	4.83932
		18.9154	5.77014	9.97798	4.8396
		18.9444	5.77451	9.9797	4.83988
		18.9733	5.77891	9.98142	4.84015
		19.0023	5.78333	9.98314	4.84043
		19.0312	5.78779	9.98486	4.8407
		19.0602	5.79228	9.98658	4.84098
		19.0908	5.79766	9.9883	4.84126
		19.1124	5.80498	9.99002	4.84153
		19.1341	5.81233	9.99174	4.84181
		19.1557	5.8197	9.99346	4.84208
		19.1774	5.8271	9.99518	4.84236
		19.199	5.83452	9.9969	4.84264
		19.2207	5.84197	9.99862	4.84291
		19.2424	5.84944	10.0003	4.84319
		19.264	5.85694	10.0021	4.84347
		19.2854	5.86434	10.0038	4.84374
		19.3064	5.87148	10.0055	4.84402
		19.3277	5.87859	10.0072	4.8443
		19.3489	5.88571	10.0089	4.84457
		19.3702	5.89286	10.0107	4.84485
		19.3915	5.90003	10.0124	4.84513
		19.4128	5.90723	10.0141	4.84541
		19.4341	5.91444	10.0158	4.84568
		19.4554	5.92167	10.0175	4.84596
		19.4767	5.92893	10.0193	4.84624
		19.4941	5.93444	10.021	4.84652
		19.5039	5.93639	10.0227	4.84679
		19.5137	5.93833	10.0244	4.84707
		19.5235	5.94027	10.0261	4.84735
		19.5332	5.94222	10.0279	4.84763
		19.543	5.94416	10.0296	4.8479
		19.5528	5.9461	10.0313	4.84818
		19.5626	5.94805	10.033	4.84846
		19.5723	5.95	10.0347	4.84874
		19.5821	5.95194	10.0365	4.84902
		19.5919	5.95389	10.0382	4.84929
		19.6017	5.95584	10.0399	4.84957
		19.6114	5.95778	10.0416	4.84985
		19.6212	5.95973	10.0433	4.85013
		19.631	5.96168	10.0451	4.85041
		19.6407	5.96363	10.0468	4.85069
		19.6505	5.96558	10.0485	4.85096
		19.6603	5.96753	10.0502	4.85124
		19.6701	5.96949	10.0519	4.85152
		19.6798	5.97144	10.0537	4.8518
		19.6896	5.97339	10.0554	4.85208
		19.6978	5.97524	10.0571	4.85236
		19.7056	5.97707	10.0588	4.85264
		19.7134	5.97889	10.0605	4.85292
		19.7212	5.98072	10.0623	4.85319
		19.7289	5.98255	10.064	4.85347
		19.7367	5.98437	10.0657	4.85375
		19.7445	5.9862	10.0674	4.85403
		19.7523	5.98803	10.0691	4.85431
		19.7601	5.98985	10.0709	4.85459
		19.7679	5.99168	10.0726	4.85487
		19.872	6.06146	10.0743	4.85515
		20.0673	6.19772	10.076	4.85543
		20.0743	6.19899	10.0777	4.85571
		20.0814	6.20026	10.0795	4.85599
		20.0884	6.20153	10.0812	4.85627
		20.0955	6.2028	10.0829	4.85655
		20.1025	6.20407	10.0846	4.85683
		20.1096	6.20535	10.0863	4.85711
		20.1167	6.20662	10.0881	4.85739
		20.1237	6.20789	10.0898	4.85767
		20.1308	6.20916	10.0915	4.85795
		20.1378	6.21044	10.0932	4.85823
		20.1449	6.21171	10.0949	4.85851
		20.1519	6.21299	10.0967	4.85879
		20.159	6.21426	10.0984	4.85907
		20.1661	6.21554	10.1001	4.85935
		20.1731	6.21681	10.1018	4.85963
		20.1802	6.21809	10.1035	4.85991
		20.1872	6.21937	10.1053	4.86019
		20.1943	6.22064	10.107	4.86048
		20.2013	6.22192	10.1087	4.86076
		20.2103	6.224	10.1104	4.86104
		20.2197	6.22612	10.1121	4.86132
		20.2291	6.22825	10.1139	4.8616
		20.2385	6.23038	10.1156	4.86188
		20.2479	6.23252	10.1173	4.86216
		20.2574	6.23465	10.119	4.86244
		20.2668	6.23679	10.1207	4.86272
		20.2762	6.23893	10.1225	4.86301
		20.2856	6.24107	10.1242	4.86329
		20.295	6.24321	10.1259	4.86357
		20.3044	6.24536	10.1276	4.86385
		20.3138	6.2475	10.1293	4.86413
		20.3232	6.24965	10.1311	4.86441
		20.3326	6.2518	10.1328	4.8647
		20.342	6.25396	10.1345	4.86498
		20.3515	6.25611	10.1362	4.86526
		20.3609	6.25827	10.1379	4.86554
		20.3703	6.26043	10.1397	4.86583
		20.3797	6.26259	10.1414	4.86611
		20.3891	6.26475	10.1431	4.86639
		20.3985	6.26692	10.1448	4.86667
		20.4079	6.26909	10.1465	4.86695
		20.4173	6.27126	10.1483	4.86724
		20.4267	6.27343	10.15	4.86752
		20.4361	6.2756	10.1517	4.8678
		20.4456	6.27778	10.1534	4.86808
		20.455	6.27995	10.1551	4.86837
		20.4644	6.28213	10.1569	4.86865
		20.4738	6.28431	10.1586	4.86893
		20.4806	6.2853	10.1603	4.86922
		20.4854	6.28532	10.162	4.8695
		20.4901	6.28534	10.1637	4.86978
		20.4949	6.28536	10.1655	4.87007
		20.4996	6.28538	10.1672	4.87035
		20.5044	6.2854	10.1689	4.87063
		20.5091	6.28542	10.1706	4.87092
		20.5139	6.28544	10.1723	4.8712
		20.5186	6.28546	10.1741	4.87148
		20.5234	6.28548	10.1758	4.87177
		20.5281	6.2855	10.1775	4.87205
		20.5329	6.28552	10.1792	4.87233
		20.5376	6.28554	10.181	4.87267
		20.5424	6.28556	10.1833	4.87325
		20.5471	6.28558	10.1856	4.87382
		20.5519	6.2856	10.1879	4.8744
		20.5567	6.28562	10.1902	4.87498
		20.5614	6.28564	10.1924	4.87556
		20.5662	6.28566	10.1947	4.87613
		20.5709	6.28568	10.197	4.87671
		20.5757	6.2857	10.1993	4.87729
		20.5804	6.28573	10.2016	4.87787
		20.5852	6.28575	10.2039	4.87845
		20.5899	6.28577	10.2061	4.87903
		20.5947	6.28579	10.2084	4.87961
		20.5994	6.28581	10.2107	4.88019
		20.6042	6.28583	10.213	4.88077
		20.6089	6.28585	10.2153	4.88135
		20.6137	6.28588	10.2176	4.88193
		20.6184	6.2859	10.2199	4.88251
		20.6249	6.28562	10.2221	4.88309
		20.6316	6.28531	10.2244	4.88367
		20.6382	6.285	10.2267	4.88425
		20.6449	6.28469	10.229	4.88483
		20.6515	6.28438	10.2313	4.88541
		20.6582	6.28407	10.2336	4.886
		20.6648	6.28377	10.2358	4.88658
		20.6715	6.28346	10.2381	4.88716
		20.6781	6.28316	10.2404	4.88774
		20.6848	6.28286	10.2427	4.88833
		20.6914	6.28256	10.245	4.88891
		20.6981	6.28225	10.2473	4.88949
		20.7048	6.28196	10.2495	4.89008
		20.7114	6.28166	10.2518	4.89066
		20.7181	6.28136	10.2541	4.89124
		20.7247	6.28106	10.2564	4.89183
		20.7314	6.28077	10.2587	4.89241
		20.738	6.28047	10.261	4.89299
		20.7447	6.28018	10.2632	4.89358
		20.7513	6.27988	10.2655	4.89416
		20.758	6.27959	10.2678	4.89475
		20.7646	6.2793	10.2701	4.89533
		20.7713	6.27901	10.2724	4.89592
		20.778	6.27872	10.2747	4.8965
		20.7846	6.27843	10.2769	4.89709
		20.7913	6.27814	10.2792	4.89768
		20.7979	6.27786	10.2815	4.89826
		20.8046	6.27757	10.2838	4.89885
		20.8112	6.27729	10.2861	4.89944
		20.8179	6.277	10.2884	4.90002
		20.8245	6.27672	10.2906	4.90061
		20.8312	6.27644	10.2929	4.9012
		20.8378	6.27616	10.2952	4.90178
		20.8445	6.27588	10.2975	4.90237
		20.8511	6.2756	10.2998	4.90296
		20.8578	6.27532	10.3021	4.90355
		20.8645	6.27505	10.3043	4.90414
		20.8711	6.27477	10.3066	4.90472
		20.8778	6.2745	10.3089	4.90531
		20.8844	6.27422	10.3112	4.9059
		20.8911	6.27395	10.3135	4.90649
		20.8977	6.27368	10.3158	4.90708
		20.9044	6.27341	10.318	4.90767
		20.911	6.27314	10.3203	4.90826
		20.9177	6.27287	10.3226	4.90885
		20.9243	6.2726	10.3249	4.90944
		20.931	6.27233	10.3272	4.91003
		20.9381	6.27199	10.3295	4.91062
		20.9459	6.27155	10.3317	4.91121
		20.9537	6.27111	10.334	4.9118
		20.9615	6.27067	10.3363	4.91239
		20.9693	6.27023	10.3386	4.91298
		20.9771	6.2698	10.3409	4.91357
		20.9849	6.26937	10.3432	4.91417
		20.9926	6.26894	10.3454	4.91476
		21.0004	6.26851	10.3477	4.91535
		21.0082	6.26808	10.35	4.91594
		21.016	6.26766	10.3523	4.91653
		21.0238	6.26724	10.3546	4.91713
		21.0316	6.26682	10.3569	4.91772
		21.0393	6.2664	10.3591	4.91831
		21.0471	6.26598	10.3614	4.91891
		21.0549	6.26557	10.3637	4.9195
		21.0627	6.26516	10.3661	4.92015
		21.0708	6.26469	10.3688	4.92097
		21.0791	6.26419	10.3715	4.92178
		21.0874	6.26369	10.3742	4.9226
		21.0957	6.26319	10.3769	4.92341
		21.1039	6.26269	10.3796	4.92423
		21.1122	6.26219	10.3823	4.92505
		21.1205	6.2617	10.385	4.92586
		21.1288	6.26121	10.3877	4.92668
		21.1371	6.26072	10.3904	4.9275
		21.1454	6.26023	10.3931	4.92832
		21.1537	6.25974	10.3958	4.92914
		21.162	6.25926	10.3985	4.92996
		21.1712	6.25939	10.4012	4.93078
		21.1808	6.25985	10.4039	4.9316
		21.1904	6.26031	10.4066	4.93242
		21.2	6.26078	10.4093	4.93324
		21.2096	6.26124	10.4353	4.93074
		21.2192	6.26171	10.4771	4.92625
		21.2322	6.26171	10.519	4.92206
		21.2454	6.26169	10.5615	4.9181
		21.2587	6.26167	10.604	4.91446
		21.2719	6.26167	10.7267	4.90376
		21.2852	6.26166	10.7431	4.90345
		21.2984	6.26167	10.7594	4.90319
		21.3117	6.26169	10.7757	4.90297
		21.3249	6.26171	10.792	4.90278
		21.3382	6.26174	10.8084	4.90263
		21.3514	6.26178	10.8247	4.90252
		21.3647	6.26183	10.841	4.90245
		21.3779	6.26189	10.847	4.90306
		21.3912	6.26195	10.8523	4.90372
		21.4044	6.26202	10.8576	4.90439
		21.4176	6.2621	10.8629	4.90505
		21.4309	6.26219	10.8683	4.90571
		21.4441	6.26229	10.8737	4.90638
		21.4574	6.26239	10.8791	4.90705
		21.4742	6.26208	10.8844	4.90772
		21.494	6.26145	10.8898	4.90839
		21.5137	6.26084	10.8952	4.90906
		21.5335	6.26027	10.9006	4.90973
		21.5533	6.25973	10.906	4.91041
		21.573	6.25921	10.9114	4.91109
		21.5928	6.25872	10.9167	4.91177
		21.6126	6.25827	10.9221	4.91245
		21.6323	6.25784	10.9275	4.91313
		21.6521	6.25744	10.9329	4.91381
		21.6657	6.25766	10.9383	4.9145
		21.6744	6.25837	10.9437	4.91519
		21.6831	6.25907	10.949	4.91588
		21.6916	6.25977	10.9544	4.91657
		21.7	6.26047	10.9598	4.91726
		21.7085	6.26118	10.9652	4.91796
		21.717	6.26188	10.9706	4.91865
		21.7254	6.26259	10.976	4.91935
		21.7339	6.26329	10.9813	4.92005
		21.7424	6.264	10.9867	4.92075
		21.7508	6.26471	10.9921	4.92146
		21.7593	6.26542	10.9975	4.92216
		21.7677	6.26613	11.0029	4.92287
		21.7762	6.26685	11.0083	4.92357
		21.7847	6.26756	11.0223	4.92895
		21.7931	6.26828	11.0408	4.93681
		21.8016	6.269	11.0593	4.94469
		21.8101	6.26971	11.0778	4.9526
		21.8185	6.27043	11.1014	4.96031
		21.827	6.27116	11.1396	4.96743
		21.8355	6.27188	11.1778	4.97467
		21.8439	6.2726	11.2033	4.97499
		21.8524	6.27333	11.2273	4.97454
		21.8609	6.27406	11.2343	4.97462
		21.8693	6.27479	11.2374	4.97481
		21.8778	6.27552	11.2406	4.975
		21.8863	6.27625	11.2437	4.97519
		21.8947	6.27698	11.2468	4.97539
		21.9032	6.27771	11.25	4.97558
		21.9116	6.27845	11.2531	4.97577
		21.919	6.27841	11.2562	4.97596
		21.9261	6.27815	11.2594	4.97616
		21.9332	6.27789	11.2625	4.97635
		21.9403	6.27764	11.2656	4.97655
		21.9474	6.27738	11.2688	4.97674
		21.9544	6.27713	11.2719	4.97694
		21.9615	6.27688	11.275	4.97714
		21.9686	6.27662	11.2782	4.97733
		21.9757	6.27637	11.2813	4.97753
		21.9827	6.27612	11.2845	4.97773
		21.9898	6.27588	11.2876	4.97793
		21.9969	6.27563	11.2907	4.97813
		22.004	6.27538	11.2939	4.97833
		22.0111	6.27514	11.297	4.97853
		22.0192	6.27481	11.3001	4.97873
		22.0279	6.27444	11.3033	4.97893
		22.0366	6.27407	11.3064	4.97913
		22.0454	6.2737	11.3095	4.97934
		22.0541	6.27334	11.3127	4.97954
		22.0629	6.27298	11.3158	4.97974
		22.0716	6.27262	11.3189	4.97995
		22.0803	6.27227	11.3221	4.98015
		22.0891	6.27191	11.3252	4.98036
		22.0978	6.27157	11.3283	4.98056
		22.1066	6.27122	11.3315	4.98077
		22.1153	6.27088	11.3346	4.98097
		22.1242	6.27046	11.3378	4.98118
		22.1337	6.26983	11.3409	4.98139
		22.1432	6.26921	11.344	4.9816
		22.1526	6.26859	11.3472	4.98181
		22.1621	6.26797	11.3503	4.98201
		22.1715	6.26735	11.3534	4.98222
		22.181	6.26674	11.3566	4.98243
		22.1905	6.26613	11.3597	4.98264
		22.1999	6.26553	11.3628	4.98286
		22.2087	6.26506	11.366	4.98307
		22.217	6.26467	11.3691	4.98328
		22.2254	6.26429	11.3722	4.98349
		22.2338	6.2639	11.3754	4.98371
		22.2421	6.26353	11.3785	4.98392
		22.2505	6.26315	11.3816	4.98413
		22.2588	6.26278	11.3848	4.98435
		22.2672	6.26241	11.3879	4.98456
		22.2735	6.26217	11.3911	4.98478
		22.2779	6.26204	11.3942	4.985
		22.2824	6.2619	11.3973	4.98521
		22.2869	6.26177	11.4005	4.98543
		22.2914	6.26164	11.4036	4.98565
		22.2958	6.26151	11.4067	4.98587
		22.3003	6.26138	11.4099	4.98609
		22.3048	6.26125	11.413	4.98631
		22.3093	6.26112	11.4161	4.98653
		22.3137	6.26099	11.4271	4.98668
		22.3182	6.26086	11.4497	4.9868
		22.3227	6.26073	11.4724	4.98701
		22.3272	6.2606	11.4951	4.9873
		22.3316	6.26048	11.5178	4.98769
		22.3361	6.26035	11.5482	4.98828
		22.3406	6.26022	11.5821	4.9891
		22.3451	6.26009	11.616	4.99013
		22.3495	6.25996	11.6311	4.99077
		22.354	6.25983	11.6341	4.99104
		22.3585	6.25971	11.637	4.99132
		22.363	6.25958	11.64	4.9916
		22.3674	6.25945	11.643	4.99187
		22.3719	6.25933	11.6459	4.99215
		22.3764	6.2592	11.6489	4.99243
		22.3809	6.25907	11.6518	4.99271
		22.3853	6.25895	11.6548	4.99299
		22.3898	6.25882	11.6577	4.99327
		22.3943	6.25869	11.6607	4.99355
		22.3988	6.25856	11.6636	4.99383
		22.4033	6.25843	11.6666	4.99411
		22.4078	6.2583	11.6696	4.99439
		22.4122	6.25817	11.6725	4.99467
		22.4167	6.25804	11.6755	4.99496
		22.4212	6.25791	11.6784	4.99524
		22.4257	6.25778	11.6814	4.99552
		22.4302	6.25765	11.6843	4.9958
		22.4347	6.25752	11.6873	4.99609
		22.4391	6.2574	11.6903	4.99637
		22.4436	6.25727	11.6932	4.99666
		22.4481	6.25714	11.6962	4.99694
		22.4526	6.25701	11.6991	4.99723
		22.4571	6.25689	11.7021	4.99751
		22.4616	6.25676	11.705	4.9978
		22.466	6.25663	11.708	4.99809
		22.4705	6.25651	11.711	4.99837
		22.475	6.25638	11.7139	4.99866
		22.4795	6.25625	11.7169	4.99895
		22.484	6.25613	11.7198	4.99924
		22.4885	6.256	11.7228	4.99953
		22.4929	6.25588	11.7257	4.99982
		22.4974	6.25575	11.7287	5.0001
		22.5019	6.25563	11.7316	5.00039
		22.5064	6.2555	11.7346	5.00068
		22.5109	6.25538	11.7376	5.00098
		22.5154	6.25525	11.7405	5.00127
		22.5199	6.25513	11.7435	5.00156
		22.5243	6.255	11.7481	5.00149
		22.5288	6.25488	11.7663	4.99852
		22.5333	6.25476	11.7844	4.99559
		22.5378	6.25463	11.8026	4.9927
		22.5423	6.25451	11.8207	4.98986
		22.5468	6.25439	11.8389	4.98706
		22.5512	6.25427	11.8571	4.98431
		22.5557	6.25414	11.8668	4.98327
		22.5602	6.25402	11.8704	4.98342
		22.5647	6.2539	11.8741	4.98357
		22.5692	6.25378	11.8777	4.98373
		22.5737	6.25366	11.8814	4.98388
		22.5781	6.25354	11.8851	4.98404
		22.5826	6.25341	11.8887	4.98419
		22.5871	6.25329	11.8924	4.98435
		22.5916	6.25317	11.896	4.9845
		22.5961	6.25305	11.8997	4.98466
		22.6006	6.25293	11.9034	4.98482
		22.605	6.25281	11.907	4.98498
		22.6095	6.25269	11.9107	4.98513
		22.614	6.25257	11.9144	4.98529
		22.6185	6.25245	11.918	4.98545
		22.623	6.25233	11.9217	4.98561
		22.6275	6.25222	11.9253	4.98577
		22.632	6.2521	11.929	4.98593
		22.6364	6.25198	11.9327	4.98609
		22.6409	6.25186	11.9363	4.98626
		22.6454	6.25174	11.9401	4.98642
		22.6499	6.25163	11.9442	4.98661
		22.6544	6.25151	11.9484	4.9868
		22.6589	6.25139	11.9526	4.98698
		22.6633	6.25127	11.9568	4.98717
		22.6678	6.25116	11.961	4.98736
		22.6848	6.24615	11.9652	4.98755
		22.7028	6.2408	11.9694	4.98775
		22.7208	6.23547	11.9736	4.98794
		22.7388	6.23017	11.9778	4.98813
		22.7568	6.2249	11.9819	4.98832
		22.7747	6.21966	11.9861	4.98852
		22.7927	6.21445	11.9903	4.98871
		22.8107	6.20927	11.9945	4.98891
		22.8287	6.20411	11.9987	4.98911
		22.8432	6.20026	12.0029	4.98931
		22.8502	6.19925	12.0071	4.9895
		22.8572	6.19823	12.0113	4.9897
		22.8641	6.19722	12.0155	4.9899
		22.8711	6.19621	12.0196	4.9901
		22.878	6.1952	12.0238	4.99031
		22.885	6.19419	12.028	4.99051
		22.8919	6.19318	12.0322	4.99071
		22.8989	6.19218	12.0364	4.99092
		22.9059	6.19118	12.0406	4.99112
		22.9128	6.19018	12.0448	4.99133
		22.9198	6.18918	12.049	4.99153
		22.9267	6.18818	12.0531	4.99174
		22.9337	6.18718	12.0573	4.99195
		22.9406	6.18619	12.0615	4.99216
		22.9476	6.1852	12.0657	4.99237
		22.9545	6.18421	12.0699	4.99258
		22.9615	6.18322	12.0741	4.99279
		22.9685	6.18223	12.0783	4.993
		22.9754	6.18125	12.0825	4.99321
		22.9824	6.18026	12.0867	4.99343
		22.9893	6.17928	12.0908	4.99364
		22.9963	6.1783	12.095	4.99385
		23.0032	6.17732	12.0992	4.99407
		23.0102	6.17634	12.1034	4.99429
		23.0171	6.17537	12.1076	4.9945
		23.0241	6.1744	12.1118	4.99472
		23.0312	6.17354	12.116	4.99494
		23.0384	6.17274	12.1202	4.99516
		23.0456	6.17194	12.1244	4.99538
		23.0528	6.17114	12.1285	4.9956
		23.06	6.17034	12.1327	4.99583
		23.0672	6.16955	12.1369	4.99605
		23.0743	6.16876	12.1411	4.99627
		23.0815	6.16797	12.1453	4.9965
		23.0887	6.16718	12.1515	4.99685
		23.0959	6.16639	12.158	4.99722
		23.1031	6.1656	12.1644	4.9976
		23.1078	6.1657	12.1708	4.99798
		23.1125	6.1658	12.1773	4.99836
		23.1172	6.1659	12.1837	4.99875
		23.1219	6.166	12.1902	4.99913
		23.1267	6.16609	12.1966	4.99952
		23.1314	6.16619	12.2033	4.9999
		23.1362	6.16629	12.21	5.00028
		23.141	6.16639	12.2167	5.00067
		23.1457	6.16649	12.2234	5.00106
		23.1505	6.16658	12.2302	5.00145
		23.1552	6.16668	12.2369	5.00185
		23.16	6.16678	12.2436	5.00225
		23.1647	6.16688	12.2503	5.00265
		23.1695	6.16698	12.257	5.00306
		23.1742	6.16708	12.2638	5.00347
		23.179	6.16718	12.2705	5.00388
		23.1838	6.16728	12.2772	5.0043
		23.1885	6.16738	12.2839	5.00472
		23.1933	6.16748	12.2906	5.00515
		23.198	6.16758	12.2973	5.00557
		23.2028	6.16769	12.3036	5.00597
		23.2075	6.16779	12.3096	5.00634
		23.2123	6.16789	12.3156	5.00671
		23.217	6.16799	12.3215	5.00709
		23.2218	6.16809	12.3275	5.00747
		23.2266	6.1682	12.3335	5.00785
		23.2313	6.1683	12.3394	5.00823
		23.2361	6.1684	12.3454	5.00861
		23.2408	6.16851	12.3514	5.009
		23.2456	6.16861	12.3573	5.00939
		23.2503	6.16871	12.3633	5.00978
		23.2551	6.16882	12.3693	5.01017
		23.2598	6.16892	12.3752	5.01057
		23.2646	6.16903	12.3812	5.01097
		23.2693	6.16913	12.3871	5.01137
		23.2741	6.16924	12.3931	5.01177
		23.2789	6.16934	12.3991	5.01218
		23.2836	6.16945	12.405	5.01258
		23.2884	6.16955	12.411	5.01299
		23.2931	6.16966	12.417	5.01341
		23.2979	6.16977	12.4229	5.01382
		23.3026	6.16987	12.4289	5.01424
		23.3074	6.16998	12.4349	5.01465
		23.3121	6.17009	12.4408	5.01508
		23.3169	6.1702	12.4468	5.0155
		23.3217	6.1703	12.4528	5.01592
		23.3264	6.17041	12.4587	5.01635
		23.3312	6.17052	12.4647	5.01678
		23.3359	6.17063	12.4701	5.01723
		23.3407	6.17074	12.474	5.01762
		23.3454	6.17085	12.478	5.01801
		23.3502	6.17096	12.4819	5.0184
		23.3549	6.17106	12.4858	5.01879
		23.3597	6.17117	12.4898	5.01918
		23.3645	6.17128	12.4937	5.01957
		23.3692	6.1714	12.4976	5.01996
		23.374	6.17151	12.5016	5.02035
		23.3787	6.17162	12.5055	5.02075
		23.3835	6.17173	12.5094	5.02114
		23.3882	6.17184	12.5134	5.02154
		23.393	6.17195	12.5173	5.02194
		23.3977	6.17206	12.5212	5.02233
		23.4025	6.17217	12.5252	5.02273
		23.4072	6.17229	12.5291	5.02313
		23.412	6.1724	12.533	5.02353
		23.4168	6.17251	12.537	5.02393
		23.4215	6.17263	12.5409	5.02433
		23.4263	6.17274	12.5448	5.02473
		23.431	6.17285	12.5488	5.02513
		23.4358	6.17297	12.5527	5.02554
		23.4405	6.17308	12.5566	5.02594
		23.4453	6.17319	12.5606	5.02635
		23.45	6.17331	12.5645	5.02675
		23.4548	6.17342	12.5684	5.02716
		23.4596	6.17354	12.5724	5.02756
		23.4643	6.17365	12.5763	5.02797
		23.4691	6.17377	12.5802	5.02838
		23.4738	6.17389	12.5842	5.02879
		23.4786	6.174	12.5881	5.0292
		23.4833	6.17412	12.5921	5.02961
		23.4881	6.17423	12.596	5.03002
		23.4928	6.17435	12.5999	5.03043
		23.4976	6.17447	12.6039	5.03085
		23.5023	6.17459	12.6078	5.03126
		23.5071	6.1747	12.6117	5.03168
		23.5119	6.17482	12.6157	5.03209
		23.5166	6.17494	12.6196	5.03251
		23.5214	6.17506	12.6235	5.03292
		23.5261	6.17518	12.6275	5.03334
		23.5309	6.1753	12.6314	5.03376
		23.5356	6.17542	12.6353	5.03418
		23.5404	6.17553	12.6393	5.0346
		23.5451	6.17565	12.6432	5.03502
		23.5499	6.17577	12.6471	5.03544
		23.5547	6.17589	12.6511	5.03586
		23.5594	6.17602	12.655	5.03628
		23.5642	6.17614	12.6589	5.03671
		23.5689	6.17626	12.7027	5.04198
		23.5737	6.17638	12.7786	5.052
		23.5784	6.1765	12.8161	5.05728
		23.5832	6.17662	12.8536	5.06281
		23.5879	6.17674	12.8733	5.06575
		23.5927	6.17687	12.8813	5.06689
		23.5975	6.17699	12.8893	5.06804
		23.6022	6.17711	12.8973	5.06919
		23.607	6.17723	12.9053	5.07035
		23.6117	6.17736	12.9133	5.07151
		23.6159	6.17768	12.9213	5.07269
		23.6198	6.17809	12.9293	5.07386
		23.6237	6.17849	12.9373	5.07505
		23.6277	6.1789	12.9453	5.07624
		23.6316	6.1793	12.9533	5.07744
		23.6418	6.17978	12.9613	5.07865
[truncated: 6,150 more rows]
