# Supplementary material for: Microtubule depolymerization contributes to spontaneous neurotransmitter release in vitro
Source: Commun Biol. 2023 May 5;6:488. doi: 10.1038/s42003-023-04779-1 (PMC10163034; doi:10.1038/s42003-023-04779-1)
Supplement: Supplementary file 8 — Supplementary Data 5 [file 42003_2023_4779_MOESM8_ESM.xlsx]

## Sheet: Cumulative mEPSCs_Fig.6b
C.B.	Time_KIF100	minis_KIF100	Time_KIF101	minis_KIF101	Time_KIF102	minis_KIF102	Time_KIF103	minis_KIF103	Time_KIF104	minis_KIF104	Time_KIF105	minis_KIF105	Time_KIF106	minis_KIF106	Time_KIF107	minis_KIF107	Time_KIF108	minis_KIF108	Time_KIF109	minis_KIF109	Time_KIF110	minis_KIF110	Time_KIF111	minis_KIF111	Time_KIF112	minis_KIF112	Time_KIF113	minis_KIF113		Kif18A 0.9nM	Time_KIFZ	minis_KIFZ	Time_KIFY	minis_KIFY	Time_KIFX	minis_KIFX	Time_KIFW	minis_KIFW	Time_KIFV	minis_KIFV	Time_KIFU	minis_KIFU	Time_KIFT	minis_KIFT	Time_KIFS	minis_KIFS		Kif18A 9nM	Time_KIFA
	0	0	0	0	0	0	0	0	0	0	0	0	0	0	0	0	0	0	0	0	0	0	0	0	0	0	0	0			0	0	0	0	0	0	0	0	0	0	0	0	0	0	0	0			0
	2.06445	1	1.38425	1	0.164987	1	0.04659	1	3.41119	1	2.30047	1	7.37297	1	5.28165	1	0.328387	1	0.112605	1	2.34675	1	5.32106	1	0.04379	1	0.0348483	1			1.40138	1	2.38569	1	1.03485	1	1.07043	1	1.07657	1	0.23655	1	0.0462633	1	0.13113	1			0.311102
	2.06615	2	3.14565	2	0.209508	2	0.052065	2	5.01638	2	17.0848	2	10.0234	2	8.11319	2	0.339042	2	0.240312	2	2.34686	2	8.47903	2	0.476135	2	0.0879783	2			4.04406	2	3.17826	2	1.04446	2	1.29453	2	2.01783	2	0.35574	2	0.0727267	2	0.1358	2			1.04139
	2.15887	3	6.40196	3	0.260643	3	0.154297	3	5.02642	3	21.2158	3	10.2568	3	8.11431	3	0.475377	3	0.369895	3	6.38613	3	9.13905	3	3.10978	3	0.165727	3			5.04498	3	6.08321	3	1.16181	3	1.32152	3	2.0377	3	0.377447	3	0.303302	3	1.0993	3			2.25088
	6.0237	4	6.42615	4	0.430372	4	0.205088	4	5.02706	4	23.1479	4	13.1388	4	8.1145	4	1.36108	4	1.21883	4	9.30065	4	9.15389	4	3.11234	4	0.299435	4			5.05276	4	12.0266	4	1.26025	4	1.33168	4	2.1176	4	0.379622	4	0.346008	4	1.11592	4			3.25913
	6.28619	5	6.43133	5	0.435337	5	1.21844	5	5.03558	5	24.2905	5	13.4021	5	8.13376	5	1.43899	5	1.41007	5	12.2149	5	9.29014	5	3.11337	5	0.301522	5			5.17658	5	12.1672	5	1.2655	5	1.33343	5	3.40554	5	0.380978	5	0.47551	5	1.17976	5			4.02837
	7.23387	6	12.3376	6	0.440485	6	1.27242	6	5.03904	6	25.05	6	13.4398	6	8.29201	6	1.46793	6	2.14415	6	24.0097	6	9.50072	6	3.11425	6	0.344203	6			6.20942	6	12.1767	6	1.41411	6	1.38994	6	3.4908	6	0.397357	6	1.01973	6	1.30347	6			5.04052
	9.02475	7	13.1439	7	1.13189	7	1.28887	7	5.06792	7	25.3907	7	14.3502	7	17.4135	7	3.19525	7	2.14848	7			13.4163	7	3.25743	7	0.379905	7			6.35407	7	12.1946	7	2.03423	7	3.04343	7	4.04021	7	0.415668	7	1.03352	7	2.12048	7			5.0428
	10.4977	8	20.0378	8	1.43492	8	2.2025	8	5.09099	8	25.4442	8	14.456	8	18.1351	8	3.37486	8	3.31691	8			13.5013	8	4.27852	8	0.499197	8			6.47013	8	12.1948	8	2.05723	8	3.05091	8	5.21554	8	0.422898	8	1.36076	8	3.22458	8			5.25645
	11.0275	9	20.0474	9	1.435	9	2.32714	9	5.09263	9	25.4494	9	14.4586	9	20.4281	9	3.38521	9	3.31763	9			16.0853	9	7.31991	9	2.03694	9			7.20542	9	12.225	9	2.1157	9	3.06753	9	5.24662	9	0.425048	9	1.41311	9	3.22494	9			6.09466
	11.0362	10	20.358	10	1.43621	10	3.02679	10	5.09363	10	25.4506	10	14.4597	10	21.3972	10	4.42057	10	3.3186	10			16.722	10	8.34683	10	3.16848	10			9.12588	10	12.2372	10	2.12259	10	3.12467	10	6.38001	10	1.14549	10	1.42169	10	6.26717	10			6.10098
	11.0521	11	20.3588	11	1.43752	11	3.04598	11	5.09714	11	25.4562	11	14.4611	11	23.3354	11	4.42107	11	4.11266	11			16.7289	11	12.1632	11	3.3053	11			9.21002	11	12.2537	11	2.2217	11	3.21958	11	6.42569	11	1.16798	11	1.42745	11	6.4097	11			6.18855
	11.1345	12	21.0169	12	1.43817	12	3.19771	12	5.09855	12	25.4911	12	15.0184	12	24.4599	12	4.42156	12	4.12788	12			17.6391	12	15.4272	12	3.44698	12			9.21943	12	12.2553	12	2.29458	12	3.29403	12	7.13469	12	1.19794	12	1.42769	12	6.41034	12			6.22036
	11.1529	13	21.0526	13	1.43899	13	3.49039	13	5.0987	13	26.0417	13	15.4097	13	25.3337	13	4.42237	13	4.17971	13			17.9972	13	17.0178	13	4.10066	13			9.25313	13	17.0447	13	2.39152	13	5.29652	13	7.33393	13	1.29933	13	5.187	13	6.41065	13			6.23247
	12.4875	14	21.0561	14	1.44022	14	4.09258	14	5.10798	14	26.1131	14	16.021	14	27.4947	14	4.44989	14	4.40845	14			18.4418	14			4.28099	14			9.31952	14	21.2443	14	2.41525	14	7.29782	14	7.34078	14	2.0624	14	5.27401	14	6.41123	14			6.37996
	13.0876	15	21.0568	15	1.44197	15	4.13577	15	5.11904	15	26.2525	15	16.2324	15			4.45379	15	4.43446	15			18.542	15			4.29467	15			9.40233	15	26.2911	15	2.4252	15	9.29548	15	7.47313	15	2.24638	15	5.29476	15	7.10823	15			7.11677
	13.1608	16	21.1601	16	1.44326	16	4.26937	16	5.12111	16	26.2585	16	16.392	16			5.06627	16	4.47564	16			20.4831	16			4.40516	16			10.2732	16	31.3776	16	2.43481	16	12.0217	16	7.47703	16	3.06197	16	6.13964	16	7.18867	16			7.39457
	13.4481	17	23.0314	17	1.44533	17	4.30701	17	5.12203	17	26.261	17	17.0927	17			5.13533	17	5.0289	17							4.41852	17			12.3927	17	33.0982	17	2.46953	17	12.0876	17	8.03171	17	3.11237	17	6.19108	17	7.22152	17			8.4651
	15.4187	18	23.2989	18	1.44697	18	4.37133	18	5.1251	18	26.2628	18	18.3228	18			5.31316	18	5.04405	18							5.32987	18			14.0259	18	34.3573	18	2.49192	18	15.0269	18	8.44104	18	3.1441	18	6.19381	18	7.45686	18			8.46629
	19.1637	19	24.1317	19	1.44818	19	5.33675	19	5.13972	19	26.2636	19	18.4326	19			5.31911	19	5.11674	19							5.45606	19			14.3444	19	36.4888	19	3.03529	19	16.0367	19	9.16071	19	3.15367	19	6.19548	19	10.1204	19			9.4087
	19.2451	20	24.3529	20	3.34495	20	7.13254	20	5.14448	20	26.2672	20	18.4383	20			5.40613	20	5.14548	20							6.05828	20			14.3509	20			3.32301	20	17.2186	20	9.16094	20	3.17762	20	6.20194	20	11.0792	20			11.148
	19.2888	21	25.2458	21	3.37045	21	7.21294	21	5.15271	21	26.269	21	18.4465	21			6.36023	21	5.19953	21							6.17626	21			14.4024	21			3.37363	21	18.4199	21	9.32614	21	3.31177	21	6.22555	21	11.0832	21			11.4934
	21.2135	22	27.3444	22	4.24939	22	8.05876	22	5.15432	22	26.2705	22					7.02929	22	5.21218	22							6.30527	22			14.4935	22			3.38197	22	19.4325	22	10.0379	22	3.32932	22	6.22827	22	11.0857	22			11.5024
	21.3024	23	29.2756	23	5.06119	23	8.11384	23	5.15568	23	26.2773	23					8.11177	23	5.21245	23							6.30912	23			15.021	23			3.40598	23	20.318	23	10.1285	23	3.3428	23	6.23627	23	11.0889	23			12.1268
	22.1686	24	29.4874	24	6.19002	24	8.26966	24	5.18687	24	26.3837	24					8.15918	24	5.24627	24							6.3747	24			16.203	24			3.45434	24	23.0231	24	11.3445	24	3.4315	24	6.23945	24	11.0915	24			12.4348
	22.2421	25	31.3453	25	8.07885	25	8.35313	25	5.18891	25	28.4216	25					8.1689	25	5.29248	25							7.47376	25			16.2765	25			3.48396	25	23.1377	25	12.0287	25	3.43364	25	6.2573	25	11.1991	25			12.4449
	22.2476	26			8.23715	26	9.07584	26	5.1982	26							8.18135	26	5.29793	26							8.08776	26			16.3374	26			4.11923	26	25.2572	26	12.185	26	4.07665	26	6.2587	26	13.0467	26			12.4488
	22.2718	27			8.31831	27	9.10241	27	5.23835	27							8.18189	27	5.30169	27							8.11906	27			16.3933	27			4.13995	27	29.0581	27	13.109	27	4.17777	27	6.26107	27	13.05	27			12.4571
	22.2759	28			10.0619	28	9.13622	28	5.23883	28							8.26643	28	5.35297	28							8.28856	28			16.4435	28			4.25626	28	30.386	28	13.1748	28	4.28692	28	7.09416	28	13.2476	28			12.4958
	22.288	29			10.1046	29	9.25048	29	5.24153	29							8.27773	29	5.36807	29							8.40084	29			17.0804	29			4.30373	29	31.0396	29	13.1762	29	4.42728	29	7.25699	29	13.3426	29			13.0167
	22.2898	30			10.1055	30	9.28834	30	5.24576	30							9.38717	30	5.36869	30							9.22924	30			17.4346	30			4.3754	30	31.1845	30	13.3697	30	5.11107	30	7.26836	30	13.3464	30			13.066
	22.3023	31			10.1069	31	9.3764	31	5.26624	31							11.3177	31	5.3844	31							10.3399	31			17.4749	31			4.44149	31	31.4222	31	14.1038	31	5.13709	31	7.27937	31	13.3505	31			13.0718
	22.3256	32			10.1357	32	9.49748	32	5.26737	32							12.2072	32	5.38552	32							11.2871	32			18.1335	32			4.45448	32			14.1718	32	5.24251	32	7.31636	32	13.3532	32			13.0743
	22.3595	33			10.139	33	10.0713	33	5.28234	33							12.2339	33	5.38941	33							11.4158	33			18.3372	33			4.50094	33			14.3803	33	5.37592	33	7.37315	33	13.3559	33			13.075
	22.3659	34			10.1415	34	10.308	34	5.28406	34							12.2344	34	5.3945	34							11.4346	34			18.3811	34			5.32443	34			16.3365	34	6.033	34	7.38659	34	13.4789	34			13.1149
	22.4674	35			10.1843	35	10.4604	35	5.31582	35							12.2415	35	5.44008	35							11.4374	35			19.1344	35			5.37503	35			16.4247	35	6.0388	35	8.15755	35	14.0612	35			13.1257
	22.4757	36			11.1915	36	11.0207	36	5.32078	36							12.2479	36	5.4454	36							11.439	36			19.2396	36			6.03577	36			18.2806	36	6.23707	36	8.3571	36	14.1655	36			13.1268
	23.1372	37			11.1949	37	12.0711	37	5.3274	37							12.2645	37	6.1062	37							11.4416	37			20.4267	37			6.11724	37			18.3955	37	6.36303	37	9.07013	37	14.4604	37			13.1319
	24.3726	38			11.2485	38	12.1228	38	5.33313	38							12.2828	38	7.2447	38							11.4478	38			21.0218	38			6.43783	38			19.1379	38	6.42179	38	9.07963	38	15.0303	38			13.1478
	24.3729	39			11.4013	39	12.1327	39	5.33352	39							12.3012	39	7.30213	39							11.4493	39			21.0456	39			6.50244	39			20.2702	39	7.0602	39	9.12649	39	15.0342	39			13.1587
	24.4366	40			11.4064	40	12.3319	40	5.33442	40							12.3165	40	8.17573	40							11.4603	40			22.0802	40			7.05783	40			20.3436	40	7.16554	40	9.26394	40	15.038	40			13.1676
	25.0595	41			12.1202	41	12.4606	41	5.34204	41							12.3577	41	8.21233	41							11.4674	41			22.089	41			7.23578	41			21.276	41	7.39116	41	9.35073	41	15.098	41			13.1701
	26.029	42			13.0308	42	13.1487	42	5.35292	42							12.3912	42	8.22389	42							12.0802	42			22.1089	42			8.07618	42			21.4071	42	8.07074	42	10.1055	42	16.0271	42			13.1745
	26.2495	43			13.052	43	13.3647	43	5.35591	43							12.3917	43	8.31215	43							12.0856	43			22.2906	43			8.15267	43			22.1141	43	8.15425	43	10.14	43	16.0692	43			13.1985
	26.4856	44			13.1433	44	14.1747	44	5.3571	44							12.3918	44	8.34386	44							12.1625	44			22.4254	44			8.29906	44			22.1632	44	8.24904	44	10.1447	44	16.0731	44			13.212
	27.0414	45			14.0341	45	14.2555	45	5.35845	45							12.3927	45	8.37321	45							12.1672	45			22.4296	45			8.30028	45			22.3426	45	9.03734	45	10.1767	45	17.0697	45			13.2487
	27.1475	46			14.1112	46	14.3679	46	5.3885	46							12.3936	46	8.41565	46							12.1705	46			22.4446	46			8.48204	46			22.3501	46	9.07481	46	10.1905	46	17.0731	46			13.2613
	30.2986	47			14.1177	47	14.3787	47	5.41856	47							12.3958	47	9.04152	47							12.1812	47			22.4602	47			9.07123	47			22.4115	47	9.07551	47	10.1915	47	17.0978	47			13.2743
	30.2999	48			14.1267	48	14.3871	48	5.41978	48							12.3968	48	9.05987	48							12.1814	48			23.0935	48			9.24045	48			22.4261	48	9.07629	48	10.1988	48	17.1327	48			13.2974
	30.3496	49			14.2344	49	14.4152	49	5.42721	49							12.3986	49	9.06185	49							12.1845	49			23.1632	49			9.27758	49			22.5028	49	9.07707	49	10.1992	49	17.2204	49			13.3018
	30.3502	50			14.2992	50	15.0326	50	5.4433	50							12.3989	50	9.06704	50							12.1847	50			23.1882	50			9.305	50			23.045	50	9.11626	50	10.2072	50	17.4099	50			13.3274
	30.3526	51			14.3377	51	15.1487	51	5.44894	51							12.3999	51	9.06758	51							12.2759	51			23.1948	51			9.30825	51			23.1995	51	9.19388	51	10.2083	51	17.4351	51			13.3323
	30.3566	52			14.4165	52	15.18	52	5.44947	52							12.4007	52	9.06889	52							12.3528	52			23.1953	52			9.30919	52			23.2013	52	9.19585	52	10.215	52	17.4434	52			13.3392
	30.3587	53			15.0256	53	15.3365	53	5.45136	53							12.4017	53	9.07607	53							12.4289	53			23.2395	53			9.37453	53			24.0524	53	9.19644	53	10.2195	53	17.4436	53			13.3459
	30.361	54			15.0688	54	15.4665	54	5.45161	54							12.4027	54	9.08015	54							12.463	54			23.2949	54			9.48017	54			24.2492	54	9.19734	54	10.2291	54	18.0937	54			13.3625
	30.3664	55			15.1211	55	16.0253	55	5.45205	55							12.4086	55	9.08393	55							13.0313	55			23.3599	55			9.48465	55			24.464	55	9.20428	55	10.239	55	18.0971	55			13.3637
	30.3675	56			15.1278	56	16.1328	56	5.45814	56							12.4096	56	9.08577	56							13.0758	56			23.3616	56			10.1439	56			25.0412	56	9.27665	56	10.242	56	18.1305	56			13.3877
	30.372	57			15.1286	57	16.1361	57	5.46655	57							12.4107	57	9.17302	57							13.1357	57			23.3665	57			10.3223	57			25.2187	57	9.28032	57	10.2521	57	18.257	57			13.3936
	30.3754	58			15.1315	58	16.138	58	5.46672	58							12.4127	58	9.18448	58							13.3907	58			23.3717	58			11.0361	58			26.1554	58	9.28097	58	10.2819	58	18.4903	58			13.403
	30.3805	59			15.1828	59	16.2171	59	5.47419	59							12.4132	59	9.18883	59							13.3959	59			23.385	59			11.0799	59			26.4044	59	9.28325	59	10.2881	59	18.4936	59			13.4178
	30.3859	60			15.201	60	16.3877	60	5.48768	60							12.4137	60	9.19102	60							13.4737	60			23.3864	60			11.0852	60			27.037	60	9.28382	60	10.3022	60	19.0296	60			13.4354
	30.4051	61			15.2022	61	16.4002	61	6.04284	61							12.416	61	9.19402	61							14.0275	61			23.4863	61			11.1147	61			27.0514	61	9.28492	61	10.303	61	19.037	61			13.4573
	30.4056	62			15.2282	62	16.4006	62	6.05166	62							12.4164	62	9.20591	62							14.0285	62			24.2763	62			11.127	62			27.0564	62	9.29073	62	10.3086	62	19.0477	62			13.478
	30.4061	63			15.2475	63	16.4012	63	6.05195	63							12.4172	63	9.37768	63							14.0286	63			24.3852	63			11.1307	63			27.1319	63	10.0358	63	10.3242	63	19.0714	63			13.5025
	30.4064	64			15.2649	64	16.4017	64	6.06837	64							12.419	64	9.41551	64							14.3509	64			24.418	64			11.3264	64			27.4542	64	10.1174	64	10.3254	64	19.0782	64			14.0245
	30.4067	65			15.2688	65	17.0203	65	6.06932	65							12.4364	65	10.1204	65							14.3662	65			24.419	65			11.3701	65			29.1416	65	10.1535	65	10.3319	65	19.2353	65			14.0296
	30.4073	66			15.3312	66	17.051	66	6.07021	66							12.4369	66	10.2733	66							14.379	66			24.4879	66			11.3911	66			29.2262	66	10.3101	66	10.3517	66	19.2669	66			14.036
	30.4177	67			15.4228	67	17.1595	67	6.09107	67							12.4392	67	10.3619	67							14.4831	67			26.1845	67			11.4643	67			29.4749	67	11.1464	67	10.3595	67	19.3596	67			14.0369
	30.4186	68			15.4491	68	17.165	68	6.10562	68							12.4412	68	11.147	68							15.1606	68			26.4922	68			11.4715	68			30.1608	68	11.1939	68	10.3849	68	19.4179	68			14.0442
	30.42	69			15.4577	69	17.3312	69	6.1499	69							12.4433	69	11.1479	69							15.2221	69			27.0222	69			12.0506	69			30.2084	69	11.4148	69	10.3916	69	19.4735	69			14.0654
	30.4243	70			16.3067	70	17.3688	70	6.20294	70							12.4472	70	11.1484	70							15.2301	70			27.0319	70			12.3351	70			30.2437	70	12.0345	70	10.3948	70	19.4791	70			14.0667
	30.4266	71			17.038	71	17.4766	71	6.20542	71							12.4495	71	11.153	71							15.3037	71			27.2922	71			13.0741	71			30.3216	71	12.0475	71	10.3961	71	20.0378	71			14.0797
	30.4283	72			17.0384	72	18.4225	72	6.21142	72							12.4499	72	11.1535	72							15.3725	72			27.2993	72			13.4696	72			30.3945	72	12.0666	72	10.4054	72	20.0945	72			14.0971
	30.4287	73			17.475	73	19.0966	73	6.2338	73							12.4565	73	11.1537	73							15.3828	73			27.3092	73			13.5007	73			30.3961	73	12.1461	73	10.4088	73	20.1059	73			14.1022
	32.2948	74			18.0796	74	19.146	74	6.24543	74							12.462	74	11.2269	74							15.3835	74			28.0271	74			14.2419	74			30.4041	74	12.1834	74	10.4123	74	20.1315	74			14.1046
					18.1315	75	20.0713	75	6.25359	75							12.4908	75	12.3797	75							15.3854	75			28.0506	75			14.3519	75			30.4179	75	12.3047	75	10.4188	75	20.1526	75			14.1178
					18.1461	76	20.1348	76	6.48369	76							12.4928	76	13.4695	76							15.3966	76			28.2233	76			14.3734	76			30.4257	76	13.0293	76	10.4467	76	20.1853	76			14.1331
					18.2106	77	20.1906	77	7.09039	77							12.4948	77	14.0262	77							16.0499	77			28.2311	77			14.4569	77			30.4265	77	13.1528	77	10.5012	77	20.2551	77			14.1385
					18.4482	78	20.2513	78	7.16507	78							13.0207	78	14.4369	78							16.0746	78			28.2927	78			14.4713	78			30.4527	78	13.2148	78	11.017	78	20.3627	78			14.1636
					18.4846	79	20.2527	79	7.19159	79							13.0595	79	15.1547	79							16.1366	79			28.3756	79			15.0392	79			31.0811	79	13.2221	79	11.0307	79	20.4062	79			14.1814
					18.4878	80	20.4852	80	11.1585	80							13.0634	80	16.0541	80							16.165	80			28.4641	80			15.0559	80			31.1831	80	13.2369	80	11.0344	80	20.4189	80			14.1851
					18.5023	81	20.4979	81	13.3004	81							13.0747	81	16.2033	81							16.2584	81			29.0497	81			15.0666	81			31.1903	81	13.2469	81	11.044	81	20.4408	81			14.2193
					19.0343	82	20.4989	82	15.2751	82							13.0758	82	16.3183	82							16.2642	82			29.0604	82			15.1457	82			31.1956	82	13.2472	82	11.0457	82	20.446	82			14.2249
					19.0801	83	20.4993	83	16.111	83							13.0972	83	16.3647	83							16.267	83			29.063	83			15.146	83			31.2082	83	13.2575	83	11.056	83	20.4644	83			14.2264
					19.1838	84	20.5003	84	16.4913	84							13.1011	84	16.4784	84							16.2716	84			29.0914	84			15.1835	84			31.3357	84	13.2599	84	11.0618	84	20.4741	84			14.2305
					20.4307	85	21.4535	85	17.3392	85							13.1034	85	17.1012	85							16.2764	85			29.2156	85			15.2192	85			31.3361	85	13.279	85	11.0647	85	21.4585	85			14.2429
					20.4601	86	22.0419	86	18.0829	86							13.1101	86									16.2792	86			29.292	86			15.2355	86			31.4216	86	13.3399	86	11.4866	86	22.0312	86			14.2469
					20.4634	87	22.0442	87	19.2305	87							13.1543	87									16.2813	87			29.3072	87			15.2992	87			32.0239	87	14.0664	87	11.5027	87	22.1867	87			14.2547
					20.4941	88	22.0546	88	19.2308	88							13.1669	88									16.2829	88			29.4104	88			15.333	88			32.0249	88	14.1301	88	12.0283	88	22.2021	88			14.2865
					21.3278	89	22.0553	89	19.2557	89							13.3127	89									16.2975	89			29.4629	89			15.4342	89			32.043	89	15.0775	89	12.0639	89	22.2377	89			14.2985
					21.3281	90	22.097	90	19.2642	90							14.1009	90									16.298	90			30.2999	90			16.0736	90			32.0461	90	15.1005	90	12.0861	90	22.4375	90			14.3035
					21.3286	91	22.3447	91	21.0393	91							14.1306	91									16.3061	91			30.4907	91			16.2085	91			32.0581	91	15.1016	91	12.1017	91	23.0236	91			14.3046
					21.3299	92	22.4441	92	23.23	92							14.228	92									16.3127	92			30.492	92			16.2397	92			32.0963	92	15.1429	92	12.1096	92	23.0252	92			14.3078
					21.4128	93	22.4446	93	24.0196	93							14.253	93									16.3158	93			30.4952	93			16.3264	93			32.1123	93	15.1568	93	12.1426	93	23.054	93			14.3353
					21.4412	94	22.4455	94	24.0259	94							14.3293	94									16.3191	94			31.1185	94			16.3485	94			32.2358	94	15.1657	94	12.2068	94	23.0634	94			14.3403
					22.1057	95	22.4488	95	24.0292	95							14.3597	95									16.3265	95			31.2274	95			16.4123	95			32.2936	95	15.1721	95	12.322	95	23.0948	95			14.3466
					22.2379	96	22.47	96	24.0336	96							14.3703	96									16.3434	96			31.3628	96			16.42	96			32.2964	96	15.2185	96	12.3592	96	23.1338	96			14.3993
					23.2711	97	23.0324	97	24.0367	97							14.3766	97									16.3506	97			31.4487	97			16.4863	97			32.323	97	15.2942	97	12.401	97	24.033	97			14.4022
					24.165	98	23.1018	98	24.0369	98							14.4105	98									16.3574	98			32.1086	98			17.1238	98			32.3368	98	15.3351	98	12.4383	98	24.0702	98			14.4212
					24.2656	99	23.1548	99	24.0383	99							14.4186	99									16.3803	99			32.1468	99			17.205	99			32.4513	99	15.3964	99	12.4489	99	24.3447	99			14.4223
					24.3322	100	23.1699	100	24.043	100							14.4253	100									16.3876	100			32.4302	100			17.256	100			32.4623	100	15.4178	100	12.4506	100	24.3622	100			14.4289
					24.4245	101	23.2009	101	24.0452	101							14.4259	101									16.3952	101			32.4417	101			17.3593	101			32.4778	101	15.4536	101	12.4606	101	24.3669	101			14.4384
					25.0533	102	23.4831	102	24.05	102							15.2873	102									16.3978	102							18.0539	102					15.4718	102	12.4756	102	24.4252	102			14.4389
					25.1119	103	24.0243	103	24.0547	103							15.2957	103									16.4056	103							18.2461	103					15.4805	103	12.4789	103	24.4813	103			14.4514
					25.1363	104	24.0354	104	24.0597	104							15.3056	104									16.4259	104							18.306	104					15.5013	104	13.0514	104	24.5019	104			14.4719
					25.3264	105	24.2091	105	24.0733	105							15.3325	105									16.4495	105							18.3183	105					16.0507	105	13.0839	105	25.0991	105			14.4732
					25.349	106	24.2863	106	24.0976	106							15.3345	106									16.4539	106							18.3469	106					16.1599	106	13.1192	106	25.1225	106			14.499
					25.35	107	25.0192	107	24.104	107							15.3396	107									16.4703	107							18.3695	107					16.2842	107	13.1229	107	25.1671	107			15.0247
					26.4148	108	25.044	108	24.2003	108							15.4248	108									16.4708	108							18.3729	108					16.3054	108	13.4399	108	25.174	108			15.032
					27.3236	109	25.0509	109	24.2632	109							15.4495	109									17.0518	109							19.2092	109					16.307	109	13.4691	109	25.1774	109			15.036
					28.1001	110	25.0545	110	26.298	110							15.4843	110									17.0721	110							19.2376	110					16.324	110	14.0194	110	25.182	110			15.0523
					28.1799	111	25.0549	111	27.1084	111							15.4874	111									17.311	111							19.3615	111					16.3878	111	14.0297	111	25.1871	111			15.0559
					28.4533	112	25.0558	112	27.1154	112							15.4964	112									17.3862	112							19.4291	112					16.3952	112	14.0418	112	25.1877	112			15.0615
					29.095	113	25.0642	113	27.1283	113							16.129	113									17.3899	113							20.0884	113					16.3984	113	14.0721	113	25.189	113			15.0995
					29.4382	114	25.066	114	27.1962	114							16.1369	114									17.4092	114							20.1689	114					16.3994	114	14.114	114	25.1981	114			15.1038
					30.1226	115	25.0678	115	27.2057	115							16.1615	115									18.1447	115							20.4683	115					16.3997	115	14.115	115	25.2485	115			15.1049
					30.2269	116	25.0708	116	27.2106	116							16.2072	116									18.3325	116							21.0319	116					16.401	116	14.2543	116	26.0449	116			15.1704
					30.4184	117	25.0718	117	27.4028	117							16.2429	117									18.3394	117							21.0341	117					16.4083	117	14.2634	117	26.0545	117			15.1948
							25.0746	118	28.0211	118							16.3592	118									18.4364	118							21.0486	118					16.415	118	14.2804	118	26.3496	118			15.2092
							25.0759	119	28.0577	119							17.0286	119									19.0451	119							21.1055	119					16.42	119	14.4067	119	26.405	119			15.2099
							25.0772	120	28.0622	120							17.0302	120									19.0696	120							21.1626	120					16.4226	120	14.4124	120	26.4413	120			15.2387
							25.083	121	28.255	121							17.0354	121									19.0921	121							21.3169	121					16.4236	121	14.4288	121	26.4415	121			15.2547
							25.0872	122	28.3691	122							17.1409	122									19.1257	122							21.4465	122					16.4373	122	14.4355	122	26.4419	122			15.2668
							25.1019	123	28.4219	123							17.1878	123									19.1576	123							22.0343	123					16.4454	123	14.485	123	26.4427	123			15.2694
							25.1025	124	28.4518	124							17.2413	124									19.2688	124							22.0409	124					16.4936	124	15.0553	124	26.4432	124			15.2805
							25.1032	125	28.4531	125							17.2685	125									19.3678	125							22.0866	125					16.5029	125	15.1068	125	26.4436	125			15.2819
							25.1052	126	29.0259	126							17.3369	126									19.3726	126							22.3459	126					16.5032	126	15.2539	126	26.4447	126			15.3201
							25.1191	127	29.0433	127							17.3493	127									19.3736	127							22.3672	127					17.0523	127	15.3187	127	26.4469	127			15.3263
							25.1201	128	29.0465	128							17.3892	128									19.3757	128							22.4415	128					17.054	128	15.3199	128	26.4515	128			15.3484
							25.1314	129	29.0588	129							17.3974	129									19.3882	129							23.0293	129					17.0618	129	15.3767	129	26.4583	129			15.3511
							25.133	130	29.0753	130							17.4099	130									19.3958	130							23.0372	130					17.0633	130	15.4201	130	26.464	130			15.361
							25.1382	131	29.0769	131							17.4105	131									19.4194	131							23.0755	131					17.1196	131	15.421	131	26.472	131			15.3746
							25.1414	132	29.0786	132							17.4317	132									19.4247	132							23.1225	132					17.2597	132	15.4224	132	26.4752	132			15.4404
							25.155	133	29.08	133							17.4359	133									19.4699	133							23.2518	133					17.2971	133	15.4261	133	26.4908	133			15.4423
							25.1638	134	29.0814	134							17.4361	134																	23.2567	134					17.4263	134	15.4296	134	26.4956	134			15.483
							25.1649	135	29.0817	135							17.4381	135																	23.2597	135					18.0307	135	15.4306	135	27.1818	135			15.4861
							25.1665	136	29.0834	136							17.4408	136																	23.2633	136					18.0316	136	15.4435	136	28.4235	136			16.0238
							25.1672	137	29.0837	137							17.4433	137																	23.4429	137					18.055	137	15.4441	137	28.455	137			16.0421
							25.1683	138	29.0842	138							17.4499	138																	23.4678	138					18.0583	138	15.4493	138	29.0485	138			16.0973
							25.1785	139	29.0869	139							17.4506	139																	23.4879	139					18.0615	139	16.1126	139	29.0504	139			16.1099
							25.1811	140	29.0903	140							17.4509	140																	24.0564	140					18.0921	140	16.1436	140	29.0576	140			16.1415
							25.1819	141	29.1008	141							17.4517	141																	24.0703	141					18.124	141	16.182	141	29.1251	141			16.184
							25.1954	142	29.1047	142							17.4523	142																	24.1514	142					18.213	142	16.1986	142	29.2148	142			16.2264
							25.2005	143	29.1061	143							17.4632	143																	24.1675	143					18.4647	143	16.2471	143	29.381	143			16.2322
							25.2015	144	29.1107	144							17.4974	144																	24.2272	144					18.4722	144	16.2634	144	29.3821	144			16.2784
							25.2035	145	29.1179	145							18.0202	145																	24.2304	145					18.4728	145	16.2906	145	29.4006	145			16.3112
							25.2071	146	29.1203	146							18.0466	146																	24.297	146					18.4734	146	16.3376	146	30.1352	146			16.3456
							25.2109	147	29.1852	147							18.064	147																	24.3357	147					18.4737	147	16.365	147	30.1564	147			16.3754
							25.2129	148	29.2046	148							18.0745	148																	24.3401	148					18.4744	148	16.3743	148	30.157	148			16.3756
							25.2393	149	29.2171	149							18.0824	149																	24.376	149					18.4759	149	16.3751	149	30.1579	149			16.397
							25.2464	150	29.2294	150							18.091	150																	24.4328	150					18.4817	150	16.3754	150	30.1588	150			16.4175
							25.2475	151	29.28	151							18.0934	151																	24.4367	151					18.4904	151	16.3762	151	30.1841	151			16.4299
							25.2529	152	29.2833	152							18.0964	152																	24.454	152					18.492	152	16.3774	152	31.0392	152			16.483
							25.3277	153	29.2843	153							18.1094	153																	25.0639	153					18.4953	153	16.3824	153	31.0435	153			17.022
							26.2193	154	29.3406	154							18.1581	154																	25.1444	154					19.1182	154	16.3841	154	31.0462	154			17.0641
							26.3147	155	29.3412	155							18.1837	155																	25.2768	155					19.1324	155	16.3907	155	31.0707	155			17.077
							26.368	156	29.3544	156							18.1924	156																	25.2886	156					19.3461	156	16.3912	156	31.079	156			17.0801
							27.023	157	29.356	157							18.203	157																	25.4246	157					19.4715	157	16.4054	157	31.1837	157			17.1212
							27.0302	158	29.3596	158							18.2042	158																	26.189	158					20.0887	158	16.4066	158	31.2093	158			17.1436
							27.0327	159	29.3646	159							18.2127	159																	26.2139	159					20.419	159	16.4071	159	31.4244	159			17.1655
							27.0349	160	29.3657	160							18.3026	160																	26.2696	160					21.0596	160	16.4348	160	31.4255	160			17.1734
							27.0362	161	29.3668	161							18.3302	161																	26.3382	161					21.1848	161	16.4422	161					17.1974
							27.037	162	29.3671	162							18.4408	162																	26.4979	162					21.1934	162	16.4441	162					17.2389
							27.0374	163	29.3703	163							19.0319	163																	27.1011	163					21.2095	163	17.0602	163					17.2952
							27.0377	164	29.3706	164							19.0464	164																	27.1496	164					21.2382	164	17.1259	164					17.3198
							27.0391	165	29.3735	165							19.091	165																	27.2613	165					21.3393	165	17.2189	165					17.322
							27.0405	166	29.3965	166							19.1354	166																	27.3395	166					21.3734	166	17.2543	166					17.3256
							27.0428	167	29.398	167							19.1512	167																	27.426	167					22.061	167	17.2601	167					17.3317
							27.0436	168	29.4229	168							19.158	168																	27.4443	168					22.0701	168	17.478	168					17.3474
							27.0441	169	29.4232	169							19.1688	169																	28.0564	169					22.0813	169	18.0763	169					17.3889
							27.045	170	29.4354	170							19.1896	170																	28.0602	170					22.1322	170	18.1017	170					17.4049
							27.046	171	29.4417	171							19.2935	171																	28.3182	171					22.1588	171	18.1187	171					17.4637
							27.0465	172	29.4477	172							19.3013	172																	28.3844	172					22.1899	172	18.1348	172					18.0879
							27.0481	173	29.4515	173							19.328	173																	28	173					22.2097	173	18.1378	173					18.1212
							27.0485	174	29.4625	174							19.3935	174																	29.0802	174					22.2127	174	18.1406	174					18.1997
							27.0498	175	29.4687	175							19.4606	175																	29.0999	175					22.4459	175	18.1604	175					18.2286
							27.0512	176	29.4994	176							19.4607	176																	29.2682	176					22.4765	176	18.1656	176					18.2351
							27.0533	177									19.4725	177																	29.3512	177					23.0384	177	18.1662	177					18.2353
							27.0537	178									19.4923	178																	29.3699	178					23.0435	178	18.1761	178					18.2597
							27.0551	179									20.057	179																	29.3747	179					23.0574	179	18.1766	179					18.2655
							27.0554	180									20.0748	180																	29.3784	180					23.0692	180	18.3361	180					18.3171
							27.0571	181									20.1676	181																	29.3874	181					23.085	181	18.3465	181					19.0588
							27.0593	182									20.2076	182																	29.3965	182					23.1263	182	18.42	182					19.085
							27.0637	183									20.2516	183																	29.4127	183					23.1286	183	19.1296	183					19.1093
							27.0944	184									20.2681	184																	29.4325	184					23.1296	184	19.1473	184					19.136
							27.1026	185									20.2739	185																	30.0422	185					23.1301	185	19.1541	185					19.1982
							27.1239	186									20.3166	186																	30.069	186					23.1305	186	19.3187	186					19.2613
							27.1262	187									20.3344	187																	30.0822	187					23.1306	187	19.3854	187					19.2771
							27.1272	188									20.3472	188																	30.1208	188					23.1313	188	19.4305	188					19.3219
							27.1311	189									20.3836	189																	30.1236	189					23.1338	189	20.0405	189					19.3406
							27.1322	190									20.3919	190																	30.1261	190					23.1341	190	20.1348	190					19.3424
							27.1509	191									20.4086	191																	30.1825	191					23.1348	191	20.1581	191					19.3426
							27.1585	192									20.4185	192																	30.1827	192					23.1366	192	20.1637	192					19.3449
							27.163	193									20.4704	193																	30.1901	193					23.1906	193	20.1884	193					19.3479
							27.1644	194									20.4746	194																	30.2062	194					23.1908	194	20.2418	194					19.3536
							27.1652	195									20.5009	195																	30.2327	195					23.2007	195	20.2472	195					19.4207
							27.1702	196									21.0212	196																	30.3189	196					23.2037	196	20.2643	196					19.4614
							27.1708	197									21.0561	197																	30.3926	197					23.2045	197	20.2701	197					20.0306
							27.1725	198									21.174	198																	30.4528	198					23.205	198	20.4109	198					20.1056
							27.174	199									21.1803	199																	30.4678	199					23.2052	199	20.4462	199					20.1863
							27.2014	200									21.1872	200																	30.4691	200					23.2091	200	20.447	200					20.2634
							27.2081	201									21.3074	201																							23.2136	201	20.4478	201					20.301
							27.2104	202									21.327	202																							23.2138	202	21.0389	202					20.3257
							27.22	203									21.3533	203																							23.2177	203	21.0403	203					20.3349
							27.2404	204									21.4361	204																							23.2215	204	21.0406	204					20.3384
							27.2464	205									21.466	205																							23.222	205	21.0417	205					20.343
							27.2635	206									22.0529	206																							23.2223	206	21.0423	206					20.3439
							27.2671	207									22.0617	207																							23.2376	207	21.0465	207					20.4126
							27.2675	208									22.066	208																							23.2541	208	21.047	208					20.4358
							27.271	209									22.1091	209																							23.2593	209	21.0483	209					20.442
							27.3684	210									22.1506	210																							23.2637	210	21.0492	210					20.4742
							27.3896	211									22.2428	211																							23.2682	211	21.0568	211					21.0524
							27.4223	212									22.2482	212																							23.2689	212	21.1161	212					21.073
							27.4231	213									22.255	213																							23.271	213	21.12	213					21.139
							27.4258	214									22.2558	214																							23.3588	214	21.1314	214					21.1445
							27.4344	215									22.304	215																							24.0417	215	21.1692	215					21.1712
							27.435	216									22.3341	216																							24.0642	216	21.1806	216					21.1814
							27.4377	217									22.3543	217																							24.0673	217	21.2313	217					21.1933
							27.4385	218									22.4235	218																							24.1101	218	21.3365	218					21.205
							27.447	219									22.4616	219																							24.1407	219	21.4664	219					21.2106
							27.4476	220									23.1809	220																							24.4888	220	21.4673	220					21.2666
							27.4483	221									23.197	221																							25.0277	221	21.4746	221					21.2676
							27.4488	222									23.2345	222																							25.038	222	21.4764	222					21.2677
							27.4497	223									23.2402	223																							25.1042	223	22.0376	223					21.3178
							27.4525	224									23.2704	224																							25.2074	224	22.1414	224					21.3274
							27.4569	225									23.2942	225																							25.4065	225	22.3184	225					21.3474
							27.4668	226									23.3499	226																							26.031	226	22.3434	226					21.3542
							27.4707	227									23.3975	227																							26.0337	227	22.4971	227					21.3626
							27.4716	228									23.4711	228																							26.088	228	22.4985	228					21.3776
							27.4729	229									24.1533	229																							26.0889	229	22.5014	229					21.3941
							27.4747	230									24.2949	230																							26.101	230	23.0652	230					21.4082
							27.4785	231									24.2984	231																							26.1202	231	23.2293	231					21.4389
							27.4812	232									24.4222	232																							26.2317	232	23.2732	232					21.4443
							27.4843	233									24.427	233																							26.4215	233	23.2835	233					21.49
							27.4908	234									24.4536	234																							27.0867	234	23.3347	234					21.5001
							28.0207	235									25.037	235																							27.1298	235	23.3416	235					21.5016
							28.0354	236									25.0381	236																							27.2578	236	23.3484	236					22.0134
							28.0417	237									25.0388	237																							27.2686	237	23.384	237					22.0164
							28.118	238									25.0439	238																							27.2874	238	24.0196	238					22.0423
							28.1204	239									25.1938	239																							27.2896	239	24.026	239					22.0432
							28.1684	240									25.3109	240																							27.2901	240	24.0433	240					22.0504
							28.1745	241									25.3182	241																							27.2945	241	24.0557	241					22.0725
							28.1862	242									25.3415	242																							27.3008	242	24.0566	242					22.1113
							28.3096	243									25.3726	243																							27.304	243	24.0571	243					22.1174
							28.313	244									25.4591	244																							27.3045	244	24.058	244					22.126
							28.3398	245									25.4594	245																							27.3047	245	24.12	245					22.134
							28.3434	246									25.4608	246																							27.3142	246	24.2334	246					22.1359
							28.3522	247									25.4844	247																							27.3998	247	24.3464	247					22.1389
							28.3542	248									25.4889	248																							27.4802	248	24.3503	248					22.1432
							28.3562	249									25.4912	249																							28.0916	249	24.3769	249					22.1636
							28.3599	250									26.0127	250																							28.097	250	24.3816	250					22.1746
							28.3653	251									26.0144	251																							28.1132	251	24.3849	251					22.1782
							28.3684	252									26.0162	252																							28.1626	252	24.3859	252					22.1819
							28.3703	253									26.0212	253																							28.2792	253	24.3871	253					22.1884
							28.3715	254									26.0229	254																							28.2849	254	24.4828	254					22.202
							28.3746	255									26.0274	255																							28.2891	255	24.488	255					22.2111
							28.425	256									26.0307	256																							28.316	256	25.0119	256					22.223
							28.4443	257									26.0316	257																							28.3188	257	25.0145	257					22.2279
							29.0268	258									26.0341	258																							28.3197	258	25.0161	258					22.2333
							29.0443	259									26.0349	259																							28.3199	259	25.0165	259					22.2349
							29.0652	260									26.037	260																							28.3457	260	25.0233	260					22.2356
							29.0784	261									26.0381	261																							28.3771	261	25.0243	261					22.2385
							29.1554	262									26.0383	262																							28.4304	262	25.0298	262					22.2397
							29.1684	263									26.045	263																							29.0348	263	25.0354	263					22.2457
							29.1689	264									26.0614	264																							29.0396	264	25.0583	264					22.2657
							29.1743	265									26.0628	265																							29.0406	265	25.0805	265					22.2754
							29.1966	266									26.0724	266																							29.0426	266	25.0847	266					22.284
							29.2756	267									26.0739	267																							29.0584	267	25.0852	267					22.2854
							29.2843	268									26.0761	268																							29.0712	268	25.0946	268					22.2902
							29.3014	269									26.0762	269																							29.134	269	25.0952	269					22.2947
							29.3083	270									26.078	270																							29.1634	270	25.0979	270					22.297
							29.3088	271									26.0867	271																							29.2169	271	25.0985	271					22.3027
							29.3358	272									26.0913	272																							29.249	272	25.1267	272					22.3079
							29.3441	273									26.0941	273																							29.2575	273	25.1292	273					22.3132
							29.4148	274									26.0947	274																							29.2609	274	25.1352	274					22.3208
							29.5018	275									26.1018	275																							29.2639	275	25.1394	275					22.3504
							30.026	276									26.1138	276																							29.2649	276	25.1472	276					22.3557
							30.0401	277									26.1231	277																							29.2772	277	25.1552	277					22.3616
							30.0416	278									26.1313	278																							29.2907	278	25.1566	278					22.3712
							30.0517	279									26.1417	279																							29.2952	279	25.1621	279					22.395
							30.0876	280									26.1457	280																							29.3064	280	25.1653	280					22.3996
							30.0904	281									26.1464	281																							29.3421	281	25.1723	281					22.4101
							30.1087	282									26.147	282																							29.3826	282	25.1731	282					22.4125
							30.1647	283									26.1747	283																							29.3843	283	25.1871	283					22.4131
							30.3332	284									26.19	284																							29.4099	284	25.1877	284					22.4206
							30.3603	285									26.3435	285																							29.4844	285	25.1889	285					22.4372
							30.3614	286									26.4021	286																							30.1	286	25.1896	286					22.4399
							30.3885	287									26.4123	287																							30.1387	287	25.192	287					22.4412
							30.4821	288									26.4465	288																							30.2078	288	25.1987	288					22.4443
							31.0261	289									26.496	289																							30.2377	289	25.2049	289					22.4453
							31.3778	290									27.0532	290																							30.2512	290	25.2064	290					22.4461
							31.4201	291									27.1108	291																							30.2683	291	25.2115	291					22.4475
							31.4241	292									27.1461	292																							30.2725	292	25.2128	292					22.4482
							31.4247	293									27.152	293																							30.275	293	25.2135	293					22.4491
							31.4634	294									27.155	294																							30.2884	294	25.222	294					22.4496
							32.1229	295									27.1569	295																							30.3056	295	25.2266	295					22.4509
							32.242	296									27.1578	296																							30.3468	296	25.2401	296					22.4517
							32.2851	297									27.1584	297																							30.3494	297	25.2441	297					22.4552
							33.1155	298									27.1592	298																							30.3557	298	25.2454	298					22.4559
							33.2273	299									27.1613	299																							30.3572	299	25.2492	299					22.4561
							33.2905	300									27.2568	300																							30.3576	300	25.2526	300					22.4616
							33.3715	301									27.2734	301																							30.3594	301	25.255	301					22.4632
							33.3768	302									27.3524	302																							30.3608	302	25.2606	302					22.4636
							33.4346	303									27.3814	303																							30.3614	303	25.2717	303					22.464
																	27.3974	304																							30.3622	304	25.2746	304					22.4665
																	27.3995	305																							30.3629	305	25.2759	305					22.4962
																	27.4221	306																							30.3648	306	25.2776	306					23.0307
																	27.4427	307																							30.3666	307	25.2882	307					23.033
																	27.4485	308																							30.3674	308	25.2914	308					23.0335
																	27.4541	309																							30.3729	309	25.2969	309					23.0345
																	27.463	310																							30.3744	310	25.3086	310					23.0366
																	27.4634	311																							30.3747	311	25.3125	311					23.0369
																	28.0745	312																							30.3752	312	25.3151	312					23.0378
																	28.0907	313																							30.3774	313	25.3158	313					23.0418
																	28.1148	314																							30.3802	314	25.3172	314					23.0439
																	28.1791	315																							30.384	315	25.3215	315					23.0446
																	28.1842	316																							30.385	316	25.325	316					23.0458
																	28.203	317																							30.386	317	25.3272	317					23.0463
																	28.2105	318																							30.3897	318	25.3388	318					23.0518
																	28.2573	319																							30.3915	319	25.3405	319					23.0674
																	28.268	320																							30.3918	320	25.3444	320					23.0836
																	28.2867	321																							30.3955	321	25.3465	321					23.0862
																	28.288	322																							30.3959	322	25.3486	322					23.1216
																	28.3009	323																							30.3992	323	25.3514	323					23.1381
																	28.3018	324																							30.4037	324	25.3558	324					23.1964
																	28.3196	325																							30.4056	325	25.3568	325					23.2034
																	28.3473	326																							30.4083	326	25.3573	326					23.2113
																	28.3497	327																							30.4104	327	25.3577	327					23.2244
																	28.3707	328																							30.4153	328	25.3747	328					23.2366
																	28.3728	329																							30.417	329	25.3831	329					23.2368
																	28.4798	330																							30.4185	330	25.3846	330					23.2374
																	28.4971	331																							30.4214	331	25.3903	331					23.2414
																	29.0233	332																							30.4225	332	25.3916	332					23.2421
																	29.0275	333																							30.43	333	25.3978	333					23.2423
																	29.056	334																							30.4304	334	25.4086	334					23.2443
																	29.0567	335																							30.431	335	25.4152	335					23.2463
																	29.0685	336																							30.4411	336	25.4259	336					23.2498
																	29.1181	337																							30.4423	337	25.4375	337					23.2501
																	29.1313	338																							30.443	338	25.4704	338					23.2514
																	29.1442	339																							30.4438	339	25.4934	339					23.2528
																	29.1626	340																							30.4439	340	25.5004	340					23.2531
																	29.1747	341																							30.4454	341	26.0154	341					23.2549
																	29.1833	342																							30.4476	342	26.0223	342					23.2557
																	29.1961	343																							30.449	343	26.0227	343					23.2644
																	29.2392	344																							30.4504	344	26.1383	344					23.2656
																	29.245	345																							30.4573	345	26.142	345					23.2738
																	29.3022	346																							30.4584	346	26.1512	346					23.2797
																	29.3198	347																							30.4613	347	26.1526	347					23.28
																	29.333	348																							30.4654	348	26.1629	348					23.29
																	29.3689	349																							30.4666	349	26.1633	349					23.2917
																	29.3826	350																							30.4681	350	26.1695	350					23.301
																	29.3965	351																							31.1538	351	26.177	351					23.3056
																	29.4153	352																							31.3239	352	26.1774	352					23.3253
																	29.4167	353																							31.3291	353	26.1797	353					23.3372
																	29.439	354																							31.3312	354	26.1828	354					23.3393
																	29.4743	355																							31.3315	355	26.1977	355					23.4219
																	29.477	356																							31.3327	356	26.2017	356					23.4552
																	29.4805	357																							31.3336	357	26.2173	357					23.5014
																	30.0317	358																							31.3351	358	26.2459	358					24.0356
																	30.0407	359																							31.336	359	26.2483	359					24.0388
																	30.0474	360																							31.3445	360	26.2506	360					24.0485
																	30.1737	361																							31.3449	361	26.2646	361					24.0719
																	30.1976	362																							31.3515	362	26.2772	362					24.076
																	30.2091	363																							31.3627	363	26.2961	363					24.1017
																	30.2247	364																							31.3629	364	26.2968	364					24.1279
																	30.2732	365																							31.3641	365	26.4015	365					24.1285
																	30.3244	366																							31.3644	366	26.4627	366					24.1409
																	30.3342	367																							31.3664	367	26.4765	367					24.1703
																	30.3796	368																							31.371	368	26.4936	368					24.1822
																	30.3876	369																							31.3717	369	26.4963	369					24.2297
																	30.3894	370																							31.3798	370	26.4976	370					24.2349
																	30.4562	371																							31.3799	371	27.0347	371					24.2393
																	30.4667	372																							31.4373	372	27.0357	372					24.247
																	30.4809	373																							31.4437	373	27.0662	373					24.2518
																	31.0533	374																							31.4498	374	27.0663	374					24.254
																	31.0584	375																							31.4503	375	27.0666	375					24.2622
																	31.0594	376																							31.4506	376	27.0747	376					24.264
																	31.0639	377																							31.4938	377	27.1757	377					24.2785
																	31.0647	378																							31.5027	378	27.1758	378					24.3119
																	31.0686	379																							32.0637	379	27.2075	379					24.321
																	31.0693	380																							32.0655	380	27.2373	380					24.3272
																	31.0753	381																							32.0906	381	27.2571	381					24.3283
																	31.0793	382																							32.1248	382	27.2646	382					24.339
																	31.0829	383																							32.1261	383	27.275	383					24.3786
																	31.0833	384																							32.1733	384	27.2768	384					24.3915
																	31.0885	385																							32.1803	385	27.2998	385					24.4227
																	31.0976	386																							32.181	386	27.3025	386					24.4649
																	31.1015	387																							32.1877	387	27.3254	387					24.472
																	31.114	388																							32.1912	388	27.3367	388					24.4961
																	31.1366	389																							32.2022	389	27.3392	389					24.4984
																	31.1399	390																							32.2175	390	27.3418	390					24.5006
																	31.1558	391																							32.229	391	27.415	391					25.0122
																	31.1585	392																							32.2304	392	27.4155	392					25.0179
																	31.1588	393																							32.2311	393	27.4202	393					25.0205
																	31.1606	394																							32.2358	394	27.4266	394					25.0335
																	31.1675	395																							32.2367	395	27.4269	395					25.0409
																	31.1698	396																							32.2396	396	27.4273	396					25.0482
																	31.1702	397																							32.2437	397	27.429	397					25.0795
																	31.1741	398																							32.2454	398	27.4294	398					25.0928
																	31.1913	399																							32.3813	399	27.4311	399					25.097
																	31.1937	400																							32.4553	400	27.4573	400					25.109
																	31.2105	401																							33.0286	401	27.4586	401					25.1147
																	31.2292	402																							33.0328	402	27.4655	402					25.1367
																	31.2337	403																							33.0377	403	27.4998	403					25.1606
																	31.2403	404																							33.0436	404	28.0239	404					25.1674
																	31.2553	405																							33.064	405	28.0489	405					25.1786
																	31.2972	406																							33.071	406	28.0529	406					25.1857
																	31.3007	407																							33.1391	407	28.0775	407					25.1866
																	31.3022	408																							33.1754	408	28.0848	408					25.2068
																	31.3184	409																							33.1897	409	28.088	409					25.2214
																	31.3543	410																							33.1978	410	28.0919	410					25.2248
																	31.3639	411																							33.199	411	28.0977	411					25.2499
																	31.378	412																							33.237	412	28.1055	412					25.2664
																	31.4278	413																							33.238	413	28.1134	413					25.2725
																	31.4286	414																							33.2963	414	28.1171	414					25.2742
																	31.4656	415																							33.3064	415	28.1313	415					25.2759
																	31.4813	416																							33.3237	416	28.1344	416					25.2808
																	31.4855	417																							33.3945	417	28.1495	417					25.2835
																	31.4988	418																									28.1516	418					25.2892
																	31.5021	419																									28.1538	419					25.3106
																	32.0236	420																									28.1706	420					25.3169
																	32.0283	421																									28.1711	421					25.3205
																	32.0329	422																									28.1943	422					25.3361
																	32.0344	423																									28.1973	423					25.3363
																	32.0403	424																									28.2405	424					25.3366
																	32.0687	425																									28.2433	425					25.3369
																	32.0709	426																									28.2513	426					25.3374
																	32.0729	427																									28.2598	427					25.3378
																	32.0779	428																									28.2601	428					25.3382
																	32.0941	429																									28.2609	429					25.3394
																	32.1114	430																									28.2612	430					25.34
																	32.1132	431																									28.2617	431					25.3434
																	32.1135	432																									28.2681	432					25.3451
																	32.1253	433																									28.2748	433					25.3462
																	32.139	434																									28.2777	434					25.3483
																	32.1679	435																									28.2797	435					25.3589
																	32.1812	436																									28.2875	436					25.3677
																	32.226	437																									28.293	437					25.3723
																	32.2275	438																									28.3115	438					25.3732
																	32.2398	439																									28.3154	439					25.3738
																	32.2404	440																									28.3168	440					25.3798
																	32.2808	441																									28.3228	441					25.382
																	32.3029	442																									28.3376	442					25.4048
																	32.3109	443																									28.3708	443					25.4317
																	32.3192	444																									28.3919	444					25.4537
																	32.3198	445																									28.3929	445					25.4624
																	32.3237	446																									28.4168	446					25.4668
																	32.3338	447																									29.3256	447					25.4672
																	32.3341	448																									29.3264	448					25.4723
																	32.3349	449																									29.3499	449					25.4931
																	32.3453	450																									29.3761	450					25.5032
																	32.3805	451																									29.4186	451					26.0293
																	32.3878	452																									29.4301	452					26.0326
																	32.3971	453																									30.0667	453					26.0436
																	32.3977	454																									30.089	454					26.0456
																	32.4002	455																									30.1061	455					26.0505
																	32.4101	456																									30.1705	456					26.0521
																	32.4208	457																									30.1836	457					26.0529
																	32.4264	458																									30.2231	458					26.0559
																	32.4349	459																									30.2241	459					26.0576
																	32.4354	460																									30.2389	460					26.0665
																	32.4534	461																									30.2491	461					26.067
																	32.4611	462																									30.3343	462					26.0688
																	32.482	463																									30.337	463					26.0699
																	32.4969	464																									30.3381	464					26.0705
																	33.0582	465																									30.3428	465					26.0722
																	33.0914	466																									30.3437	466					26.0734
																	33.1124	467																									30.3456	467					26.076
																	33.1171	468																									30.3494	468					26.0766
																	33.1275	469																									30.3532	469					26.0802
																	33.1289	470																									30.4255	470					26.0805
																	33.1293	471																									31.0274	471					26.0901
																	33.1304	472																									31.0525	472					26.1163
																	33.1308	473																									31.2647	473					26.1256
																	33.1409	474																									31.2913	474					26.1821
																	33.1767	475																									31.3012	475					26.19
																	33.1803	476																									31.3792	476					26.1945
																	33.2151	477																									31.4659	477					26.1949
																	33.2168	478																									32.1021	478					26.2087
																	33.2205	479																									32.1025	479					26.2092
																	33.2229	480																									32.1234	480					26.2095
																	33.2474	481																									32.1351	481					26.2117
																	33.2715	482																									32.2365	482					26.2131
																	33.3248	483																									32.2557	483					26.217
																	33.3384	484																									32.2681	484					26.2232
																	33.4241	485																									32.3108	485					26.2295
																	33.4282	486																									32.3229	486					26.2329
																	33.4394	487																									32.3261	487					26.233
																	33.4446	488																									32.3824	488					26.2352
																	33.4867	489																									32.4132	489					26.2355
																	33.4964	490																									32.4157	490					26.2362
																	34.063	491																									32.4282	491					26.2394
																	34.0638	492																									32.4459	492					26.2511
																	34.0699	493																									32.449	493					26.2515
																	34.0706	494																									32.4558	494					26.2517
																	34.0711	495																									32.4624	495					26.2526
																	34.0766	496																									32.472	496					26.2548
																	34.0951	497																									32.4722	497					26.2558
																	34.1684	498																									32.4735	498					26.2567
																	34.1786	499																									32.4743	499					26.2603
																	34.1925	500																									32.4763	500					26.271
																	34.1969	501																									32.4874	501					26.2717
																	34.2217	502																									32.4884	502					26.2741
																	34.2255	503																									32.4998	503					26.2852
																	34.2283	504																									33.0171	504					26.2897
																	34.2651	505																									33.0225	505					26.295
																	34.2769	506																									33.0232	506					26.2952
																	34.3288	507																									33.0287	507					26.3172
																	34.3314	508																									33.0425	508					26.3239
																	34.3387	509																									33.0522	509					26.3259
																	34.3565	510																									33.0649	510					26.3338
																	34.3737	511																									33.0769	511					26.3496
																	34.3961	512																									33.0846	512					26.3514
																	34.4128	513																									33.0857	513					26.3528
																	34.4159	514																									33.0861	514					26.3547
																	34.4258	515																									33.0875	515					26.3584
																	34.4301	516																									33.1086	516					26.3592
																	34.4313	517																									33.1182	517					26.3617
																	34.4318	518																									33.1214	518					26.3641
																	34.4409	519																									33.1508	519					26.3659
																	34.4421	520																									33.1517	520					26.3691
																	34.4465	521																									33.1548	521					26.3694
																	34.4558	522																									33.1611	522					26.3739
																	34.4568	523																									33.1675	523					26.38
																	34.4617	524																									33.1681	524					26.3916
																	34.4965	525																									33.1727	525					26.422
																	34.5011	526																									33.1751	526					26.4364
																																											33.1862	527					26.4468
																																											33.2554	528					26.4505
																																											33.2888	529					26.4509
																																											33.2922	530					26.4537
																																											33.3063	531					26.4622
																																											33.3535	532					26.4625
																																											33.3564	533					26.4637
																																											33.3669	534					26.4639
																																											33.396	535					26.4704
																																											33.4159	536					26.4714
																																											33.4186	537					26.4764
																																											33.42	538					26.4771
																																											33.4233	539					26.487
																																											33.4273	540					26.489
																																											33.4455	541					26.4896
																																											33.4483	542					26.4939
																																											33.45	543					26.4943
																																											33.4524	544					26.4988
																																											33.4545	545					26.5
																																											33.4547	546					26.5007
																																											33.4554	547					26.502
																																											33.457	548					26.5022
																																											33.4626	549					27.0244
																																											33.4765	550					27.026
																																											33.5014	551					27.0603
																																											34.0686	552					27.0725
																																											34.0917	553					27.089
																																											34.0926	554					27.1194
																																											34.0963	555					27.1332
																																											34.0967	556					27.1472
																																											34.1227	557					27.1499
																																											34.1271	558					27.1502
																																											34.1347	559					27.1634
																																											34.1776	560					27.1767
																																											34.1802	561					27.1802
																																											34.1916	562					27.1919
																																											34.2154	563					27.1933
																																											34.2508	564					27.2075
																																											34.3112	565					27.2106
																																											34.3219	566					27.2111
																																											34.3518	567					27.2116
																																											34.3697	568					27.22
																																											34.3741	569					27.2207
																																											34.3962	570					27.2343
																																											34.4123	571					27.2433
																																											34.4298	572					27.248
																																											34.4422	573					27.2491
																																											34.4434	574					27.2639
																																											34.4491	575					27.2792
																																											34.4512	576					27.2848
																																											34.453	577					27.2958
																																																	27.3217
																																																	27.3855
																																																	27.3967
																																																	27.451
[truncated: 40 more columns]

## Sheet: Time to reach 100mEPSCs_Fig.6c
	KIF18A0		KIF18A0.9		KIF18A9		KIF18A90
Time_KIF100	50	Time_KIFZ	32.4302	Time_KIFA	14.4289	Time_KIF1	3.37691
Time_KIF101	127	Time_KIFY	195	Time_KIFB	36.1922	Time_KIF2	12.063
Time_KIF102	24.3322	Time_KIFX	17.256	Time_KIFC	9.38371	Time_KIF3	4.41485
Time_KIF103	23.1699	Time_KIFW	115	Time_KIFD	12.3709	Time_KIF4	23.2557
Time_KIF104	24.043	Time_KIFV	32.4623	Time_KIFE	11.4837	Time_KIF5	7.46618
Time_KIF105	146	Time_KIFU	15.4178	Time_KIFF	28.4053	Time_KIF6	4.0939
Time_KIF106	82	Time_KIFT	12.4506	Time_KIFG	8.43224	Time_KIF7	20.3553
Time_KIF107	199	Time_KIFS	24.3622	Time_KIFH	13.1666	Time_KIF8	17.3353
Time_KIF108	14.4253					Time_KIF9	7.25726
Time_KIF109	17					Time_KIF10	14.0697
Time_KIF110	120					minis_KIF11	12.277
Time_KIF111	100					minis_KIF12	7.49155
Time_KIF112	77
Time_KIF113	16.3876

## Sheet: EPSCs_Fig.6d
avg_Im_KIF0nM	sem_Im_KIF0nM	avg_Im_KIF0.9nM	sem_Im_KIF0.9nM	avg_Im_KIF9nM	sem_Im_KIF9nM	avg_Im_KIF90nM	sem_Im_KIF90nM
1.01589	0.0311951	0.971173	0.0545982	0.96993	0.0391118	0.986625	0.0405864
0.982131	0.042038	1.04374	0.0409609	0.983509	0.0346958	1.01423	0.0225286
1.00314	0.0222422	0.990857	0.0386072	1.05086	0.0208642	0.996793	0.0292734
1.05951	0.0489252	1.07049	0.0722466	0.954381	0.0309824	0.921673	0.0605872
1.01941	0.04497	1.13673	0.0754625	0.911319	0.0315371	0.972319	0.075711
0.938392	0.0384232	1.01055	0.0574292	0.977559	0.0498341	1.00278	0.0915627
0.940498	0.0362446	1.00967	0.0542923	1.01857	0.0733046	1.02071	0.112029
0.965554	0.0558082	1.00003	0.0340815	1.02305	0.0628877	1.05247	0.124213
0.94558	0.0691453	0.930214	0.0514395	1.01007	0.0664199	1.06335	0.134318
0.962746	0.062898	0.941649	0.0370411	1.02842	0.0601247	1.06014	0.118678
0.960839	0.0738281	0.897391	0.0429431	1.15715	0.102054	1.01596	0.111985
0.933553	0.0931242	0.944969	0.0580974	1.11886	0.0839837	1.02273	0.122037
0.890091	0.080774	0.948194	0.0495778	1.09238	0.0628653	1.00951	0.106218
0.92689	0.0667925	0.923666	0.0562448	1.09643	0.065982	1.03604	0.109959
0.924668	0.0683276	0.905645	0.0472973	1.08947	0.0767763	0.983981	0.0761819
0.913244	0.0702213	0.894942	0.0619163	1.11201	0.0669723	0.996574	0.0683798
1.01115	0.0596994	0.888226	0.0831613	1.1266	0.0762678	0.903651	0.0772266
0.946416	0.0463687	0.927352	0.0706375	1.09053	0.0716698	0.955588	0.0880901
0.979168	0.0730864	0.928227	0.0890468	1.01922	0.107485	0.940637	0.0922782
0.986229	0.0499837	0.911259	0.0776791	1.01596	0.124873	0.925025	0.0775951
0.940523	0.0356864	0.967316	0.0818056	1.12603	0.116384	0.977173	0.0900879
0.997575	0.0623427	0.952357	0.110198	1.06945	0.134078	0.987854	0.116118
0.987024	0.0649347	0.934051	0.104808	1.17895	0.159791	0.910664	0.117415
0.970715	0.065021	0.917431	0.0642257	1.18234	0.14885	0.845744	0.114771
0.978939	0.083713	0.860389	0.0676901	1.11359	0.148349	0.87113	0.135489
0.988366	0.104139	0.895651	0.0789344	1.11421	0.148526	0.976867	0.116172
0.989108	0.0942126	0.908943	0.055319	1.04672	0.109605	0.908353	0.124096
0.935582	0.0879422	0.991719	0.0950208	1.028	0.105902	0.82532	0.156054
0.994214	0.114237	0.918271	0.0878478	1.04467	0.135274	0.957295	0.219456
0.927427	0.0755834	0.924796	0.0882011	1.04192	0.123559	1.19663	0.0872181
0.963127	0.065689	0.897062	0.0668466	1.02191	0.13291	1.14445	0.102538
0.890366	0.229495	0.936375	0.0791641	1.04017	0.148295	1.17347	0.103133
		0.931879	0.117767	1.02907	0.1616	1.20129	0.156259
0.668271		0.819807	0.108566	1.00239	0.148495	1.15754	0.122142
		0.630105		1.1361	0.22996	1.18465	0.16316
		0.535579		1.12083	0.226662	1.41001	0.0384151
		0.517263		1.2468	0.328236	1.30281	0.0925519
		0.590526		1.2027	0.267921	1.24648
				1.32525	0.187385	1.27605
				1.31199	0.168523	1.27141
				1.38565	0.235813	1.22854
				1.30854	0.222054	1.26669
				1.25057	0.172872	1.29845
				1.27488	0.249319	1.32706
				1.26683	0.246568	1.31831
				1.14937	0.151087	1.33021
				1.53805		1.34272
				1.54932		1.35926
				1.5586

## Sheet: mEPSC amplitude_Fig.6d
Basal: 0-9min	KIF18A 90 nM		AvgAmp_PreHigh	AvgAmp_PostHigh	SemAmp_PreHigh	SemAmp_PostHigh	KIF18A 9 nM		AvgAmp_PreMidd	AvgAmp_PostMidd	SemAmp_PreMidd	SemAmp_PostMidd	KIF18A 0.9 nM		AvgAmp_PreLow	AvgAmp_PostLow	SemAmp_PreLow	SemAmp_PostLow	KIF18A 0 nM		AvgAmp_Pre0	AvgAmp_Post0	SemAmp_Pre0	SemAmp_Post0
Post: 25-30min		050521_cell2	61.9411	87.172	1.7326	2.41297		050521_cell8	48.3054	84.6184	5.2775	2.25074		140521_cell3	34.8754	40.681	3.39725	2.85615		250521_cell12	62.5081	85.3709	15.1795	7.95349
		050521_cell3	57.298	68.8362	4.99623	1.67445		050521_cell9	52.1599	58.3209	5.26205	1.48076		140521_cell5	40.4	38.829	3.4944	4.20716		260521_cell1	27.4208	35.3307	1.08365	6.53715
		050521_cell5	80.8895	89.3065	2.85512	1.87338		170521_cell6	45.2585	58.4724	3.3051	1.89768		140521_cell12	48.1115	44.7183	2.84148	1.73299		260521_cell3	43.1792	61.6721	3.67742	7.77423
		180521_cell5	35.8944	40.2236	0.671055	0.937055		190521_cell1	37.6614	42.9309	2.1337	1.3076		170521_cell11	66.1709	36.0589	7.29329	3.17448		260521_cell4	48.0241	56.9265	3.5991	1.6877
		180521_cell6	42.1143	53.0645	3.64987	1.14676		250521_cell1	46.472	70.5891	2.15744	1.58822		170521_cell12	76.6908	66.0442	21.739	7.8058		260521_cell7	37.1728	42.2867	1.75804	2.56681
		190521_cell2	57.0294	52.8919	9.70602	2.38655		250521_cell2	95.4862	52.2598	15.2819	1.04731		250521_cell4	52.327	60.492	4.45438	2.61241		270521_cell5	47.9794	44.0506	1.68878	2.93505
		010621_cell3	43.8905	46.7523	1.33256	1.17219								250521_cell5	47.0748	44.5926	4.84277	1.28174		270521_cell6	41.3752	57.5431	1.87943	1.42033
														250521_cell6	70.1678	51.5186	15.6616	3.40997		270521_cell10	64.4463	55.8562	8.41732	6.40855
			54.151	62.6067	3.56335	1.65762			54.2239	61.1986	5.56962	1.59538			54.4773	47.8668	7.96551	3.38509			46.5132	54.8796	4.6604	4.66042
