# Supplementary material for: Microtubule depolymerization contributes to spontaneous neurotransmitter release in vitro
Source: Commun Biol. 2023 May 5;6:488. doi: 10.1038/s42003-023-04779-1 (PMC10163034; doi:10.1038/s42003-023-04779-1)
Supplement: Supplementary file 9 — Supplementary Data 6 [file 42003_2023_4779_MOESM9_ESM.xlsx]

## Sheet: Organelle data_Fig.7f
	Ctrl	Kif18A
MT length (nm)/term	6302.4	2051.88
	14315.4	2810.64
	19456.3	4467.55
	8426.53	3558.99
	3724.85
MT length(nm)-axon	1064.87	1880.37
	25231.8	21818.1
	14973.1	26708.8
	7215.06	780
	850
SVs/terminal	831	2370
	1655	504
	1355	410
	2316	624
	882
SV density	1702.9	2119.38
	730.278	919.77
	1333.44	864.729
	1905.95	740.271
	1453.64
Pits/terminal	2	50
	2	23
	5	59
	3	45
	2
Endosomes/terminal	29	130
	57	170
	32	84
	56	206
	16
