# Supplementary material for: Microtubule depolymerization contributes to spontaneous neurotransmitter release in vitro
Source: Commun Biol. 2023 May 5;6:488. doi: 10.1038/s42003-023-04779-1 (PMC10163034; doi:10.1038/s42003-023-04779-1)
Supplement: Supplementary file 10 — Supplementary Data 7 [file 42003_2023_4779_MOESM10_ESM.xlsx]

## Sheet: EPSC amplitude Ctrl_Fig.8b
	Avg_Im_ctrl	sem_Im_ctrl
delta=0.5	1705	407.267
	1707.66	453.887
	1574.69	409.584
	1874.62	319.379
	1662.75	298.125
	1569.88	281.533
	1509.88	286.169
	1591.69	290.34
	1379.12	270.217
	1466.94	249.052
	1428.38	280.607
	1526.88	204.515
	1569.19	270.684
	1426.69	311.45
	1437.25	282.645
	1423.19	268.077
	1503.94	266.869
	1450.69	284.924
	1383.62	231.113
	1402.81	402.06
	1802.78	257.471
	2064.84	244.077
	2193.06	285.389
	2305.28	350.118
	2279.72	331.364
	2236.31	325.163
	2228.53	331.199
	2241.66	323.148
	2107.31	239.837
	1955.06	252.821
	1722.28	243.431
	1492.09	253.656
	1439.16	272.978
	1392.94	292.402
	1293.91	298.672
	1179.59	313.708
	1407.27	140.082
	1330.94	151.671
	1210.59	152.477
	1023.59	219.375
	798.516	274.025
	891.875	147.683
	733.125	104.363
	574.375	88.781
	450.677	95.4893
	326.979	164.657
	353.594	125.312
	216.719	216.719
	216.719
	0

## Sheet: EPSC and mEPSC amplitude_Fig.8c
	Avg_EPSC_KIF	sem_EPSC_KIF		Avg_mEPSC_KIF	sem_mEPSC_KIF
delta=0.5	1902.44	404.574	delta=0.5	51.9156	4.25463
	2048.5	411.167		50.5964	4.38307
	1927.69	350.823		55.6139	6.00381
	1876.56	339.434		56.4729	5.27312
	1711.35	319.997		38.5524	4.46147
	1773.8	319.021		34.1668	3.69187
	1771.04	267.808		34.1668	3.69187
	1936.72	306.401		34.3379	4.61878
	2071.82	307.603		34.3379	4.61878
	2221.61	274.242		27.2478	5.47297
	1993.65	305.023		27.2478	5.47297
	2157.92	292.048		25.9409	6.44811
	2244.32	299.889		25.9409	6.44811
	2365.68	278.427		26.6239	6.05621
	2336.93	245.66		26.6239	6.05621
	2385.1	229.632		12.0467	4.98344
	2438.85	251.475		12.0467	4.98344
	2085.68	230.163		11.4
	1992.66	256.783		11.4
	1202.45	360.987
	1093.05	323.368
	983.646	298.477
	806.146	286.322
	628.646	285.753
	715.969	302.607
	677.562	297.111
	725.859	284.821
	604.766	257.904
	536.458	204.242
	266.562	188.078
	240.781	74.0625
	81.7188	81.7188
	0
	0
