# Supplementary material for: Microtubule depolymerization contributes to spontaneous neurotransmitter release in vitro
Source: Commun Biol. 2023 May 5;6:488. doi: 10.1038/s42003-023-04779-1 (PMC10163034; doi:10.1038/s42003-023-04779-1)
Supplement: Supplementary file 11 — Supplementary Data 8 [file 42003_2023_4779_MOESM11_ESM.xlsx]

## Sheet: Example RRPs_Fig.9a
CumulEPSC_time0	CumulEPSC_time16		RRPsize	RRPtime
4717.79	5711.99		13156	1.5
8633.05	8212.97		11146	15
11059.6	9861.93		12322	15.5
12952.4	10991.9		11413	16
14350.3	12081.2		11222	16.5
14970.3	12957.5		10724	17
15849.9	13376.1		10560	17.5
16400.4	14279.8		10783	18
17263.5	14719.8		10264	18.5
17906.6	15015.8		9636.8	19
18359.3	15566.6		8934.9	19.5
19158.4	16004		7704.8	20
19817	16647.7		8152.7	20.5
20295.2	17102.9		6748	21
20735.8	17473.6		6827.9	21.5
20909.3	17865		5870.6	22
21010.5	18095.4		4709.4	22.5
21103.8	18347.2		3477.4	23
21250.9	18670.5		3006.3	23.5
21477.2	18974.3		2223.7	24
			2075.7	24.5
			2044.7	25
			1730.5	25.5
			1940.8	26
			1301.4	26.5
			1109.3	27
			1411.5	27.5
			1193.2	28
			905.25	28.5
			893.66	29
			787.51	29.5
			509.28	30
			319.38	30.5

## Sheet: Avg RRP and Pr_Fig.9b&c
Time	RRPkif	RRPkifsem	Prkif	Prkifsem	RRPcont	RRPcontsem	Prcont	Prcontsem
0	11855.9	1293.18	0.334671	0.0229252	11609.3	1372.1	0.331763	0.0240462
15	8229.96	1079.21	0.504551	0.0442569	6778.66	1184.43	0.42866	0.0380006
15.5	8486.3	1232.52	0.537102	0.0642517	6523.57	854.051	0.503191	0.0223923
16	8314.76	1112.94	0.5402	0.0398295	6693.52	961.18	0.529044	0.0368429
16.5	8120.9	1237.89	0.53804	0.0540053	6957.55	999.911	0.532135	0.047438
17	8114.64	1483.73	0.545236	0.054076	6917.8	895.009	0.532695	0.0337279
17.5	7992.2	1515.11	0.598843	0.0822815	6341.62	843.648	0.569434	0.0459561
18	7281.37	1390.47	0.596084	0.0616849	6555.7	744.897	0.555797	0.0405108
18.5	7735.27	1528.61	0.610785	0.0837184	6799.1	807.132	0.557583	0.0418064
19	7293.19	1541.98	0.572416	0.0629872	6783.93	948.002	0.569389	0.0404796
19.5	6380.4	1299.9	0.592014	0.0509378	6500.73	1154.01	0.622044	0.0778062
20	6206.07	1328.64	0.640666	0.0791292	6475.01	1047.4	0.569193	0.0501721
20.5	6356.98	1465.28	0.621903	0.0785209	6706.31	878.483	0.562535	0.0427415
21	5305.29	1256.42	0.681316	0.0683149	6529.81	841.568	0.569952	0.0512364
21.5	5254.39	1520.17	0.685854	0.0907329	6417.82	789.598	0.558696	0.0395664
22	5734.13	1402.53	0.644374	0.0890341	6495.77	764.635	0.551908	0.0359544
22.5	3920.94	877.401	0.702379	0.0826458	6590.02	956.52	0.588627	0.0493809
23	5444.1	1288.6	0.66333	0.0702054	6499.52	903.355	0.586992	0.0449271
23.5	5761.94	1516.29	0.633305	0.0971739	6101.18	731.659	0.590039	0.0434123
24	5036.88	1422.83	0.686325	0.068957	6484.35	909.039	0.581588	0.0466418
24.5	4348.85	1535.07	0.679529	0.0902445	6264.59	1037.11	0.594585	0.0514307
25	5503.1	1830.77	0.628487	0.0806169	6522.04	828.995	0.543425	0.0441404
25.5	5586.5	2240.93	0.64808	0.0768494	6153.71	826.82	0.5387	0.0455916
26	4334.98	1564.82	0.688117	0.0560011	5928.73	755.673	0.563624	0.0406913
26.5	4165.27	1773.21	0.707877	0.0855999	5794.61	809.447	0.555783	0.0398046
27	5329.9	2325.77	0.624442	0.0750651	6052.3	974.137	0.56172	0.04548
27.5	4076.17	1883.67	0.60826	0.0610559	6238.25	969.639	0.584153	0.0573432
28	3094.24	1439.67	0.637483	0.035908	6144.49	1043.1	0.567441	0.0497304
28.5	3129.11	1539.3	0.620466	0.0446428	5634.45	946.495	0.553389	0.0244228
29					5667.06	990.311	0.558392	0.0414021
29.5					5609.47	1036.77	0.543803	0.0289582
30					6555.77	1100.91	0.55009	0.030095
