# Supplementary material for: Microtubule depolymerization contributes to spontaneous neurotransmitter release in vitro
Source: Commun Biol. 2023 May 5;6:488. doi: 10.1038/s42003-023-04779-1 (PMC10163034; doi:10.1038/s42003-023-04779-1)
Supplement: Supplementary file 12 — Supplementary Data 9 [file 42003_2023_4779_MOESM12_ESM.xlsx]

## Sheet: Cumulative mEPSCs_Fig.10b
Stathmin 90 nM	TimeStath1	Stath1	TimeStath2	Stath2	TimeStath3	Stath3	TimeStath4	Stath4	TimeStath5	Stath5	TimeStath6	Stath6	TimeStath7	Stath7	TimeStath8	Stath8	TimeStath9	Stath9	TimeStath10	Stath10	TimeStath11	Stath11	TimeStath12	Stath12	TimeStath13	Stath13	TimeStath14	Stath14	TimeStath15	Stath15		Control	TimeCtrlA	CtrlA	TimeCtrlB	CtrlB	TimeCtrlC	CtrlC	TimeCtrlD	CtrlD	TimeCtrlE	CtrlE	TimeCtrlF	CtrlF	TimeCtrlG	CtrlG	TimeCtrlH	CtrlH	TimeCtrlI
	0.0268733	1	0.0755583	1	0.0746067	1	0.0312817	1	0.573107	1	0.0278717	1	0.396667	1	0.032275	1	0.166495	1	0.20831	1	0.365716	1	1.49852	1	0.04973	1	0.070175	1	0.160965	1			1.85801	1	0.0540933	1	0.084835	1	0.107973	1	0.213923	1	0.0748	1	0.0406533	1	0.18319	1	2.58235
	0.0291517	2	0.379398	2	0.366862	2	0.0610283	2	0.80084	2	0.0783717	2	1.02666	2	0.136843	2	0.194222	2	0.423725	2	0.366053	2	3.63335	2	0.18469	2	0.0705383	2	0.168202	2			2.5919	2	0.113853	2	1.15737	2	0.260972	2	0.59974	2	0.0994783	2	0.885795	2	0.427475	2	3.40306
	0.035555	3	5.54508	3	0.600623	3	0.0840917	3	0.99413	3	0.0865617	3	1.07239	3	0.350823	3	0.236143	3	0.5597	3	0.423308	3	3.79619	3	0.240617	3	0.259427	3	0.18031	3			5.13598	3	0.151928	3	1.67179	3	0.279658	3	0.758567	3	0.108883	3	0.979085	3	0.798713	3	4.7971
	0.0514033	4	5.54588	4	0.838142	4	0.122253	4	1.2359	4	0.135025	4	1.20387	4	0.421388	4	0.239868	4	0.571332	4	1.28178	4	4.48605	4	0.278167	4	0.586038	4	0.188428	4			5.98076	4	0.337343	4	2.0412	4	0.346707	4	0.78525	4	0.123007	4	1.55413	4	1.10091	4	6.61495
	0.054045	5	5.54679	5	1.71764	5	0.285417	5	1.262	5	0.215442	5	1.32462	5	0.620953	5	0.256913	5	1.25663	5	2.32295	5	6.14566	5	0.490435	5	0.728128	5	0.270662	5			7.75093	5	0.34786	5	2.193	5	0.837603	5	1.15198	5	0.151745	5	1.55867	5	1.16302	5	7.35261
	0.0605767	6	5.54697	6	1.9263	6	0.307313	6	1.35181	6	0.572042	6	1.36936	6	0.752395	6	0.326998	6	1.35136	6	2.60567	6	8.5205	6	0.554565	6	0.751352	6	0.280322	6			10.5266	6	0.432597	6	2.20106	6	0.883493	6	1.26264	6	0.315378	6	1.56168	6	1.16867	6	7.48553
	0.06124	7	5.55009	7	2.60536	7	0.35192	7	1.3946	7	0.702688	7	1.55521	7	0.790002	7	0.34006	7	1.61622	7	2.62939	7	9.95091	7	0.562752	7	0.809627	7	0.283628	7			10.5734	7	0.476323	7	2.20883	7	0.923803	7	2.46804	7	0.324528	7	1.57022	7	1.47708	7	7.48675
	0.0669567	8	5.55505	8	2.67044	8	0.479438	8	1.90898	8	0.741268	8	1.61243	8	0.872847	8	0.396543	8	1.68195	8	2.74089	8	11.0358	8	0.587265	8	0.824412	8	0.363453	8			10.8749	8	0.905215	8	2.52686	8	1.19097	8	3.03716	8	0.340868	8	1.57076	8	1.57027	8	7.71116
	0.06934	9	7.5	9	3.96677	9	0.483687	9	3.39072	9	0.952252	9	1.69367	9	1.02137	9	0.459803	9	1.80261	9	3.09701	9	11.5185	9	0.590152	9	1.06223	9	0.38118	9			11.7381	9	1.03664	9	2.59682	9	1.44681	9	3.08632	9	0.496035	9	1.57159	9	1.57532	9	7.8691
	0.07622	10	7.77282	10	4.16697	10	0.555083	10	3.47046	10	1.11123	10	1.7714	10	1.02378	10	0.493815	10	1.80666	10	3.22533	10	11.9013	10	0.590902	10	1.21947	10	0.399092	10			11.9855	10	1.12027	10	2.62656	10	1.45282	10	3.25474	10	0.547317	10	1.82034	10	1.65863	10	8.06673
	0.080895	11	7.80291	11	4.16807	11	0.557793	11	3.57768	11	1.18466	11	2.03002	11	1.61751	11	0.497978	11	1.88952	11	3.5452	11	15.6494	11	0.647353	11	1.25753	11	0.454002	11			12.1912	11	1.14586	11	2.69191	11	1.47335	11	3.57292	11	0.578873	11	2.77056	11	1.92283	11	8.101
	0.083405	12	7.89045	12	4.33374	12	0.567318	12	3.71525	12	1.26995	12	2.03074	12	2.06082	12	1.42094	12	1.93283	12	3.77027	12	16.7681	12	0.651862	12	1.30268	12	0.45501	12			12.6036	12	1.18865	12	2.70649	12	1.59158	12	3.59918	12	0.664885	12	2.80954	12	2.142	12	8.11347
	0.129568	13	7.89631	13	5.57965	13	0.601572	13	3.75194	13	1.32384	13	2.03279	13	2.43303	13	1.5732	13	2.30352	13	4.12093	13	17.89	13	0.74402	13	1.41779	13	0.496768	13			12.6486	13	1.22557	13	2.77605	13	1.71347	13	3.63981	13	0.742572	13	3.27875	13	2.14422	13	8.14763
	0.136158	14	7.89802	14	7.52639	14	0.63741	14	4.05326	14	1.37537	14	2.05617	14	2.55024	14	1.66295	14	2.35186	14	4.18394	14	20.2146	14	0.762443	14	1.4461	14	0.576372	14			13.3334	14	1.23404	14	2.81167	14	2.10358	14	3.70888	14	0.781305	14	3.59762	14	2.79493	14	8.20328
	0.18126	15	7.92613	15	7.66634	15	0.674743	15	4.23957	15	1.44098	15	2.06745	15	2.57088	15	1.78319	15	2.47735	15	4.21518	15	20.7109	15	0.766867	15	1.46283	15	0.576533	15			13.4039	15	1.27778	15	2.845	15	2.20528	15	3.72955	15	1.08703	15	5.07231	15	3.05406	15	8.27041
	0.198297	16	7.92778	16	9.45608	16	0.799837	16	4.99315	16	1.53243	16	2.06754	16	4.02628	16	1.86912	16	3.03011	16	4.57531	16	21.254	16	0.772817	16	1.47069	16	0.63356	16			13.6148	16	1.27998	16	2.87674	16	2.22036	16	4.02245	16	1.23626	16	5.17056	16	3.05726	16	8.35289
	0.206637	17	7.9314	17	10.6351	17	0.812052	17	5.15699	17	1.53346	17	2.07895	17	4.08361	17	1.97932	17	3.03316	17	4.77026	17	21.6111	17	0.774532	17	1.48729	17	0.647398	17			14.1244	17	1.38526	17	2.87928	17	2.2765	17	4.04617	17	1.28344	17	6.09431	17	3.05751	17	8.35557
	0.206878	18	7.93581	18	11.0535	18	0.854702	18	5.63157	18	1.55581	18	2.08634	18	4.27885	18	2.20864	18	3.06082	18	4.82718	18	22.385	18	0.780607	18	1.48838	18	0.651675	18			14.247	18	2.07695	18	3.19605	18	2.34208	18	4.14254	18	1.54808	18	6.19301	18	3.13814	18	8.35953
	0.211447	19	7.9584	19	11.877	19	0.928393	19	5.66973	19	1.56955	19	2.0878	19	4.29304	19	2.34236	19	3.43749	19	4.85362	19	22.3863	19	1.1401	19	1.58626	19	0.65379	19			14.2565	19	2.08381	19	3.22932	19	2.34865	19	4.48819	19	1.6158	19	6.19595	19	3.13853	19	8.39279
	0.23839	20	7.96786	20	12.1699	20	0.935453	20	6.03724	20	1.57957	20	2.09727	20	4.7887	20	2.71983	20	3.48981	20	4.88863	20	22.3906	20	1.62621	20	1.83292	20	0.658267	20			14.2934	20	2.09794	20	3.26429	20	2.38198	20	4.48913	20	1.67765	20	6.74629	20	3.24523	20	8.46777
	0.256938	21	7.96878	21	13.3164	21	0.983252	21	6.66014	21	1.6234	21	2.09764	21	4.96685	21	4.0627	21	3.72437	21	5.1069	21	22.3925	21	1.67763	21	1.86969	21	0.673768	21			14.3596	21	2.10771	21	3.28824	21	2.61748	21	4.52733	21	1.6965	21	7.86834	21	3.25241	21	8.46834
	0.26162	22	7.97598	22	13.8212	22	1.39752	22	6.8227	22	1.62494	22	2.09888	22	5.06176	22	4.52151	22	3.74081	22	5.59573	22	22.3936	22	1.73262	22	1.91893	22	0.675105	22			15.0202	22	2.11855	22	3.30141	22	2.62019	22	4.53407	22	1.73531	22	8.14307	22	3.28328	22	8.47734
	0.262865	23	8.10179	23	14.3915	23	2.34947	23	6.89543	23	1.68874	23	2.10306	23	5.21643	23	4.83858	23	3.74985	23	5.86102	23	22.8819	23	2.07166	23	2.03735	23	0.684335	23			15.2854	23	2.12013	23	3.77782	23	2.66115	23	4.827	23	1.809	23	9.24627	23	3.33461	23	8.48662
	0.264507	24	8.10331	24	14.7356	24	3.98115	24	7.27222	24	1.71932	24	2.10914	24	5.30453	24	5.05516	24	3.80085	24	6.03062	24	23.0436	24	2.07245	24	2.05212	24	0.684993	24			16.2685	24	2.16149	24	4.96595	24	2.77633	24	4.88277	24	1.95389	24	9.31103	24	3.42087	24	8.4959
	0.271095	25	8.10535	25	14.903	25	4.72375	25	7.34471	25	1.82674	25	2.11234	25	5.62517	25	5.39221	25	3.84563	25	6.05906	25	23.6263	25	2.0882	25	2.05254	25	0.715602	25			16.319	25	2.20366	25	5.65299	25	2.83893	25	5.14009	25	1.98211	25	9.36759	25	3.73371	25	8.49815
	0.272345	26	8.1085	26	14.9577	26	4.85994	26	7.7338	26	1.85566	26	2.32712	26	5.90817	26	5.53346	26	3.84572	26	6.30058	26	23.6284	26	2.09551	26	2.0527	26	0.744593	26			16.3881	26	2.21104	26	5.65388	26	2.94018	26	5.24809	26	2.04704	26	9.41225	26	3.76625	26	8.50108
	0.273405	27	8.11249	27	15.6215	27	4.95006	27	8.74683	27	1.86599	27	2.55051	27	6.38376	27	6.02333	27	3.93961	27	6.52566	27	23.6509	27	2.11612	27	2.11692	27	0.755205	27			16.8379	27	2.34996	27	6.11289	27	2.95088	27	5.3157	27	2.05491	27	9.43298	27	4.3106	27	8.55062
	0.283432	28	8.13816	28	16.0585	28	5.13797	28	9.05431	28	1.86916	28	2.68821	28	7.78455	28	6.29136	28	4.04202	28	6.64199	28	24.0482	28	2.11792	28	2.12055	28	0.755705	28			17.0494	28	2.39333	28	6.1167	28	3.02141	28	5.74779	28	2.09771	28	9.45117	28	4.40183	28	8.55484
	0.286602	29	8.15238	29	16.4418	29	5.13827	29	9.68978	29	1.93035	29	2.76158	29	8.61526	29	6.4873	29	4.15833	29	6.66586	29	24.1034	29	2.13291	29	2.12908	29	0.764435	29			17.0827	29	2.44739	29	6.13197	29	3.02416	29	6.60584	29	2.27883	29	9.47604	29	4.5675	29	8.57
	0.315515	30	8.16539	30	16.7289	30	5.63745	30	9.83152	30	1.98364	30	2.8139	30	8.62506	30	6.52158	30	4.15973	30	6.85834	30	24.107	30	2.13501	30	2.43441	30	0.776348	30			17.1482	30	2.52703	30	7.19896	30	3.07495	30	6.61077	30	2.66996	30	9.57913	30	4.56965	30	8.57202
	0.335208	31	8.17851	31	17.194	31	5.91502	31	10.0303	31	2.02587	31	2.81439	31	9.482	31	6.69888	31	4.18881	31	7.31919	31	24.1154	31	2.13749	31	2.479	31	0.778835	31			17.2523	31	2.56049	31	7.24319	31	3.19181	31	6.73089	31	2.76481	31	9.61584	31	4.57159	31	8.57728
	0.335583	32	8.18347	32	17.7493	32	5.93311	32	10.0833	32	2.23206	32	2.8145	32	10.2201	32	6.8081	32	4.25661	32	8.16109	32	24.1258	32	2.15639	32	2.48846	32	0.7857	32			17.3261	32	2.56528	32	7.6327	32	3.25934	32	6.97565	32	3.42559	32	9.84893	32	4.57225	32	8.58646
	0.353042	33	8.30339	33	17.9318	33	5.94589	33	10.5754	33	2.25608	33	2.81521	33	10.6123	33	7.02457	33	4.25927	33	8.22239	33	24.1363	33	2.17852	33	2.54637	33	0.790883	33			17.5892	33	2.62082	33	7.65559	33	3.28904	33	6.99896	33	3.51967	33	9.92539	33	4.69946	33	8.59478
	0.356912	34	9.35159	34	18.1792	34	6.29341	34	10.9843	34	2.56438	34	2.81654	34	10.6393	34	7.03949	34	4.26021	34	8.28495	34	24.1376	34	2.18541	34	2.54735	34	0.791453	34			17.6198	34	2.67066	34	7.66517	34	3.32487	34	7.20338	34	3.81337	34	10.4189	34	5.1205	34	8.60206
	0.357838	35	9.37671	35	18.2768	35	6.86769	35	11.0997	35	2.66857	35	2.81685	35	11.1659	35	7.80498	35	4.44564	35	8.30026	35	24.1998	35	2.28997	35	2.54844	35	0.79273	35			17.7215	35	2.70275	35	7.72916	35	4.53939	35	7.61075	35	3.81767	35	10.8505	35	5.25681	35	8.60526
	0.381722	36	9.44389	36	18.4904	36	7.18852	36	11.1951	36	2.90323	36	2.81977	36	11.571	36	7.82558	36	4.44735	36	8.60236	36	24.2024	36	2.2907	36	2.58126	36	0.793232	36			17.7232	36	2.8347	36	7.87531	36	4.61411	36	7.66852	36	3.93781	36	11.7933	36	5.38227	36	8.6078
	0.402532	37	9.76984	37	18.4971	37	8.84216	37	11.2362	37	2.91409	37	2.8238	37	11.5728	37	8.03324	37	4.44754	37	8.63296	37	24.2211	37	2.321	37	2.59392	37	0.794547	37			18.1626	37	2.87383	37	7.88327	37	5.07267	37	7.82507	37	3.99592	37	12.0555	37	5.39645	37	8.61772
	0.435657	38	10.1596	38	18.5014	38	10.5403	38	11.3532	38	3.16098	38	2.82612	38	11.5736	38	8.23572	38	4.45919	38	9.07991	38	24.2248	38	2.32588	38	2.60812	38	0.79646	38			18.757	38	3.06486	38	7.92145	38	5.25174	38	8.42165	38	4.17966	38	12.347	38	6.20471	38	8.64188
	0.4515	39	10.2392	39	18.8493	39	10.5419	39	11.5694	39	3.3277	39	2.82889	39	11.5897	39	8.40829	39	4.46581	39	9.52756	39	24.2257	39	2.4471	39	2.61546	39	0.8069	39			19.2109	39	3.21353	39	8.02616	39	5.25374	39	8.86113	39	4.44146	39	12.5869	39	6.26787	39	8.64393
	0.458042	40	10.24	40	18.8945	40	10.591	40	12.2684	40	3.40012	40	2.82919	40	11.5931	40	8.68412	40	4.47327	40	9.58556	40	24.2259	40	2.58206	40	2.61608	40	0.807933	40			20.2496	40	3.22107	40	8.03815	40	5.37555	40	8.90899	40	4.44262	40	12.7716	40	6.26812	40	8.65226
	0.489518	41	10.2624	41	19.5484	41	10.6158	41	12.5912	41	3.55443	41	2.83145	41	11.5967	41	8.94398	41	4.53032	41	9.63834	41	24.2299	41	3.4481	41	2.65163	41	0.808432	41			20.251	41	3.24311	41	8.28354	41	5.3804	41	8.946	41	4.44933	41	13.4043	41	6.33126	41	8.66408
	0.526013	42	10.3009	42	20.1004	42	10.619	42	12.7783	42	3.62328	42	2.83745	42	11.6137	42	9.61128	42	4.59087	42	9.71769	42	24.2305	42	3.75766	42	2.66644	42	0.812612	42			20.2997	42	3.24833	42	8.36393	42	6.38067	42	8.95912	42	4.45348	42	14.1736	42	6.34325	42	8.66873
	0.528052	43	10.3303	43	20.1811	43	10.6687	43	13.1292	43	3.76714	43	2.84066	43	11.6604	43	10.2424	43	4.66154	43	9.79182	43	24.238	43	3.76541	43	2.6671	43	0.852043	43			20.3834	43	3.2484	43	8.36908	43	6.47166	43	9.34892	43	4.45409	43	14.2438	43	6.40055	43	8.67584
	0.529922	44	10.4413	44	20.1873	44	10.6981	44	13.2753	44	3.80262	44	2.85292	44	11.6607	44	10.4309	44	4.66491	44	10.4149	44	24.2593	44	3.86625	44	2.66959	44	0.931885	44			20.7662	44	3.48198	44	8.46167	44	6.90437	44	9.43144	44	4.45431	44	14.9197	44	6.44778	44	8.68428
	0.565715	45	11.9605	45			10.7489	45	13.3697	45	3.85599	45	2.86591	45	11.6654	45	10.5255	45	4.81426	45	11.1866	45	24.2623	45	3.86926	45	2.68036	45	0.932797	45			22.2138	45	3.56459	45	8.52399	45	7.45387	45	9.43167	45	4.45545	45	15.0544	45	6.83958	45	8.68759
	0.578948	46	12.5384	46			10.8224	46	13.5562	46	4.0887	46	2.87665	46	11.672	46	10.526	46	4.81437	46	11.2556	46	24.3653	46	4.45034	46	2.68167	46	0.934543	46			22.2692	46	3.6161	46	8.53852	46	8.06858	46	9.44645	46	4.81542	46	15.9896	46	6.8482	46	8.73755
	0.583037	47	12.6735	47			10.8386	47	13.8023	47	4.1465	47	2.87795	47	11.7688	47	10.5619	47	4.81681	47	11.2688	47	24.4117	47	5.45787	47	2.68284	47	0.935232	47			22.686	47	3.63095	47	8.56333	47	8.22917	47	9.52811	47	5.19987	47	16.6955	47	6.85339	47	8.74318
	0.61399	48	12.7005	48			10.8778	48	14.1736	48	4.19684	48	2.87971	48	11.827	48	10.7092	48	4.81719	48	11.8069	48	24.4166	48	5.57126	48	2.69935	48	0.948207	48			23.6378	48	3.73515	48	8.57111	48	8.24408	48	9.55547	48	5.71112	48	17.2954	48	6.85359	48	8.75586
	0.617702	49	12.7057	49			10.8926	49	15.0992	49	4.24002	49	2.88109	49	11.8628	49	10.7098	49	4.8175	49	11.8806	49	24.4714	49	5.57698	49	2.70137	49	1.08167	49			24.3252	49	3.79186	49	8.6297	49	8.29131	49	9.56193	49	5.75477	49	17.3802	49	6.85418	49	8.75765
	0.620862	50	13.1306	50			10.9384	50	15.3787	50	4.29061	50	3.03119	50	11.8919	50	10.7147	50	4.87701	50	11.8861	50	24.4745	50	5.75559	50	2.77777	50	1.08219	50			24.4323	50	3.84072	50	8.63571	50	8.35833	50	10.6865	50	6.15129	50	17.678	50	6.85632	50	8.78439
	0.621938	51	13.1366	51			10.9473	51	15.8217	51	4.30213	51	3.10438	51	11.8925	51	10.8137	51	4.89129	51	12.0474	51	24.4776	51	5.75861	51	2.82077	51	1.08302	51			24.4991	51	3.89089	51	8.63761	51	9.15355	51	10.7245	51	6.59254	51	18.5509	51	6.85795	51	8.80461
	0.648462	52	13.145	52			10.9769	52	15.8922	52	4.30703	52	3.11085	52	11.8931	52	10.8703	52	4.90182	52	12.0593	52	24.4914	52	5.77595	52	2.82444	52	1.08815	52			25.1566	52	4.07305	52	8.64621	52	9.15494	52	10.727	52	6.94422	52	18.5511	52	6.85938	52	8.80487
	0.661625	53	13.147	53			10.9955	53	16.0901	53	4.42714	53	3.11217	53	11.8936	53	10.8949	53	4.91029	53	12.1341	53	24.4977	53	5.78534	53	2.86983	53	1.09019	53			25.7283	53	4.10068	53	8.65623	53	9.29324	53	10.8769	53	7.52284	53	18.7432	53	6.87225	53	8.81366
	0.678397	54	13.1619	54			11.0231	54	16.1631	54	4.42985	54	3.1414	54	11.9863	54	10.9484	54	4.91199	54	12.2275	54	24.529	54	5.78671	54	2.9231	54	1.13942	54			26.7489	54	4.15493	54	8.67221	54	9.32225	54	10.9573	54	8.18759	54	19.043	54	6.96567	54	8.81548
	0.696707	55	13.1824	55			11.0273	55	16.5625	55	4.44806	55	3.14394	55	12.0199	55	10.9684	55	4.92579	55	12.38	55	24.5303	55	5.87408	55	2.93484	55	1.14857	55			26.9881	55	4.18605	55	8.67451	55	9.44815	55	11.0705	55	8.37469	55	19.2862	55	7.28438	55	8.82266
	0.711173	56	13.1943	56			11.0332	56	16.5699	56	4.61302	56	3.14755	56	12.0731	56	10.9687	56	4.93229	56	12.3892	56	24.5506	56	6.38198	56	2.95647	56	1.2331	56			27.1748	56	4.21998	56	8.69652	56	9.66789	56	11.1766	56	8.62297	56	20.2215	56	8.06628	56	8.85912
	0.722203	57	13.1951	57			11.0344	57	16.7716	57	4.63501	57	3.14971	57	12.0845	57	10.9699	57	4.94545	57	12.6123	57	24.5666	57	6.72069	57	2.96014	57	1.23501	57			27.7558	57	4.52535	57	8.70927	57	9.92068	57	11.1777	57	8.88427	57	20.3558	57	8.09334	57	8.86946
	0.725598	58	13.1987	58			11.0398	58	16.9137	58	4.65376	58	3.52422	58	12.1189	58	10.971	58	4.95008	58	12.9143	58	24.5958	58	7.16534	58	2.96451	58	1.2352	58			28.5492	58	4.69215	58	8.71254	58	9.93121	58	11.1812	58	10.187	58	20.4287	58	8.12416	58	8.8945
	0.727477	59	13.2422	59			11.0411	59	16.9422	59	4.70633	59	3.53801	59	12.1539	59	10.9722	59	4.96279	59	12.915	59	24.6237	59	7.22524	59	2.96916	59	1.33869	59			28.9881	59	4.76881	59	8.72417	59	10.0471	59	11.1822	59	10.2403	59	20.975	59	8.31687	59	8.89509
	0.732908	60	13.322	60			11.0451	60	17.5403	60	4.70773	60	3.61734	60	12.1703	60	10.9732	60	4.96482	60	12.9374	60	24.6432	60	7.35762	60	2.97569	60	1.34739	60			29.3152	60	4.84097	60	8.73151	60	10.1273	60	11.1826	60	10.2783	60	21.1702	60	8.31718	60	8.93741
	0.735368	61	13.3221	61			11.0591	61	17.6172	61	4.71303	61	3.62528	61	12.1955	61	10.9741	61	4.96893	61	13.3278	61	24.6646	61	7.5446	61	2.97792	61	1.36598	61			29.5778	61	4.91933	61	8.75642	61	10.3468	61	11.1828	61	10.7562	61	21.6315	61	9.27725	61	8.93812
	0.741303	62	13.3374	62			11.0635	62	17.6805	62	4.71419	62	3.90887	62	12.2152	62	10.9748	62	4.98628	62	13.9599	62	24.7186	62	7.7322	62	2.99604	62	1.36753	62					5.06555	62	8.75898	62	10.395	62	11.1835	62	10.7578	62	22.4112	62	9.81823	62	8.93914
	0.744165	63	13.3384	63			11.0747	63	18.0295	63	4.75738	63	3.90928	63	12.2168	63	10.9807	63	5.12622	63	14.0007	63	24.7224	63	7.73694	63	3.02496	63	1.36846	63					5.10749	63	8.92613	63	10.5224	63	11.1843	63	10.7715	63	22.5301	63	9.82027	63	8.9397
	0.758127	64	13.3385	64			11.0785	64	18.0701	64	4.87472	64	4.12642	64	12.2363	64	10.9875	64	5.19777	64	14.0156	64	24.7443	64	7.74158	64	3.03673	64	1.36921	64					5.21831	64	8.9724	64	11.1406	64	11.1851	64	10.9874	64	22.5305	64	10.4835	64	8.94038
	0.763758	65	13.3458	65			11.0908	65	18.144	65	4.88839	65	4.13863	65	12.2386	65	11.2831	65	5.20221	65	14.0275	65	24.7945	65	7.80709	65	3.06717	65	1.37193	65					5.23391	65	8.97828	65	11.2964	65	11.1888	65	11.0876	65	23.535	65	10.5738	65	8.95035
	0.797093	66	13.3645	66			11.1106	66	18.1981	66	4.9931	66	4.19679	66	12.24	66	11.5571	66	5.20292	66	14.0308	66	24.8774	66	7.84266	66	3.0682	66	1.3723	66					5.29984	66	8.99682	66	11.4894	66	11.1905	66	11.3242	66	24.2777	66	10.6901	66	8.95401
	0.797447	67	13.3968	67			11.118	67	18.3346	67	5.07866	67	4.31524	67	12.2481	67	11.5678	67	5.2058	67	14.0326	67	25.1071	67	8.04822	67	3.10609	67	1.37607	67					5.42677	67	9.1284	67	11.5189	67	11.2148	67	11.8621	67	24.3114	67	10.8048	67	8.96964
	0.79776	68	13.4624	68			11.1193	68	18.4052	68	5.0818	68	4.3406	68	12.2494	68	11.6148	68	5.20611	68	14.0356	68	25.1353	68	8.43563	68	3.11494	68	1.37995	68					5.56542	68	9.17164	68	11.5452	68	11.231	68	11.8656	68	25.3258	68	11.1792	68	8.99864
	0.814033	69	13.5232	69			11.1213	69	19.0852	69	5.1401	69	4.522	69	12.2531	69	11.6207	69	5.23299	69	14.0471	69	25.1463	69	8.7127	69	3.11515	69	1.38027	69					5.60415	69	9.22279	69	11.6036	69	11.2322	69	12.0192	69	26.0866	69	11.2267	69	8.99975
	0.815977	70	13.5313	70			11.123	70	19.2347	70	5.27384	70	4.54476	70	12.263	70	11.7976	70	5.25255	70	14.0494	70	25.1528	70	9.2884	70	3.12062	70	1.3818	70					5.75123	70	9.25033	70	11.8774	70	11.2341	70	12.0545	70	26.19	70	11.2272	70	9.02132
	0.819607	71	13.5461	71			11.1286	71	19.7019	71	5.33651	71	4.98353	71	12.2658	71	11.8312	71	5.2626	71	14.057	71	25.1553	71	9.30075	71	3.12414	71	1.48818	71					5.77444	71	9.29382	71	12.0366	71	11.2345	71	12.0996	71	27.6973	71	11.3485	71	9.02487
	0.831167	72	13.554	72			11.1289	72	20.1175	72	5.34638	72	5.51899	72	12.2674	72	11.8332	72	5.26727	72	14.061	72	25.1806	72	9.63123	72	3.12872	72	1.52399	72					6.63769	72	9.94554	72	12.0454	72	11.2362	72	12.1081	72	28.5269	72	11.3726	72	9.02795
	0.832525	73	13.5785	73			11.1447	73	20.2432	73	5.36915	73	5.51915	73	12.276	73	11.8477	73	5.32264	73	14.0884	73	25.1931	73	9.6994	73	3.14102	73	1.57137	73					6.75226	73	9.99698	73	12.1427	73	11.2367	73	12.1138	73	28.6305	73	11.4854	73	9.04481
	0.833785	74	13.5868	74			11.1448	74	20.3859	74	5.38992	74	5.58258	74	12.2786	74	11.89	74	5.3511	74	14.0902	74	25.2345	74	9.70389	74	3.14123	74	1.66969	74					11.646	74	10.0545	74	12.2317	74	11.2377	74	12.4429	74	28.6306	74	11.5625	74	9.04874
	0.842443	75	13.5877	75			11.1476	75	20.4417	75	5.39059	75	5.99709	75	12.2796	75	11.946	75	5.48326	75	14.193	75	25.2351	75	9.77921	75	3.1437	75	1.684	75					15.4954	75	10.1296	75	12.2433	75	11.2413	75	12.6322	75	28.7939	75	11.807	75	9.05108
	0.890848	76	13.5894	76			11.1484	76	20.4616	76	5.40147	76	6.02406	76	12.2825	76	11.9544	76	5.52291	76	14.1942	76	25.2381	76	9.783	76	3.16145	76	1.68655	76					20.2096	76	10.135	76	12.3448	76	11.2431	76	12.6328	76	28.9095	76	11.8094	76	9.05846
	0.892955	77	13.6289	77			11.1519	77	20.8918	77	5.62671	77	6.03844	77	12.2837	77	11.969	77	5.54708	77	14.195	77	25.2427	77	9.78629	77	3.19919	77	1.68747	77					22.2127	77	10.1845	77	12.5662	77	11.2432	77	13.2125	77	28.9097	77	11.8362	77	9.06823
	0.898647	78	13.6294	78			11.1542	78	21.5348	78	5.63704	78	6.20503	78	12.2885	78	12.0855	78	5.55236	78	14.1955	78	25.2429	78	9.78668	78	3.24307	78	1.68862	78					22.5924	78	10.2118	78	13.0399	78	11.2461	78	13.6418	78	29.9216	78	11.8987	78	9.07002
	0.908072	79	13.6871	79			11.1604	79	21.7142	79	5.64101	79	6.66103	79	12.2898	79	12.1045	79	5.55593	79	14.2071	79	25.2456	79	9.78862	79	3.33681	79	1.70881	79					25.5568	79	10.2181	79	13.0558	79	11.247	79	13.7434	79	30.0335	79	12.0399	79	9.08331
	0.92123	80	13.7175	80			11.1652	80	21.8338	80	5.65317	80	6.86669	80	12.2933	80	12.2152	80	5.56328	80	14.3012	80	25.2571	80	9.79136	80	3.35574	80	1.73086	80					26.4385	80	10.2345	80	13.1117	80	11.2504	80	13.9358	80	30.2172	80	12.8018	80	9.08834
	0.957455	81	13.8802	81			11.1683	81	21.8363	81	5.76673	81	6.86746	81	12.2963	81	12.2196	81	5.58192	81	14.3784	81	25.3547	81	9.79664	81	3.39342	81	1.73825	81					26.6293	81	10.2352	81	13.1128	81	11.2507	81	14.1413	81	30.5711	81	12.8744	81	9.09927
	0.984853	82	14.0643	82			11.1729	82	21.8627	82	5.81619	82	6.98163	82	12.3076	82	12.2312	82	5.58875	82	14.4057	82	25.3673	82	9.81943	82	3.40138	82	1.74875	82					27.8965	82	10.241	82	13.1167	82	11.2564	82	14.3962	82	31.445	82	12.9112	82	9.1001
	1.0494	83	14.0917	83			11.1772	83	21.863	83	5.85817	83	7.15101	83	12.3078	83	12.2854	83	5.58939	83	14.4156	83	25.386	83	10.0791	83	3.40781	83	1.74941	83					30.0333	83	10.2689	83	13.1194	83	11.2656	83	14.4102	83	31.7766	83	13.0885	83	9.12245
	1.05164	84	14.0944	84			11.1793	84	21.8663	84	5.91133	84	7.73467	84	12.3098	84	12.3152	84	5.59236	84	14.432	84	25.3878	84	10.2093	84	3.41403	84	1.75473	84							10.2829	84	13.1658	84	11.4135	84	14.451	84	31.9854	84	13.1478	84	9.13916
	1.06246	85	14.1099	85			11.1994	85	21.867	85	5.9637	85	7.73559	85	12.3192	85	12.3379	85	5.59297	85	14.4476	85	25.39	85	10.3778	85	3.44479	85	1.76935	85							10.2838	85	13.2227	85	11.6206	85	14.4906	85			13.5943	85	9.14612
	1.06549	86	14.1159	86			11.202	86	21.8676	86	5.9817	86	7.73738	86	12.3266	86	12.6139	86	5.59441	86	14.4482	86	25.391	86	10.503	86	3.48739	86	1.77188	86							10.2948	86	13.335	86	11.6469	86	14.5284	86			13.6423	86	9.15993
	1.07352	87	14.1179	87			11.203	87	21.8706	87	6.07404	87	7.74418	87	12.3274	87	12.741	87	5.59462	87	14.46	87	25.3914	87	10.6753	87	3.64444	87	1.77591	87							10.3134	87	13.419	87	11.6798	87	14.9019	87			13.6542	87	9.17501
	1.0798	88	14.1191	88			11.2048	88	21.8766	88	6.08819	88	7.81037	88	12.3284	88	12.7717	88	5.59793	88	14.4711	88	25.3959	88	10.6761	88	3.75744	88	1.7766	88							10.3252	88	13.4567	88	11.9562	88	15.24	88			13.6975	88	9.17784
	1.08285	89	14.123	89			11.2065	89	21.8775	89	6.10754	89	7.88609	89	12.3326	89	12.8308	89	5.60588	89	14.4727	89	25.3967	89	11.1247	89	3.81016	89	1.77707	89							10.3283	89	13.4797	89	12.1039	89	15.5327	89			13.7952	89	9.18613
	1.09015	90	14.123	90			11.2073	90	21.8776	90	6.18473	90	8.02069	90	12.3329	90	12.8412	90	5.62981	90	14.4754	90	25.4022	90	11.1268	90	3.94583	90	1.77909	90							10.3377	90	13.4981	90	12.152	90	15.9714	90			13.8575	90	9.18947
	1.09463	91	14.125	91			11.2167	91	21.8928	91	6.19579	91	8.02959	91	12.3435	91	13.0413	91	5.63164	91	14.4798	91	25.4063	91	11.129	91	3.99103	91	1.79088	91							10.3528	91	13.8867	91	12.2346	91	16.6332	91			13.9053	91	9.20605
	1.10945	92	14.1269	92			11.2205	92	21.8974	92	6.24146	92	8.0402	92	12.3511	92	13.2087	92	5.64172	92	14.4859	92	25.4091	92	11.2048	92	3.99192	92	1.79372	92							10.4559	92	14.1544	92	12.4395	92	16.6551	92			13.9553	92	9.21648
	1.11237	93	14.1273	93			11.2222	93	21.8989	93	6.25089	93	8.10247	93	12.3557	93	13.2587	93	5.64996	93	14.4878	93	25.4125	93	11.2059	93	3.99255	93	1.79662	93							10.4566	93	14.2096	93	12.4751	93	17.1059	93			13.9918	93	9.24526
	1.11255	94	14.1319	94			11.2264	94	22.1017	94	6.31695	94	8.81475	94	12.3561	94	13.2945	94	5.74209	94	14.4881	94	25.4127	94	11.2067	94	4.04274	94	1.79915	94							10.4632	94	14.4617	94	12.711	94	17.2973	94			13.993	94	9.24672
	1.11377	95	14.1332	95			11.2285	95	22.1026	95	6.31918	95	8.96694	95	12.3674	95	13.3074	95	5.83106	95	14.4889	95	25.4145	95	11.2096	95	4.0482	95	1.80931	95							10.4684	95	14.6111	95	12.7981	95	17.5563	95			14.0697	95	9.28094
	1.11843	96	14.1382	96			11.232	96	22.1031	96	6.32884	96	9.19425	96	12.3719	96	13.4267	96	5.84655	96	14.4912	96	25.4149	96	11.2152	96	4.06854	96	1.81445	96							10.4757	96	14.6237	96	12.803	96	17.6579	96			14.0742	96	9.28483
	1.12139	97	14.145	97			11.245	97	22.1042	97	6.33054	97	9.29009	97	12.3732	97	13.4501	97	5.84704	97	14.4937	97	25.4168	97	11.2228	97	4.07084	97	1.8397	97							10.6217	97	14.7538	97	12.8373	97	17.7907	97			14.3298	97	9.29019
	1.12185	98	14.1504	98			11.2482	98	22.1049	98	6.39966	98	9.56797	98	12.3768	98	13.5942	98	5.84901	98	14.4996	98	25.4175	98	11.2336	98	4.0812	98	1.84221	98							10.7435	98	14.7724	98	12.8411	98	17.8222	98			14.4363	98	9.29878
	1.12977	99	14.1546	99			11.2522	99	22.1108	99	6.43283	99	10.0963	99	12.3794	99	13.6025	99	5.84962	99	14.6404	99	25.4189	99	11.2411	99	4.09339	99	1.95069	99							10.8079	99	14.8035	99	12.8606	99	17.8271	99			14.545	99	9.31511
	1.14349	100	14.1608	100			11.2568	100	22.1177	100	6.43532	100	10.2964	100	12.3806	100	13.8154	100	5.8499	100	14.7726	100	25.4194	100	11.2478	100	4.09606	100	1.95766	100							10.8152	100	14.8214	100	13.0836	100	18.6348	100			14.775	100	9.31938
	1.15201	101	14.1724	101			11.2683	101	22.1236	101	6.44424	101	10.2965	101	12.3825	101	13.9124	101	5.85148	101	14.8082	101	25.4203	101	11.2515	101	4.09817	101	2.05097	101							10.8473	101	14.8737	101	13.1	101	18.7367	101			14.8362	101	9.34368
	1.16903	102	14.1739	102			11.2771	102	22.1284	102	6.47387	102	10.615	102	12.3959	102	13.9175	102	5.85309	102	14.8101	102	25.4215	102	11.2658	102	4.09902	102	2.08708	102							10.8595	102	14.9091	102	13.1472	102	18.8116	102			15.2485	102	9.34398
	1.17552	103	14.1793	103			11.2798	103	22.1302	103	6.56446	103	10.8451	103	12.3972	103	13.927	103	5.85352	103	14.8104	103	25.4221	103	11.271	103	4.10126	103	2.13061	103							10.8617	103	14.9103	103	13.5666	103	18.8119	103			15.2516	103	9.36185
	1.18124	104	14.1801	104			11.2825	104	22.1366	104	6.57916	104	10.8988	104	12.3984	104	13.9563	104	5.86407	104	14.8209	104	25.4223	104	11.274	104	4.11058	104	2.13256	104							10.8691	104	14.916	104	13.8266	104	18.9041	104			15.589	104	9.36588
	1.18325	105	14.1919	105			11.283	105	22.1445	105	6.59402	105	10.8997	105	12.4008	105	14.0408	105	5.86572	105	14.918	105	25.4245	105	11.285	105	4.14729	105	2.14337	105							10.8695	105	15.1016	105	14.0665	105	18.9838	105			15.6715	105	9.36831
	1.189	106	14.199	106			11.284	106	22.1626	106	6.6877	106	11.0189	106	12.4016	106	14.0857	106	5.86726	106	15.0247	106	25.4253	106	11.2869	106	4.14836	106	2.14597	106							10.8699	106	15.384	106	14.0678	106	19.3143	106			16.0381	106	9.37712
	1.19359	107	14.2017	107			11.2909	107	22.1653	107	6.71368	107	11.0573	107	12.4037	107	14.1034	107	5.86855	107	15.0939	107	25.4289	107	11.297	107	4.15757	107	2.14679	107							10.8718	107	15.4457	107	14.0914	107	19.6056	107			16.8973	107	9.40089
	1.19955	108	14.2205	108			11.2929	108	22.1981	108	6.7463	108	11.0806	108	12.4076	108	14.1425	108	5.87018	108	15.4239	108	25.4313	108	11.3025	108	4.16944	108	2.1503	108							10.8752	108	15.6078	108	14.0944	108	19.9718	108			17.0821	108	9.43199
	1.2447	109	14.2286	109			11.3057	109	22.2037	109	6.78787	109	11.2046	109	12.4101	109	14.2364	109	5.87731	109	15.4245	109	25.4322	109	11.3034	109	4.17257	109	2.15807	109							10.8879	109	15.6924	109	14.095	109	20.2979	109			17.0961	109	9.44336
	1.24758	110	14.2375	110			11.3085	110	22.2184	110	6.81056	110	11.2697	110	12.4174	110	14.4933	110	5.89997	110	15.4249	110	25.4326	110	11.3048	110	4.19579	110	2.1607	110							10.8895	110	15.8265	110	14.1056	110	20.3814	110			17.1178	110	9.46974
	1.24892	111	14.2896	111			11.3103	111	22.2283	111	6.8531	111	11.2701	111	12.4989	111	14.5797	111	5.90567	111	15.4264	111	25.4339	111	11.3203	111	4.19801	111	2.16112	111							10.9167	111	15.8598	111	14.1126	111	20.3952	111			17.5237	111	9.48702
	1.25808	112	14.3104	112			11.3233	112	22.2298	112	6.93764	112	11.2814	112	12.5225	112	15.0386	112	5.9065	112	15.4267	112	25.4348	112	11.322	112	4.19819	112	2.16125	112							10.9261	112	15.882	112	14.1678	112	20.3969	112			17.5275	112	9.48791
	1.26589	113	14.3199	113			11.3265	113	22.2675	113	6.94972	113	11.2982	113	12.5259	113	15.4163	113	5.90765	113	15.4272	113	25.4364	113	11.3449	113	4.19882	113	2.16272	113							10.9399	113	15.8988	113	14.1834	113	20.6306	113			17.5628	113	9.49485
	1.27174	114	14.3375	114			11.3286	114	22.2681	114	6.97295	114	11.3019	114	12.5271	114	15.476	114	5.91069	114	15.4278	114	25.4397	114	11.3519	114	4.20004	114	2.17576	114							10.9438	114	15.9236	114	14.1886	114	20.6524	114			17.5715	114	9.5246
	1.31445	115	14.3486	115			11.3321	115	22.2748	115	7.03285	115	11.3719	115	12.5434	115	15.7677	115	5.93167	115	15.4286	115	25.4409	115	11.369	115	4.2214	115	2.17764	115							11.0472	115	15.9238	115	14.2093	115	20.7174	115			17.8499	115	9.53893
	1.31477	116	14.3522	116			11.3386	116	22.286	116	7.04581	116	11.4156	116	12.5509	116	15.7715	116	5.93601	116	15.4311	116	25.4411	116	11.3757	116	4.27873	116	2.18215	116							11.0685	116	15.9342	116	14.2707	116	20.7225	116			17.8741	116	9.55551
	1.33477	117	14.3787	117			11.3415	117	22.2945	117	7.06515	117	11.4593	117	12.5591	117	16.1081	117	5.94992	117	15.4447	117	25.4423	117	11.3783	117	4.28112	117	2.18243	117							11.0954	117	16.2325	117	14.271	117	20.7608	117			17.947	117	9.56495
	1.33939	118	14.392	118			11.3419	118	22.3016	118	7.10706	118	11.543	118	12.5738	118	16.176	118	5.95015	118	15.4483	118	25.4449	118	11.3797	118	4.30286	118	2.20273	118							11.3397	118	16.2355	118	14.2786	118	20.7627	118			17.9906	118	9.57343
	1.35477	119	14.4323	119			11.3452	119	22.3037	119	7.10996	119	11.5455	119	12.5778	119	16.2342	119	5.96809	119	15.8185	119	25.447	119	11.3871	119	4.30792	119	2.21159	119							11.3789	119	16.2594	119	14.2944	119	20.8385	119			18.3528	119	9.58295
	1.36835	120	14.4679	120			11.3487	120	22.3107	120	7.12144	120	11.6362	120	12.5841	120	16.3675	120	5.97961	120	15.8327	120	25.4519	120	11.3936	120	4.3099	120	2.22731	120							11.4093	120	16.3645	120	14.332	120	20.868	120			18.3746	120	9.58597
	1.37985	121	14.5245	121			11.3543	121	22.3161	121	7.13516	121	11.6672	121	12.589	121	16.3829	121	5.99865	121	15.8376	121	25.4603	121	11.3976	121	4.34649	121	2.22831	121							11.4974	121	16.4472	121	14.3532	121	20.9325	121			18.3751	121	9.62847
	1.39794	122	14.559	122			11.3632	122	22.3214	122	7.14076	122	11.6862	122	12.5912	122	16.4264	122	6.01799	122	15.8451	122	25.4626	122	11.4119	122	4.34885	122	2.25158	122							11.6057	122	16.4714	122	14.3731	122	20.955	122			18.4434	122	9.63431
	1.40309	123	14.6325	123			11.3738	123	22.3249	123	7.17703	123	12.0232	123	12.6043	123	16.5482	123	6.03094	123	15.8455	123	25.4727	123	11.4316	123	4.3671	123	2.26931	123							11.7031	123	16.4747	123	14.3734	123	20.9707	123			18.5879	123	9.63865
	1.40593	124	14.7024	124			11.3857	124	22.3274	124	7.20538	124	12.1681	124	12.6139	124	16.6272	124	6.04776	124	15.8514	124	25.4742	124	11.7444	124	4.39737	124	2.29931	124							11.7689	124	16.5462	124	14.3816	124	20.9765	124			18.6758	124	9.64496
	1.4109	125	14.744	125			11.4031	125	22.3466	125	7.21052	125	12.1691	125	12.6225	125	16.7035	125	6.06084	125	15.857	125	25.4773	125	11.798	125	4.45729	125	2.31369	125							11.7802	125	16.5893	125	14.422	125	20.9773	125			18.7502	125	9.66627
	1.41514	126	14.7453	126			11.4123	126	22.3523	126	7.21247	126	12.1703	126	12.6348	126	16.759	126	6.12983	126	15.8601	126	25.4788	126	11.8054	126	4.46195	126	2.32061	126							11.7814	126	16.9273	126	14.4301	126	20.9929	126			18.7509	126	9.70009
	1.44283	127	14.7643	127			11.4202	127	22.3655	127	7.22016	127	12.3328	127	12.6373	127	16.8031	127	6.22244	127	15.8872	127	25.479	127	11.9097	127	4.46516	127	2.32161	127							11.8537	127	16.9601	127	14.4506	127	21.0437	127			18.8473	127	9.70255
	1.44354	128	14.7701	128			11.4221	128	22.3676	128	7.22046	128	13.1674	128	12.6378	128	16.804	128	6.22517	128	15.8974	128	25.4809	128	11.9198	128	4.54936	128	2.32183	128							11.8589	128	17.0512	128	14.5451	128	21.3566	128			18.9078	128	9.72906
	1.44678	129	14.804	129			11.4244	129	22.3937	129	7.22155	129	13.3358	129	12.6434	129	16.9204	129	6.22704	129	15.9582	129	25.4813	129	12.2253	129	4.562	129	2.32418	129							11.9263	129	17.079	129	14.5891	129	21.3839	129			18.9564	129	9.74589
	1.47516	130	14.8455	130			11.4482	130	22.4118	130	7.23198	130	13.4363	130	12.6441	130	16.9259	130	6.23667	130	16.0285	130	25.4866	130	12.2978	130	4.56313	130	2.32724	130							12.0028	130	17.082	130	14.6207	130	21.4812	130			19.1332	130	9.74789
	1.48068	131	14.8477	131			11.4637	131	22.4281	131	7.23325	131	13.5159	131	12.6546	131	16.9417	131	6.23788	131	16.0531	131	25.4911	131	12.3623	131	4.56334	131	2.332	131							12.1099	131	17.2134	131	14.6469	131	21.771	131			19.2993	131	9.80824
	1.52331	132	14.8843	132			11.5777	132	22.4329	132	7.23592	132	13.5221	132	12.6581	132	16.9751	132	6.23888	132	16.1118	132	25.4913	132	12.3629	132	4.56415	132	2.34092	132							12.1198	132	17.2987	132	14.6501	132	21.8661	132			19.3596	132	9.81086
	1.52876	133	14.9125	133			11.5897	133	22.4439	133	7.24439	133	13.616	133	12.6583	133	17.0255	133	6.24471	133	16.1168	133	25.4928	133	12.365	133	4.56588	133	2.34382	133							12.1313	133	17.3303	133	14.6845	133	21.8959	133			19.3726	133	9.82102
	1.52968	134	14.9193	134			11.5919	134	22.4477	134	7.24464	134	13.6358	134	12.6603	134	17.0889	134	6.24897	134	16.2005	134	25.4998	134	12.5734	134	4.58035	134	2.34952	134							12.2137	134	17.4654	134	14.9069	134	22.0795	134			19.5627	134	9.83572
	1.53566	135	14.9454	135			11.5929	135	22.4495	135	7.24734	135	14.1116	135	12.6614	135	17.1287	135	6.2494	135	16.2502	135	25.5011	135	12.6133	135	4.64364	135	2.35307	135							12.2168	135	17.6255	135	15.2667	135	22.1819	135			19.6015	135	9.8377
	1.53825	136	14.954	136			11.6043	136	22.471	136	7.24885	136	14.1437	136	12.7343	136	17.2009	136	6.25334	136	16.4133	136	25.5222	136	12.6136	136	4.70423	136	2.35344	136							12.2536	136	17.9302	136	15.2713	136	22.2078	136			19.6049	136	9.84884
	1.54177	137	14.9958	137			11.6077	137	23.2548	137	7.25741	137	14.3258	137	12.772	137	17.2549	137	6.25713	137	16.4609	137	25.5252	137	12.614	137	4.70903	137	2.36971	137							12.285	137	18.0493	137	15.3332	137	22.4962	137			19.6056	137	9.85209
	1.5439	138	15.0001	138			11.6095	138	23.2713	138	7.26011	138	14.8359	138	12.7765	138	17.3051	138	6.27901	138	16.5692	138	25.5281	138	12.7504	138	4.71181	138	2.37133	138							12.3373	138	18.1716	138	15.3351	138	22.6477	138			19.6149	138	9.86081
	1.54957	139	15.024	139			11.6127	139	23.429	139	7.26785	139	15.0452	139	12.7807	139	17.3169	139	6.35856	139	16.5705	139	25.5303	139	12.7523	139	4.72838	139	2.37268	139							12.4809	139	18.1736	139	15.3411	139	22.7119	139			19.6245	139	9.87514
	1.55245	140	15.0328	140			11.6161	140	24.1266	140	7.27033	140	15.0453	140	12.7925	140	17.3614	140	6.39822	140	16.6451	140	25.5356	140	12.849	140	4.75215	140	2.38088	140							12.4894	140	18.1746	140	15.5716	140	22.7121	140			19.6469	140	9.87937
	1.57552	141	15.0368	141			11.6249	141	24.2308	141	7.27538	141	15.0455	141	12.824	141	17.4681	141	6.40759	141	16.7009	141	25.5385	141	12.8611	141	4.7662	141	2.44445	141							12.5217	141	18.1748	141	15.6337	141	22.7166	141			19.6473	141	9.88355
	1.57596	142	15.0674	142			11.6304	142	24.6883	142	7.27564	142	15.0623	142	12.8336	142	17.4691	142	6.44732	142	16.789	142	25.5416	142	12.8967	142	4.78339	142	2.46306	142							12.5232	142	18.1765	142	15.66	142	22.7805	142			19.6474	142	9.89999
	1.58392	143	15.0713	143			11.6458	143	25.3552	143	7.28079	143	15.3146	143	12.8416	143	17.6433	143	6.44782	143	16.8958	143	25.5432	143	13.0607	143	4.88919	143	2.46359	143							12.5622	143	18.1818	143	15.8999	143	22.8252	143			19.6555	143	9.9049
	1.59035	144	15.107	144			11.662	144	25.4462	144	7.28176	144	15.3149	144	12.8791	144	17.6749	144	6.44942	144	16.8972	144	25.547	144	13.1166	144	4.91718	144	2.47731	144							12.5917	144	18.1889	144	15.9462	144	22.8384	144			19.6566	144	9.90533
	1.5949	145	15.1534	145			11.6661	145	25.6302	145	7.29106	145	15.3153	145	12.9125	145	17.7102	145	6.45049	145	16.9001	145	25.5474	145	13.2888	145	4.93813	145	2.48317	145							12.5946	145	18.1903	145	15.9554	145	22.9008	145			19.6579	145	9.9069
	1.60009	146	15.2141	146			11.6891	146	25.6917	146	7.29529	146	15.3222	146	12.9153	146	17.717	146	6.52206	146	16.9469	146	25.5504	146	13.3364	146	4.95609	146	2.52701	146							12.6011	146	18.1963	146	16.0457	146	23.0718	146			19.6608	146	9.92703
	1.61482	147	15.2726	147			11.7598	147	26.2012	147	7.30005	147	15.3381	147	12.916	147	17.7191	147	6.52758	147	16.9503	147	25.5589	147	13.3422	147	4.99174	147	2.53117	147							12.6163	147	18.2025	147	16.209	147	23.1765	147			19.6686	147	9.936
	1.62044	148	15.3493	148			11.7605	148	26.3411	148	7.30313	148	15.5504	148	12.9168	148	17.7195	148	6.54547	148	16.9994	148	25.562	148	13.4756	148	5.03951	148	2.53179	148							12.6171	148	18.2521	148	16.2243	148	23.2455	148			19.6785	148	9.93752
	1.6269	149	15.4493	149			11.7845	149	26.3452	149	7.3213	149	15.5511	149	12.917	149	17.7201	149	6.60054	149	17.0448	149	25.569	149	13.482	149	5.0553	149	2.53493	149							12.7503	149	18.5357	149	16.2268	149	23.2612	149			19.6908	149	9.95266
	1.62765	150	15.4702	150			11.7915	150	26.4044	150	7.33423	150	15.5517	150	12.9183	150	17.7224	150	6.64419	150	17.0465	150	25.5749	150	13.4905	150	5.0854	150	2.54166	150							12.7594	150	18.702	150	16.3166	150	23.2613	150			19.6923	150	9.95389
	1.62836	151	15.4882	151			11.7948	151	26.4068	151	7.36942	151	15.5656	151	12.9186	151	17.7227	151	6.64892	151	17.051	151	25.5779	151	13.5654	151	5.13481	151	2.56679	151							12.7929	151	18.7213	151	16.3282	151	23.3021	151			19.7071	151	9.9581
	1.6354	152	15.5231	152			11.796	152	26.4937	152	7.38433	152	15.5663	152	12.9198	152	17.7251	152	6.65043	152	17.0518	152	25.5855	152	13.8282	152	5.20787	152	2.57603	152							12.9072	152	18.7481	152	16.3972	152	23.3441	152			19.711	152	9.96698
	1.63587	153	15.595	153			11.7985	153	26.6789	153	7.39483	153	15.5667	153	12.9241	153	17.7253	153	6.6793	153	17.0553	153	25.5857	153	13.8814	153	5.24903	153	2.60361	153							12.9159	153	19.0992	153	16.5356	153	23.4303	153			19.7139	153	9.97951
	1.64627	154	15.6731	154			11.8081	154	26.7458	154	7.39547	154	15.6047	154	12.9244	154	17.7277	154	6.69782	154	17.0575	154	25.5971	154	13.9119	154	5.27804	154	2.61192	154							12.9546	154	19.1034	154	16.6062	154	23.5031	154			19.714	154	9.98714
	1.65121	155	15.7083	155			11.8096	155	26.7954	155	7.3958	155	15.6061	155	12.9261	155	17.9414	155	6.71178	155	17.0695	155	25.6149	155	14.1746	155	5.49666	155	2.66776	155							12.9982	155	19.2278	155	16.6904	155	23.5287	155			19.7143	155	9.98794
	1.6555	156	15.7778	156			11.8116	156	27.0375	156	7.39606	156	15.6116	156	12.937	156	18.126	156	6.72237	156	17.077	156	25.616	156	14.3399	156	5.53167	156	2.66838	156							13.0934	156	19.6098	156	16.8184	156	23.5368	156			19.8368	156	9.99232
	1.65624	157	15.8067	157			11.812	157	27.0627	157	7.39653	157	15.6141	157	12.9438	157	18.1313	157	6.75855	157	17.1071	157	25.6326	157	14.3966	157	5.55958	157	2.69266	157							13.1369	157	19.7146	157	16.9454	157	23.6782	157			20.1507	157	9.99501
	1.67534	158	15.8284	158			11.8336	158	27.6086	158	7.39718	158	15.6164	158	13.0203	158	18.1599	158	7.03284	158	17.1865	158	25.6373	158	14.552	158	5.56147	158	2.69566	158							13.2678	158	20.1046	158	16.9605	158	23.7399	158			20.1516	158	10.024
	1.67796	159	15.8334	159			11.844	159	27.6476	159	7.39787	159	15.6183	159	13.0212	159	18.1862	159	7.10382	159	17.2867	159	25.6427	159	14.5717	159	5.58867	159	2.69681	159							13.4834	159	20.1244	159	16.9623	159	23.7454	159			20.1704	159	10.0245
	1.68204	160	15.8343	160			11.8561	160	27.6921	160	7.39839	160	15.6194	160	13.0225	160	18.1982	160	7.10522	160	17.3074	160	25.643	160	14.5899	160	5.64128	160	2.70793	160							13.5762	160	20.1505	160	16.9827	160	23.8071	160			20.1869	160	10.0481
	1.68898	161	15.8361	161			11.8717	161	27.7089	161	7.40051	161	15.7198	161	13.0277	161	18.1988	161	7.10745	161	17.4259	161	25.6444	161	14.6532	161	5.64963	161	2.76848	161							13.5772	161	20.2705	161	17.0754	161	23.8311	161			20.1884	161	10.0496
	1.69865	162	15.8473	162			11.8728	162	27.8781	162	7.41012	162	15.8637	162	13.0327	162	18.2002	162	7.10759	162	17.4269	162	25.6571	162	14.6623	162	5.67869	162	2.77434	162							13.5844	162	20.5343	162	17.1257	162	23.8651	162			20.2147	162	10.0608
	1.70175	163	15.8504	163			11.8813	163	28.8126	163	7.41185	163	15.8898	163	13.0338	163	18.2484	163	7.11272	163	17.445	163	25.6681	163	14.6686	163	5.68033	163	2.79128	163							13.5887	163	20.5774	163	17.1632	163	23.9379	163			20.2862	163	10.0711
	1.70837	164	15.8665	164			11.9348	164	28.9042	164	7.41212	164	15.8934	164	13.035	164	18.2654	164	7.19006	164	17.4653	164	25.6773	164	14.6972	164	5.6807	164	2.79279	164							13.6905	164	20.5811	164	17.1917	164	23.9672	164			20.2869	164	10.0795
	1.71372	165	15.8668	165			11.9468	165	29.1233	165	7.42292	165	15.897	165	13.036	165	18.2731	165	7.26621	165	17.4766	165	25.6807	165	14.6984	165	5.69537	165	2.84455	165							13.7037	165	20.6008	165	17.2778	165	23.9762	165			20.3053	165	10.0826
	1.71698	166	15.8715	166			11.9693	166	29.1969	166	7.42334	166	15.9667	166	13.0375	166	18.2872	166	7.28217	166	17.5403	166	25.689	166	14.6991	166	5.69831	166	2.84764	166							13.7061	166	20.6456	166	17.2913	166	24.0773	166			20.3354	166	10.092
	1.74008	167	15.8723	167			11.9773	167	29.5215	167	7.4238	167	15.9795	167	13.0387	167	18.2907	167	7.28441	167	17.5545	167	25.7023	167	14.6994	167	5.69937	167	2.84792	167							13.7484	167	20.6882	167	17.2938	167	24.2269	167			20.3488	167	10.1041
	1.74037	168	15.8793	168			11.9786	168	29.8416	168	7.42404	168	16.0477	168	13.0395	168	18.3047	168	7.29164	168	17.568	168	25.7038	168	14.7004	168	5.69974	168	2.85092	168							13.7731	168	20.7052	168	17.4116	168	24.2274	168			20.3665	168	10.1049
	1.74238	169	15.9078	169			11.998	169	30.1491	169	7.4274	169	16.0618	169	13.0401	169	18.3288	169	7.29256	169	17.5708	169	25.704	169	14.7009	169	5.70118	169	2.85524	169							13.7867	169	20.7264	169	17.4502	169	24.29	169			20.3666	169	10.1067
	1.74914	170	15.9175	170			12.1188	170	30.2266	170	7.43145	170	16.0917	170	13.041	170	18.3597	170	7.29299	170	17.6675	170	25.7044	170	14.7032	170	5.70762	170	2.85751	170							13.7903	170	20.7445	170	17.4929	170	24.3394	170			20.3811	170	10.1076
	1.75145	171	15.9183	171			12.9963	171	30.4167	171	7.43195	171	16.1024	171	13.0411	171	18.3961	171	7.29321	171	17.6681	171	25.7076	171	14.704	171	5.70911	171	2.86683	171							13.8032	171	20.7452	171	17.5319	171	24.3557	171			20.3959	171	10.1094
	1.76899	172	15.9257	172			14.8687	172	31.2068	172	7.43667	172	16.1042	172	13.0436	172	18.4259	172	7.29467	172	17.6991	172	25.7097	172	14.705	172	5.70924	172	2.87984	172							13.8331	172	20.7491	172	17.6898	172	24.3843	172			20.4037	172	10.1138
	1.77266	173	15.9282	173			15.2467	173	31.277	173	7.43787	173	16.1139	173	13.0442	173	18.4889	173	7.29516	173	17.7356	173	25.7109	173	14.7054	173	5.71622	173	2.89457	173							13.8469	173	20.7534	173	17.8814	173	24.4569	173			20.4039	173	10.1425
	1.77756	174	15.9379	174			16.0261	174	31.5279	174	7.43885	174	16.1247	174	13.0456	174	18.5174	174	7.29547	174	17.7405	174	25.7139	174	14.7077	174	5.72064	174	2.91406	174							13.8486	174	20.7562	174	17.9089	174	24.6115	174			20.4633	174	10.1583
	1.78132	175	15.9424	175			16.1448	175	31.6643	175	7.43909	175	16.1402	175	13.0467	175	18.5527	175	7.30228	175	17.7518	175	25.7159	175	14.7127	175	5.76526	175	2.95136	175							13.8553	175	20.7774	175	17.9959	175	24.6795	175			20.4765	175	10.1618
	1.8098	176	15.9453	176			16.6379	176	31.7026	176	7.43961	176	16.1429	176	13.0487	176	18.6607	176	7.30658	176	17.771	176	25.7257	176	14.723	176	5.79307	176	2.95652	176							13.8618	176	20.7847	176	18.0018	176	24.8319	176			20.4822	176	10.1669
	1.81741	177	15.947	177			16.6803	177	31.7635	177	7.43994	177	16.1479	177	13.05	177	18.6701	177	7.31512	177	17.7747	177	25.7273	177	14.7245	177	5.81724	177	2.96617	177							13.8836	177	20.8015	177	18.0897	177	24.8722	177			20.4881	177	10.1854
	1.81827	178	15.9489	178			16.7324	178	31.9195	178	7.44183	178	16.1543	178	13.0509	178	18.6741	178	7.31555	178	17.8189	178	25.7374	178	14.7289	178	5.81838	178	2.98335	178							13.889	178	20.8134	178	18.1222	178	24.8798	178			20.596	178	10.1882
	1.81932	179	15.9513	179			16.7337	179	32.2563	179	7.44285	179	16.2963	179	13.053	179	18.7339	179	7.31628	179	17.8307	179	25.747	179	14.7364	179	5.85994	179	3.03398	179							13.8896	179	21.2968	179	18.1242	179	24.9857	179			20.5972	179	10.1904
	1.83772	180	15.9557	180			17.2732	180	32.47	180	7.4435	180	16.3076	180	13.0532	180	18.9246	180	7.34283	180	17.8594	180	25.751	180	14.7414	180	5.86136	180	3.03585	180							13.9116	180	21.3254	180	18.1292	180	24.9982	180			20.5995	180	10.1908
	1.84062	181	15.9632	181			17.4759	181	32.5136	181	7.44457	181	16.3078	181	13.0552	181	19.0835	181	7.35016	181	17.8977	181	25.7585	181	14.7532	181	5.86882	181	3.0436	181							13.9212	181	21.3529	181	18.1879	181	25.0575	181			20.5999	181	10.195
	1.85064	182	15.9673	182			17.4895	182	32.5959	182	7.44702	182	16.3388	182	13.0575	182	19.2207	182	7.35899	182	17.9465	182	25.7886	182	14.754	182	5.86991	182	3.06466	182							13.9267	182	21.3619	182	18.1972	182	25.0592	182			20.6004	182	10.2096
	1.85554	183	15.9728	183			18.1676	183	32.6098	183	7.44885	183	16.3615	183	13.0606	183	19.2735	183	7.36188	183	17.9616	183	25.7906	183	14.7544	183	5.87069	183	3.08531	183							13.9292	183	21.4824	183	18.2941	183	25.0692	183			20.6226	183	10.2109
	1.85735	184	15.9894	184			18.1786	184	32.6144	184	7.44988	184	16.459	184	13.0622	184	19.2973	184	7.3637	184	17.9631	184	25.7912	184	14.7845	184	5.87206	184	3.08754	184							13.9345	184	21.5806	184	18.3164	184	25.0883	184			20.9708	184	10.2143
	1.86044	185	16.0336	185			18.3023	185	32.7208	185	7.45013	185	16.4675	185	13.0624	185	19.3384	185	7.36431	185	17.9701	185	25.7984	185	14.7941	185	5.87248	185	3.09082	185							13.9404	185	21.7603	185	18.3418	185	25.0932	185			20.9971	185	10.2349
	1.86563	186	16.0491	186			19.0228	186	32.7473	186	7.45286	186	16.468	186	13.0639	186	19.3495	186	7.36439	186	18.0233	186	25.8011	186	14.7944	186	5.8726	186	3.12258	186							13.9573	186	21.8361	186	18.3485	186	25.0977	186			21.176	186	10.2362
	1.86738	187	16.0562	187			19.4467	187	32.7695	187	7.4532	187	16.4731	187	13.065	187	19.3652	187	7.37471	187	18.0821	187	25.8016	187	14.7982	187	5.87418	187	3.14809	187							13.9592	187	21.8475	187	18.3494	187	25.1241	187			21.4003	187	10.2548
	1.88717	188	16.0583	188			19.7751	188	33.0636	188	7.46408	188	16.4784	188	13.0673	188	19.3705	188	7.37657	188	18.0823	188	25.8062	188	14.7995	188	5.88479	188	3.15342	188							13.9627	188	21.9879	188	18.419	188	25.1476	188			21.4637	188	10.2553
	1.89614	189	16.0653	189			19.8272	189	33.1409	189	7.46568	189	16.4829	189	13.0689	189	19.4571	189	7.37706	189	18.1136	189	25.8109	189	14.8014	189	5.88562	189	3.15594	189							13.9662	189	22.0781	189	18.4459	189	25.169	189			21.528	189	10.2601
	1.90929	190	16.0812	190			19.8537	190	33.5948	190	7.46703	190	16.66	190	13.0701	190	19.7477	190	7.37938	190	18.1139	190	25.811	190	14.8023	190	5.8867	190	3.15981	190							13.9749	190	22.083	190	18.4626	190	25.1936	190			21.5294	190	10.2803
	1.93319	191	16.1184	191			19.9311	191	33.8541	191	7.46808	191	16.7314	191	13.071	191	19.7563	191	7.38933	191	18.1341	191	25.8129	191	14.8091	191	5.89094	191	3.16104	191							13.9764	191	22.0864	191	18.8223	191	25.2184	191			21.5329	191	10.2899
	1.93693	192	16.1699	192			19.9566	192	34.0009	192	7.46999	192	16.739	192	13.0742	192	19.9175	192	7.39136	192	18.1348	192	25.8188	192	14.8332	192	5.89141	192	3.16397	192							13.9823	192	22.2375	192	18.839	192	25.293	192			21.5339	192	10.2919
	1.94532	193	16.184	193			20.1912	193	34.1133	193	7.47278	193	16.7458	193	13.0745	193	19.9413	193	7.3936	193	18.1833	193	25.8191	193	14.8656	193	5.89183	193	3.1661	193							13.9848	193	22.2638	193	18.8991	193	25.4422	193			21.5353	193	10.307
	1.94689	194	16.2474	194			20.2702	194	34.1539	194	7.4749	194	16.7621	194	13.0759	194	20.03	194	7.39573	194	18.2032	194	25.8212	194	14.873	194	5.89343	194	3.16767	194							13.9894	194	22.2844	194	18.9107	194	25.5719	194			21.5465	194	10.3124
	1.94985	195	16.249	195			20.3056	195	34.4826	195	7.47669	195	16.7624	195	13.0778	195	20.1671	195	7.40787	195	18.2172	195	25.8241	195	14.874	195	5.89401	195	3.16897	195							13.9901	195	22.3449	195	18.9523	195	25.5965	195			21.5482	195	10.3267
	1.95948	196	16.2499	196			20.3277	196	34.4827	196	7.49194	196	16.7626	196	13.0818	196	20.1781	196	7.41284	196	18.2266	196	25.8259	196	14.8814	196	5.89535	196	3.17002	196							13.9969	196	22.5195	196	18.9909	196	25.6176	196			21.5494	196	10.3296
	1.9718	197	16.25	197			20.3926	197	34.5801	197	7.50113	197	16.7864	197	13.0855	197	20.225	197	7.42064	197	18.2363	197	25.8288	197	14.8832	197	5.89671	197	3.17047	197							13.9992	197	22.5203	197	19.116	197	25.6548	197			21.5526	197	10.3304
	1.97578	198	16.4655	198			20.4361	198	34.687	198	7.52394	198	16.7945	198	13.1	198	20.2797	198	7.43056	198	18.2397	198	25.835	198	14.885	198	5.89742	198	3.17253	198							14.0028	198	22.5631	198	19.1222	198	25.6916	198			21.5575	198	10.3387
	1.99066	199	16.4997	199			20.714	199	34.8002	199	7.52474	199	16.7949	199	13.105	199	20.3036	199	7.43369	199	18.2449	199	25.8395	199	14.8853	199	5.89775	199	3.17833	199							14.0182	199	22.6222	199	19.1755	199	25.7707	199			21.5593	199	10.3389
	2.05216	200	16.5558	200			20.7885	200	35.1256	200	7.53056	200	16.7971	200	13.113	200	20.3071	200	7.43628	200	18.2963	200	25.847	200	14.8872	200	5.90054	200	3.18356	200							14.0492	200	22.6647	200	19.2757	200	25.7719	200			21.5622	200	10.3617
	2.06219	201	16.558	201			21.0613	201	35.1569	201	7.55309	201	16.8017	201	13.1139	201	20.3329	201	7.43781	201	18.297	201	25.8516	201	14.8927	201	5.90707	201	3.18382	201							14.141	201	22.6668	201	19.3472	201	25.8172	201			21.5639	201	10.3661
	2.07278	202	16.5964	202			21.0757	202	35.1617	202	7.55715	202	16.8022	202	13.1175	202	20.3535	202	7.44034	202	18.313	202	25.8568	202	14.8941	202	5.90798	202	3.18711	202							14.149	202	22.7409	202	19.3844	202	25.9381	202			21.5661	202	10.368
	2.07518	203	16.6371	203			21.107	203	35.1717	203	7.5702	203	16.8135	203	13.1251	203	20.3798	203	7.44157	203	18.3384	203	25.8605	203	14.8959	203	5.91043	203	3.18852	203							14.1744	203	22.7759	203	19.4574	203	25.9495	203			21.5676	203	10.3759
	2.08352	204	16.755	204			21.1163	204	35.336	204	7.57415	204	16.8144	204	13.1256	204	20.5301	204	7.44929	204	18.357	204	25.8617	204	14.9054	204	5.91395	204	3.19134	204							14.1795	204	22.8487	204	19.476	204	25.9587	204			21.568	204	10.3762
	2.08506	205	16.7824	205			21.1209	205	35.7707	205	7.57704	205	16.8283	205	13.131	205	20.5327	205	7.45216	205	18.3812	205	25.8631	205	14.9112	205	5.91553	205	3.20738	205							14.2159	205	22.8489	205	19.4943	205	25.9626	205			21.5746	205	10.3775
	2.09543	206	16.9778	206			21.1411	206	36.8876	206	7.61426	206	16.8786	206	13.1329	206	20.5368	206	7.45363	206	18.4221	206	25.8632	206	14.912	206	5.91716	206	3.22587	206							14.2384	206	22.9154	206	19.4945	206	26.0396	206			21.5855	206	10.3865
	2.09848	207	16.9922	207			21.303	207	36.9067	207	7.62956	207	16.889	207	13.1337	207	20.5455	207	7.46035	207	18.4277	207	25.8645	207	14.9168	207	5.91938	207	3.22842	207							14.2737	207	22.9423	207	19.4952	207	26.0417	207			21.6642	207	10.3891
	2.11051	208					21.3194	208	37.0721	208	7.64931	208	16.9197	208	13.1345	208	20.5752	208	7.46243	208	18.4282	208	25.8683	208	14.917	208	5.91975	208	3.23149	208							14.4152	208	22.946	208	19.4988	208	26.0463	208			21.7102	208	10.3924
	2.1143	209					21.32	209	37.1078	209	7.78276	209	16.9302	209	13.1348	209	20.6806	209	7.46399	209	18.4521	209	25.8691	209	14.9178	209	5.9393	209	3.24322	209							14.4579	209	22.9715	209	19.4994	209	26.0507	209			21.7325	209	10.3927
	2.14558	210					21.3389	210	37.8803	210	7.82676	210	16.9566	210	13.1398	210	20.7606	210	7.46725	210	18.4762	210	25.874	210	14.9179	210	5.94506	210	3.24477	210							14.4585	210	23.1198	210	19.4996	210	26.06	210			21.8187	210	10.3936
	2.20513	211					21.3414	211	37.9311	211	7.86672	211	16.988	211	13.141	211	20.7654	211	7.46805	211	18.4863	211	25.8772	211	14.9981	211	5.95541	211	3.24599	211							14.4681	211	23.1256	211	19.5	211	26.0756	211			21.8847	211	10.3942
	2.21305	212					21.3528	212	38.212	212	7.88624	212	17.0404	212	13.1432	212	20.8264	212	7.46856	212	18.4888	212	25.8809	212	15.0354	212	5.95621	212	3.24649	212							14.4778	212	23.1274	212	19.5007	212	26.0781	212			21.902	212	10.403
	2.35062	213					21.3969	213	38.4623	213	7.90015	213	17.0566	213	13.1452	213	20.8326	213	7.47452	213	18.5314	213	25.8995	213	15.1126	213	5.97993	213	3.2531	213							14.4944	213	23.2187	213	19.5013	213	26.0803	213			22.0513	213	10.4047
	2.36951	214					21.4044	214	39.0226	214	7.91581	214	17.5754	214	13.1457	214	20.8604	214	7.47479	214	18.534	214	25.9024	214	15.1969	214	6.00246	214	3.25347	214							14.5589	214	23.2282	214	19.5017	214	26.0814	214			22.1872	214	10.4065
	2.41412	215					21.4367	215	39.1834	215	7.99369	215	17.5768	215	13.1486	215	20.8882	215	7.47715	215	18.5423	215	25.9031	215	15.1974	215	6.00293	215	3.25569	215							14.6284	215	23.234	215	19.5018	215	26.0829	215			22.2202	215	10.4098
	2.43247	216					22.1387	216	39.1876	216	8.04533	216	17.591	216	13.168	216	20.8894	216	7.48283	216	18.5515	216	25.9056	216	15.2018	216	6.02018	216	3.26775	216							14.7803	216	23.2579	216	19.5021	216	26.0832	216			22.2238	216	10.4121
	2.47966	217					22.2099	217	39.2503	217	8.04625	217	17.6022	217	13.1746	217	20.9768	217	7.48691	217	18.5517	217	25.9062	217	15.2197	217	6.02083	217	3.29198	217							14.8001	217	23.2583	217	19.5022	217	26.0945	217			22.3147	217	10.4217
	2.49485	218					22.2703	218	39.2749	218	8.05082	218	17.6262	218	13.177	218	21.0017	218	7.49062	218	18.5535	218	25.9145	218	15.2274	218	6.04871	218	3.29815	218							14.8013	218	23.2591	218	19.5576	218	26.1214	218			22.3525	218	10.423
	2.74533	219					22.3297	219			8.06092	219	17.854	219	13.1902	219	21.0359	219	7.49123	219	18.5552	219	25.9228	219	15.2358	219	6.04974	219	3.29989	219							14.802	219	23.2634	219	19.7045	219	26.1268	219			22.3657	219	10.4326
	2.84727	220					22.3768	220			8.06486	220	17.9071	220	13.1908	220	21.0396	220	7.49541	220	18.5596	220	25.9302	220	15.2364	220	6.04988	220	3.3019	220							14.804	220	23.2921	220	19.7299	220	26.1278	220			22.3725	220	10.4558
	2.85872	221					22.4762	221			8.06566	221	18.0564	221	13.1917	221	21.1014	221	7.49679	221	18.5629	221	25.9311	221	15.2373	221	6.05048	221	3.30296	221							14.8087	221	23.3011	221	19.743	221	26.1296	221			22.413	221	10.4757
	2.89502	222					22.5441	222			8.06623	222	18.0984	222	13.1934	222	21.1583	222	7.49743	222	18.5632	222	25.9317	222	15.2517	222	6.0513	222	3.30337	222							14.8106	222	23.3062	222	19.7566	222	26.1309	222			22.4412	222	10.4776
	2.95423	223					22.5527	223			8.06712	223	18.1851	223	13.1936	223	21.2627	223	7.55935	223	18.5633	223	25.9349	223	15.2546	223	6.05195	223	3.30453	223							14.8231	223	23.3145	223	19.8576	223	26.1407	223			22.4418	223	10.493
	2.97101	224					22.587	224			8.06892	224	18.202	224	13.1945	224	21.3113	224	7.56076	224	18.5641	224	25.9354	224	15.2599	224	6.05205	224	3.3086	224							14.843	224	23.3218	224	19.8763	224	26.1475	224			22.6641	224	10.4959
	2.97793	225					22.6055	225			8.06919	225	18.2101	225	13.1991	225	21.3176	225	7.56978	225	18.5743	225	25.937	225	15.2602	225	6.07649	225	3.31776	225							14.8448	225	23.4312	225	19.979	225	26.1593	225			22.6997	225	10.5442
	2.98995	226					22.6167	226			8.06935	226	18.4969	226	13.202	226	21.3557	226	7.57843	226	18.5752	226	25.9371	226	15.2643	226	6.10674	226	3.31898	226							14.8462	226	23.5662	226	20.1039	226	26.1615	226			22.8166	226	10.6287
	2.99491	227					22.6261	227			8.07549	227	18.4984	227	13.2061	227	21.3656	227	7.58009	227	18.5756	227	25.9713	227	15.2648	227	6.11381	227	3.32838	227							14.8491	227	23.5958	227	20.1043	227	26.1637	227			22.8316	227	10.6459
	3.01314	228					22.6419	228			8.07921	228	18.5588	228	13.2083	228	21.4122	228	7.61339	228	18.5805	228	26.0245	228	15.2656	228	6.11869	228	3.33086	228							14.8528	228	23.6063	228	20.1079	228	26.1639	228			22.9602	228	10.6552
	3.08922	229					22.7361	229			8.08264	229	18.7526	229	13.2096	229	21.4137	229	7.62098	229	18.5812	229	26.0297	229	15.2667	229	6.12196	229	3.34254	229							14.8598	229	23.6123	229	20.114	229	26.1649	229			22.9611	229	10.6731
	3.11837	230					22.7366	230			8.08575	230	18.849	230	13.2104	230	21.4832	230	7.62874	230	18.5824	230	26.0395	230	15.2683	230	6.12374	230	3.34294	230							14.8727	230	23.6181	230	20.1617	230	26.1662	230			23.2721	230	10.6782
	3.18841	231					22.742	231			8.08595	231	18.9431	231	13.2112	231	21.5314	231	7.64131	231	18.5826	231	26.0435	231	15.2751	231	6.13603	231	3.3526	231							14.882	231	23.6342	231	20.165	231	26.1701	231			23.2746	231	10.6818
	3.23642	232					22.7743	232			8.08635	232	19.2863	232	13.2125	232	21.6233	232	7.6508	232	18.5828	232	26.0462	232	15.2759	232	6.13799	232	3.35278	232							14.8847	232	23.7516	232	20.1715	232	26.1703	232			23.2763	232	10.6956
	3.24914	233					22.7928	233			8.08804	233	19.2886	233	13.213	233	21.634	233	7.66358	233	18.5832	233	26.0472	233	15.2786	233	6.13808	233	3.35483	233							14.8867	233	23.8292	233	20.2596	233	26.1728	233			23.2792	233	10.7118
	3.27584	234					22.9064	234			8.08851	234	19.8643	234	13.2204	234	21.6375	234	7.67882	234	18.5834	234	26.053	234	15.2817	234	6.13918	234	3.38786	234							14.9091	234	23.8774	234	20.2864	234	26.1777	234			23.3102	234	10.8069
	3.29207	235					22.9629	235			8.0922	235	19.9242	235	13.2213	235	21.7587	235	7.68953	235	18.5835	235	26.0685	235	15.2964	235	6.14011	235	3.39175	235							14.9141	235	23.8967	235	20.3079	235	26.1828	235			23.3925	235	10.8732
	3.3176	236					22.9691	236			8.09558	236	19.9966	236	13.2217	236	22.0303	236	7.69789	236	18.5852	236	26.0776	236	15.2967	236	6.14065	236	3.39204	236							14.9266	236	23.9087	236	20.4028	236	26.1952	236			23.4598	236	10.9209
	3.34003	237					23.0292	237			8.09835	237	20.0297	237	13.2237	237	22.0544	237	7.69963	237	18.5942	237	26.1411	237	15.2998	237	6.14157	237	3.39459	237							14.9286	237	23.9571	237	20.4032	237	26.2044	237			23.6564	237	10.9459
	3.34401	238					23.1251	238			8.09861	238	20.0703	238	13.2241	238	22.0638	238	7.70263	238	18.5953	238	26.1557	238	15.3009	238	6.14372	238	3.39775	238							14.9291	238	23.9812	238	20.4099	238	26.2089	238			23.752	238	11.0003
	3.36318	239					23.1499	239			8.09919	239	20.1447	239	13.225	239	22.0854	239	7.71305	239	18.6008	239	26.1787	239	15.3027	239	6.14828	239	3.40308	239							14.9402	239	23.9922	239	20.4143	239	26.2125	239			23.7627	239	11.0522
	3.43629	240					23.1772	240			8.10045	240	20.1927	240	13.2269	240	22.2128	240	7.71469	240	18.6036	240	26.1794	240	15.3036	240	6.14947	240	3.41732	240							14.9536	240	24.0309	240	20.4304	240	26.2241	240			23.8507	240	11.0579
	3.48346	241					23.5331	241			8.10206	241	20.2098	241	13.2313	241	22.2773	241	7.72665	241	18.6099	241	26.1838	241	15.3044	241	6.14957	241	3.43666	241							14.9698	241	24.0977	241	20.4729	241	26.2819	241			23.8543	241	11.0608
	3.48865	242					23.7931	242			8.11601	242	20.2699	242	13.2316	242	22.3547	242	7.73014	242	18.6116	242	26.2172	242	15.3085	242	6.15293	242	3.44052	242							15.0508	242	24.1324	242	20.4848	242	26.324	242			23.922	242	11.1
	3.48901	243					23.9765	243			8.12284	243	20.3081	243	13.2322	243	22.4172	243	7.76926	243	18.6118	243	26.218	243	15.3158	243	6.15317	243	3.44787	243							15.0755	243	24.1349	243	20.5422	243	26.3512	243			23.9228	243	11.1046
	3.53027	244					24.0954	244			8.13997	244	20.3471	244	13.2335	244	22.6753	244	7.78613	244	18.6203	244	26.2352	244	15.3179	244	6.1553	244	3.53466	244							15.0966	244	24.162	244	20.5725	244	26.3685	244			23.9564	244	11.1083
	3.55333	245					24.2351	245			8.1755	245	20.4652	245	13.2355	245	22.7125	245	7.8092	245	18.6267	245	26.3032	245	15.3194	245	6.15592	245	3.54932	245							15.2771	245	24.2165	245	20.5791	245	26.4079	245			23.9944	245	11.1437
	3.56681	246					24.2598	246			8.17685	246	20.5769	246	13.2398	246	22.7857	246	7.82513	246	18.6414	246	26.3033	246	15.3196	246	6.15713	246	3.56159	246							15.2895	246	24.237	246	20.738	246	26.4175	246			23.995	246	11.1661
	3.58544	247					24.2714	247			8.1996	247	20.6439	247	13.245	247	22.9106	247	7.83232	247	18.7441	247	26.3197	247	15.321	247	6.16303	247	3.57087	247							15.3138	247	24.4079	247	21.0343	247	26.4238	247			23.9973	247	11.1918
	3.58801	248					24.2867	248			8.20165	248	20.6712	248	13.2567	248	22.9299	248	7.853	248	18.7568	248	26.3323	248	15.3214	248	6.16333	248	3.57158	248							15.3385	248	24.4104	248	21.1341	248	26.4498	248			24.1136	248	11.1974
	3.5914	249					24.3465	249			8.20203	249	20.7405	249	13.2908	249	23.2128	249	7.86824	249	18.7703	249	26.4398	249	15.3225	249	6.16388	249	3.58266	249							15.3527	249	24.419	249	21.1463	249	26.4627	249			24.1366	249	11.2043
	3.68264	250					24.5228	250			8.20224	250	20.7737	250	13.3003	250	23.234	250	7.87109	250	18.7713	250	26.4406	250	15.3227	250	6.16418	250	3.58358	250							15.3562	250	24.5671	250	21.1566	250	26.4974	250			24.1426	250	11.2054
	3.68673	251					24.6064	251			8.20611	251	20.8067	251	13.3013	251	23.2615	251	7.87218	251	18.7749	251	26.4442	251	15.3228	251	6.16529	251	3.58414	251							15.3896	251	24.6648	251	21.236	251	26.4999	251			24.1473	251	11.2223
	3.69421	252					24.6202	252			8.20641	252	20.807	252	13.3045	252	23.2628	252	7.87614	252	18.7869	252	26.4444	252	15.3234	252	6.16567	252	3.60104	252							15.4309	252	24.6812	252	21.4955	252	26.5256	252			24.2058	252	11.2248
	3.71419	253					24.6715	253			8.21002	253	20.8387	253	13.306	253	23.2635	253	7.904	253	18.8692	253	26.449	253	15.3237	253	6.16657	253	3.60165	253							15.6195	253	24.8532	253	21.5901	253	26.5425	253			24.2108	253	11.2264
	3.73901	254					24.7118	254			8.21095	254	21.0495	254	13.3091	254	23.2658	254	7.90461	254	18.9069	254	26.4506	254	15.3254	254	6.16687	254	3.60771	254							15.6299	254	24.8644	254	21.6058	254	26.5535	254			24.2474	254	11.2605
	3.77446	255					24.7151	255			8.21126	255	21.1695	255	13.3204	255	23.2668	255	7.90736	255	18.9088	255	26.4567	255	15.3277	255	6.1671	255	3.60834	255							15.6313	255	25.0722	255	21.6451	255	26.5722	255			24.252	255	11.2711
	3.81407	256					24.7883	256			8.21153	256	21.2718	256	13.333	256	23.2937	256	7.90828	256	18.9112	256	26.4577	256	15.3466	256	6.16828	256	3.60906	256							15.6472	256	25.128	256	21.8822	256	26.5723	256			24.3326	256	11.2785
	3.90374	257					24.8124	257			8.21306	257	21.347	257	13.3867	257	23.3058	257	7.91908	257	18.9115	257	26.491	257	15.3507	257	6.16894	257	3.61185	257							15.6478	257	25.1818	257	21.9018	257	26.5933	257			24.3358	257	11.2786
	4.1331	258					24.8793	258			8.21361	258	21.408	258	13.3894	258	23.3063	258	7.94142	258	18.9128	258	26.5201	258	15.4051	258	6.16927	258	3.63877	258							15.6501	258	25.2188	258	21.9225	258	26.5989	258			24.4169	258	11.2834
	4.24502	259					24.8795	259			8.21381	259	21.4128	259	13.3972	259	23.3066	259	7.96656	259	18.9191	259	26.521	259	15.4135	259	6.16959	259	3.64259	259							15.6517	259	25.2732	259	21.9775	259	26.607	259			24.5691	259	11.286
	4.37908	260					24.8803	260			8.21416	260	21.413	260	13.3998	260	23.3072	260	8.06103	260	18.9194	260	26.5213	260	15.4156	260	6.17043	260	3.64735	260							15.6592	260	25.3254	260	22.0274	260	26.6479	260			24.6468	260	11.3213
	4.57664	261					24.8841	261			8.21443	261	21.5218	261	13.4235	261	23.3089	261	8.16335	261	18.9241	261	26.5279	261	15.4164	261	6.17279	261	3.65114	261							15.6696	261	25.362	261	22.0277	261	26.6921	261			24.6636	261	11.3317
	4.62464	262					24.8853	262			8.21476	262	21.5546	262	13.4439	262	23.3223	262	8.18138	262	18.9258	262	26.5485	262	15.4174	262	6.18914	262	3.65171	262							15.827	262	25.4036	262	22.0289	262	26.7284	262			24.7857	262	11.3403
	4.64598	263					24.9567	263			8.21499	263	21.5592	263	13.4561	263	23.3247	263	8.24339	263	18.926	263	26.5543	263	15.419	263	6.1936	263	3.652	263							15.8297	263	25.5261	263	22.0294	263	26.7389	263			24.9088	263	11.3458
	4.68208	264					24.9756	264			8.21589	264	21.5809	264	13.4925	264	23.3498	264	8.30152	264	18.9276	264	26.5575	264	15.4209	264	6.20005	264	3.65324	264							15.8553	264	25.5628	264	22.0303	264	26.7723	264			24.9195	264	11.3494
	4.71151	265					24.9863	265			8.21812	265	21.866	265	13.494	265	23.462	265	8.36372	265	18.931	265	26.5649	265	15.4216	265	6.20352	265	3.65601	265							15.8613	265	25.616	265	22.0306	265	26.7767	265			24.946	265	11.3497
	4.7604	266					25.0889	266			8.21864	266	21.8662	266	13.5277	266	23.4818	266	8.39646	266	18.9343	266	26.5685	266	15.4218	266	6.20442	266	3.65895	266							15.9094	266	25.8546	266	22.0311	266	26.7851	266			24.9847	266	11.3692
	4.8405	267					25.1502	267			8.21882	267	21.8682	267	13.5334	267	23.5564	267	8.40113	267	18.9349	267	26.57	267	15.4266	267	6.20969	267	3.66061	267							15.9301	267	25.8597	267	22.0323	267	26.8056	267			25.0421	267	11.4191
	4.89711	268					25.1731	268			8.22016	268	22.0281	268	13.5375	268	23.568	268	8.41018	268	18.9351	268	26.5704	268	15.4305	268	6.21149	268	3.66307	268							15.9456	268	25.8616	268	22.0359	268	26.8191	268			25.0446	268	11.4602
	4.91481	269					25.2388	269			8.22067	269	22.0303	269	13.5419	269	23.5858	269	8.4608	269	18.9446	269	26.5708	269	15.4318	269	6.21886	269	3.6642	269							15.956	269	25.888	269	22.0369	269	26.8259	269			25.0523	269	11.4897
	4.91675	270					25.3533	270			8.22131	270	22.0382	270	13.5544	270	23.5959	270	8.55097	270	18.9766	270	26.5756	270	15.4346	270	6.23303	270	3.66508	270							15.9662	270	25.8897	270	22.0373	270	26.8269	270			25.059	270	11.5483
	5.08668	271					25.4053	271			8.22241	271	22.0489	271	13.5626	271	23.5972	271	8.55219	271	18.9873	271	26.5763	271	15.4357	271	6.23323	271	3.66891	271							15.9838	271	25.916	271	22.0376	271	26.8544	271			25.1288	271	11.5807
	5.13043	272					25.5791	272			8.22259	272	22.081	272	13.5665	272	23.6134	272	8.56158	272	18.9923	272	26.6013	272	15.4374	272	6.23388	272	3.67107	272							16.0309	272	26.1115	272	22.039	272	26.8834	272			25.223	272	11.5945
	5.15229	273					25.6525	273			8.22375	273	22.0841	273	13.6066	273	23.6741	273	8.60497	273	18.9932	273	26.604	273	15.4446	273	6.2355	273	3.67194	273							16.0805	273	26.1673	273	22.0399	273	26.9204	273			25.2541	273	11.5988
	5.16685	274					25.7072	274			8.22403	274	22.0845	274	13.6145	274	23.6765	274	8.60577	274	18.9961	274	26.6164	274	15.4619	274	6.23583	274	3.67505	274							16.081	274	26.1786	274	22.0406	274	26.9585	274			25.2563	274	11.6095
	5.39145	275					25.8801	275			8.22544	275	22.0892	275	13.6361	275	23.7007	275	8.63357	275	18.9964	275	26.6239	275	15.4645	275	6.24158	275	3.67594	275							16.0816	275	26.2234	275	22.0421	275	26.9601	275			25.2889	275	11.632
	5.42616	276					25.9117	276			8.22638	276	22.0996	276	13.6456	276	23.7476	276	8.64307	276	19.0211	276	26.6245	276	15.4652	276	6.24198	276	3.67649	276							16.1355	276	26.2307	276	22.0423	276	26.9628	276			25.324	276	11.6348
	5.57616	277					25.9807	277			8.22701	277	22.121	277	13.6502	277	23.7481	277	8.65368	277	19.0425	277	26.6305	277	15.4757	277	6.25387	277	3.67665	277							16.1376	277	26.323	277	22.0682	277	26.966	277			25.3248	277	11.6675
	5.60674	278					26.088	278			8.22985	278	22.1291	278	13.6524	278	23.7651	278	8.67588	278	19.0429	278	26.6719	278	15.5018	278	6.25633	278	3.67826	278							16.1508	278	26.3465	278	22.0702	278	26.9678	278			25.3314	278	11.7691
	5.60855	279					26.1113	279			8.23094	279	22.137	279	13.6556	279	23.777	279	8.68085	279	19.0543	279	26.6774	279	15.539	279	6.25682	279	3.67912	279							16.1529	279	26.3501	279	22.1061	279	26.9825	279			25.3771	279	11.7709
	5.75913	280					26.1315	280			8.23233	280	22.1434	280	13.6574	280	23.7816	280	8.6948	280	19.0613	280	26.6844	280	15.6324	280	6.26203	280	3.68509	280							16.183	280	26.3859	280	22.115	280	26.9987	280			25.3964	280	11.7875
	5.8956	281					26.1743	281			8.2524	281	22.1652	281	13.6589	281	23.782	281	8.71621	281	19.0626	281	26.6893	281	15.6553	281	6.26863	281	3.68665	281							16.2035	281	26.4883	281	22.1309	281	27.0001	281			25.4562	281	11.8298
	6.14571	282					26.3098	282			8.25264	282	22.1659	282	13.663	282	23.7827	282	8.74342	282	19.0703	282	26.6957	282	15.658	282	6.26899	282	3.68688	282							16.2497	282	26.497	282	22.1531	282	27.0765	282			25.4861	282	11.8303
	6.33415	283					26.4741	283			8.25613	283	22.1705	283	13.667	283	23.7829	283	8.74449	283	19.0714	283	26.6959	283	15.6589	283	6.27009	283	3.68706	283							16.289	283	26.5001	283	22.1535	283	27.0829	283			25.5512	283	11.8311
	6.40902	284					26.487	284			8.25938	284	22.1714	284	13.6676	284	23.8111	284	8.76307	284	19.0719	284	26.7016	284	15.6613	284	6.27214	284	3.68764	284							16.295	284	26.5012	284	22.1567	284	27.1045	284			25.6193	284	11.8317
	6.46849	285					26.5387	285			8.26164	285	22.1792	285	13.6677	285	23.8129	285	8.76976	285	19.0876	285	26.7062	285	15.6703	285	6.27293	285	3.69084	285							16.3226	285	26.6729	285	22.1651	285	27.1054	285			25.7131	285	11.8318
	6.4749	286					26.7095	286			8.26243	286	22.1838	286	13.668	286	23.8345	286	8.77856	286	19.0912	286	26.7098	286	15.7909	286	6.27358	286	3.69734	286							16.356	286	26.6741	286	22.2136	286	27.1273	286			25.7403	286	11.8322
	6.48085	287					26.7403	287			8.26544	287	22.2063	287	13.6715	287	23.8485	287	8.78512	287	19.1005	287	26.7126	287	16.0486	287	6.27706	287	3.69819	287							16.4855	287	26.9602	287	22.2423	287	27.1988	287			25.8257	287	11.8333
	6.48809	288					26.7807	288			8.26738	288	22.2238	288	13.6748	288	23.8513	288	8.7971	288	19.1014	288	26.7222	288	16.0599	288	6.27756	288	3.69884	288							16.5269	288	26.9654	288	22.2682	288	27.2556	288			25.9856	288	11.8336
	6.53535	289					26.7998	289			8.26952	289	22.2481	289	13.6778	289	23.8515	289	8.79771	289	19.1017	289	26.7241	289	16.0866	289	6.28483	289	3.70743	289							16.5495	289	26.9848	289	22.2708	289	27.2727	289			26.0368	289	11.8364
	6.54215	290					26.804	290			8.27022	290	22.2505	290	13.6788	290	23.8531	290	8.80531	290	19.1055	290	26.7242	290	16.1338	290	6.28514	290	3.70937	290							16.5539	290	27.1042	290	22.3619	290	27.2762	290			26.0396	290	11.8394
	6.54247	291					26.8095	291			8.27345	291	22.2508	291	13.6802	291	23.854	291	8.81162	291	19.1277	291	26.7252	291	16.1389	291	6.28692	291	3.71379	291							16.5867	291	27.106	291	22.3662	291	27.2924	291			26.048	291	11.8832
	7.1248	292					26.842	292			8.27489	292	22.2516	292	13.6809	292	23.8653	292	8.8183	292	19.1295	292	26.736	292	16.1579	292	6.2875	292	3.72257	292							16.6493	292	27.1713	292	22.3935	292	27.3024	292			26.0892	292	11.9134
	7.70848	293					26.8437	293			8.27663	293	22.252	293	13.6821	293	23.8657	293	8.8254	293	19.134	293	26.7412	293	16.1617	293	6.29109	293	3.72506	293							16.6572	293	27.1955	293	22.4126	293	27.3244	293			26.1263	293	11.9771
	7.71197	294					26.8495	294			8.28545	294	22.2528	294	13.6846	294	23.8668	294	8.8308	294	19.1447	294	26.7464	294	16.1627	294	6.2921	294	3.72813	294							16.6696	294	27.2279	294	22.415	294	27.3333	294			26.1354	294	11.9938
	7.73024	295					26.8689	295			8.28605	295	22.2559	295	13.6882	295	23.8676	295	8.83833	295	19.1477	295	26.7469	295	16.4001	295	6.29439	295	3.72872	295							16.6715	295	27.328	295	22.4302	295	27.348	295			26.2273	295	12.0543
	7.77362	296					26.9285	296			8.2886	296	22.3037	296	13.6885	296	23.8688	296	8.83943	296	19.1555	296	26.7511	296	16.4006	296	6.29551	296	3.72918	296							16.6762	296	27.5721	296	22.4457	296	27.3855	296			26.3502	296	12.0715
	7.82375	297					27.0519	297			8.28978	297	22.404	297	13.6893	297	23.8708	297	8.84253	297	19.1987	297	26.7549	297	16.4097	297	6.2996	297	3.73178	297							16.7179	297	27.6483	297	22.473	297	27.3941	297			26.3516	297	12.1614
	7.85638	298					27.1404	298			8.2907	298	22.4226	298	13.6915	298	23.8737	298	8.84314	298	19.2021	298	26.7733	298	16.4175	298	6.3003	298	3.73371	298							16.7352	298	27.6741	298	22.616	298	27.3964	298			26.3543	298	12.1784
	7.86043	299					27.1578	299			8.29191	299	22.4423	299	13.6928	299	23.8796	299	8.84398	299	19.223	299	26.7844	299	16.4241	299	6.30455	299	3.73969	299							16.7777	299	27.6797	299	22.6208	299	27.3975	299			26.3575	299	12.203
	7.86684	300					27.1863	300			8.29246	300	22.4446	300	13.6945	300	23.9143	300	8.84565	300	19.2338	300	26.8028	300	16.4274	300	6.30574	300	3.74246	300							16.8066	300	27.7513	300	22.6212	300	27.399	300			26.3837	300	12.2343
	7.86787	301					27.1946	301			8.29272	301	22.4746	301	13.6963	301	23.9543	301	8.85982	301	19.256	301	26.8032	301	16.4288	301	6.30692	301	3.74342	301							16.8069	301	27.7548	301	22.6266	301	27.401	301			26.4561	301	12.2393
	7.86884	302					27.3089	302			8.29292	302	22.4807	302	13.7041	302	23.955	302	8.87015	302	19.2662	302	26.804	302	16.4306	302	6.31119	302	3.74408	302							16.8143	302	27.7675	302	22.6341	302	27.4106	302			26.4844	302	12.2722
	7.86918	303					27.3606	303			8.29365	303	22.534	303	13.7063	303	23.9572	303	8.88172	303	19.2716	303	26.8064	303	16.4547	303	6.31149	303	3.74451	303							16.8216	303	27.8094	303	22.7795	303	27.4159	303			26.4903	303	12.2991
	7.87593	304					27.394	304			8.29424	304	22.5976	304	13.7075	304	23.9679	304	8.88348	304	19.2731	304	26.8079	304	16.462	304	6.31285	304	3.75485	304							16.8225	304	27.8778	304	22.9218	304	27.4375	304			26.5668	304	12.3239
	7.87964	305					27.4483	305			8.29486	305	22.654	305	13.7089	305	23.9689	305	8.88594	305	19.2745	305	26.8108	305	16.4653	305	6.31388	305	3.75702	305							16.8278	305	27.9428	305	22.9872	305	27.4601	305			26.6534	305	12.3757
	7.9271	306					27.4923	306			8.29597	306	22.6542	306	13.7092	306	23.987	306	8.88841	306	19.293	306	26.8173	306	16.4783	306	6.31459	306	3.75809	306							16.8306	306	27.966	306	23.0221	306	27.5271	306			26.6944	306	12.3996
	7.94317	307					27.5207	307			8.29648	307	22.6561	307	13.7111	307	23.9878	307	8.9283	307	19.3258	307	26.8224	307	16.4833	307	6.31612	307	3.75843	307							16.8523	307	28.0342	307	23.0426	307	27.5275	307			26.7172	307	12.4082
	7.99316	308					27.5783	308			8.29792	308	22.6797	308	13.7114	308	23.9919	308	8.92843	308	19.3714	308	26.8267	308	16.5505	308	6.31928	308	3.76109	308							16.8545	308	28.0669	308	23.0915	308	27.5988	308			26.7429	308	12.4303
	8.00732	309					27.6735	309			8.29994	309	22.6929	309	13.7121	309	23.9934	309	8.9567	309	19.3752	309	26.8282	309	16.5791	309	6.31957	309	3.76131	309							16.9269	309	28.2944	309	23.2371	309	27.6299	309			26.8583	309	12.4383
	8.16048	310					27.7225	310			8.30038	310	22.699	310	13.7128	310	24.0194	310	8.96452	310	19.4153	310	26.8309	310	16.652	310	6.32444	310	3.76321	310							16.9529	310	28.5602	310	23.2374	310	27.6615	310			27.0525	310	12.445
	8.24604	311					27.7458	311			8.30172	311	22.6998	311	13.713	311	24.0223	311	8.96705	311	19.4158	311	26.8353	311	16.6708	311	6.32618	311	3.768	311							16.9545	311	28.5787	311	23.2412	311	27.6844	311			27.0801	311	12.4489
	8.24921	312					27.7892	312			8.30241	312	22.7458	312	13.714	312	24.0271	312	8.96749	312	19.4401	312	26.8358	312	16.6717	312	6.327	312	3.76876	312							16.9878	312	28.6414	312	23.2677	312	27.7098	312			27.3834	312	12.4885
	8.2602	313					27.7939	313			8.30535	313	22.7537	313	13.7147	313	24.1142	313	8.96809	313	19.4628	313	26.8375	313	16.7073	313	6.32794	313	3.78026	313							17.0174	313	28.692	313	23.2856	313	27.7656	313			27.444	313	12.4912
	8.2888	314					27.8029	314			8.30704	314	22.754	314	13.7168	314	24.1626	314	8.96982	314	19.48	314	26.8379	314	16.7894	314	6.34481	314	3.78109	314							17.0228	314	28.6927	314	23.3579	314	27.8732	314			27.4656	314	12.4923
	8.29264	315					27.94	315			8.30788	315	22.7554	315	13.7194	315	24.2318	315	8.97311	315	19.5006	315	26.8454	315	16.8626	315	6.34916	315	3.78143	315							17.0244	315	28.7302	315	23.3598	315	27.8934	315			27.4697	315	12.5017
	8.31048	316					27.9757	316			8.30884	316	22.7622	316	13.7358	316	24.3079	316	8.97543	316	19.5345	316	26.8458	316	16.8692	316	6.34949	316	3.78257	316							17.0258	316	28.9036	316	23.4392	316	27.959	316			27.4908	316	12.5699
	8.32484	317					28.1532	317			8.30946	317	22.8378	317	13.7401	317	24.3173	317	8.97609	317	19.7264	317	26.8497	317	16.8732	317	6.353	317	3.78491	317							17.0317	317	28.9073	317	23.4525	317	27.9771	317			27.5935	317	12.5797
	8.3394	318					28.2122	318			8.31228	318	22.8597	318	13.7412	318	24.34	318	8.9774	318	19.7417	318	26.854	318	16.8743	318	6.35459	318	3.78601	318							17.033	318	29.0521	318	23.4567	318	27.9972	318			27.6782	318	12.594
	8.40728	319					28.2278	319			8.31307	319	22.8894	319	13.7428	319	24.3479	319	8.97851	319	19.7724	319	26.8565	319	16.8746	319	6.35934	319	3.78845	319							17.0346	319	29.2401	319	23.5916	319	28.0841	319			27.6807	319	12.6286
	8.44255	320					28.2667	320			8.31395	320	22.9188	320	13.7505	320	24.3796	320	8.98186	320	19.7738	320	26.8616	320	16.8753	320	6.37138	320	3.7958	320							17.035	320	29.251	320	23.5918	320	28.1175	320			27.7717	320	12.6316
	8.44527	321					28.2771	321			8.31464	321	22.9307	321	13.7653	321	24.3996	321	8.98714	321	19.8422	321	26.8734	321	16.8782	321	6.37163	321	3.79725	321							17.0489	321	29.3442	321	23.5929	321	28.1252	321			27.7738	321	12.7042
	8.44649	322					28.2936	322			8.31486	322	22.9318	322	13.766	322	24.4536	322	8.99948	322	19.872	322	26.8784	322	16.8815	322	6.37339	322	3.79784	322							17.0642	322	29.4544	322	23.5966	322	28.1667	322			27.8417	322	12.712
	8.4623	323					28.3169	323			8.3154	323	22.9321	323	13.7681	323	24.4795	323	9.00106	323	19.91	323	26.8787	323	16.8852	323	6.37453	323	3.79809	323							17.0658	323	29.4749	323	23.5968	323	28.1736	323			27.9135	323	12.7134
	8.46285	324					28.3681	324			8.3156	324	22.9328	324	13.7686	324	24.6611	324	9.02393	324	19.9112	324	26.8794	324	16.8947	324	6.37747	324	3.79907	324							17.0688	324	29.5238	324	23.6332	324	28.1742	324			28.0625	324	12.716
	8.4633	325					28.3848	325			8.31692	325	22.9342	325	13.7708	325	24.7246	325	9.04401	325	19.9151	325	26.8798	325	16.9026	325	6.37767	325	3.80333	325							17.0835	325	29.5254	325	23.6342	325	28.1747	325			28.1008	325	12.7205
	8.46368	326					28.4031	326			8.32081	326	22.9349	326	13.771	326	24.7382	326	9.1168	326	19.9185	326	26.889	326	17.0701	326	6.38015	326	3.80389	326							17.0846	326	29.5263	326	23.6356	326	28.1911	326			28.1061	326	12.7315
	8.46398	327					28.4083	327			8.32159	327	22.9352	327	13.7729	327	24.751	327	9.11703	327	19.9751	327	26.8896	327	17.1244	327	6.38053	327	3.81218	327							17.0854	327	29.6148	327	23.6469	327	28.1941	327			28.2085	327	12.7374
	8.46412	328					28.4136	328			8.32329	328	22.9354	328	13.7737	328	24.7691	328	9.17607	328	20.0844	328	26.8899	328	17.2724	328	6.38181	328	3.81553	328							17.086	328	29.6162	328	23.6599	328	28.2124	328			28.2376	328	12.8338
	8.46704	329					28.4734	329			8.3241	329	22.9357	329	13.7856	329	24.8308	329	9.20977	329	20.1081	329	26.8914	329	17.2827	329	6.38209	329	3.82664	329							17.0883	329	29.6799	329	23.7494	329	28.3092	329			28.2626	329	12.861
	8.48102	330					28.4896	330			8.32559	330	22.9361	330	13.7862	330	24.8386	330	9.22223	330	20.1635	330	26.8926	330	17.3875	330	6.38285	330	3.82716	330							17.09	330	29.6832	330	23.7535	330	28.396	330			28.2835	330	12.8615
	8.48408	331					28.5008	331			8.32735	331	22.9364	331	13.7933	331	24.9094	331	9.22246	331	20.1727	331	26.8944	331	17.4216	331	6.38614	331	3.83174	331							17.0924	331	29.6905	331	23.7971	331	28.4392	331			28.2878	331	12.8718
	8.48534	332					28.5671	332			8.33045	332	22.9366	332	13.7975	332	24.9804	332	9.237	332	20.1731	332	26.9043	332	17.4222	332	6.3868	332	3.83296	332							17.0992	332	29.6971	332	23.7978	332	28.4788	332			28.2884	332	12.8817
	8.49237	333					28.6745	333			8.34728	333	22.9376	333	13.8034	333	25.0346	333	9.24093	333	20.1804	333	26.9145	333	17.4243	333	6.38764	333	3.83373	333							17.1009	333	29.7145	333	23.7994	333	28.5911	333			28.3018	333	12.941
	8.4942	334					28.7182	334			8.34852	334	22.938	334	13.8136	334	25.0365	334	9.24113	334	20.1881	334	26.9418	334	17.4292	334	6.39062	334	3.83456	334							17.1044	334	29.7166	334	23.813	334	28.6836	334			28.3025	334	13.0205
	8.50052	335					28.7363	335			8.34931	335	22.9384	335	13.8151	335	25.0382	335	9.30031	335	20.1896	335	26.9437	335	17.4397	335	6.39242	335	3.83547	335							17.1174	335	29.7878	335	23.8175	335	28.7271	335			28.3077	335	13.0244
	8.51999	336					28.7461	336			8.3513	336	22.9407	336	13.8211	336	25.0472	336	9.30095	336	20.2096	336	26.9465	336	17.463	336	6.39981	336	3.83666	336							17.1189	336	29.8009	336	23.8196	336	28.7384	336			28.4182	336	13.1709
	8.52696	337					28.7614	337			8.37382	337	22.96	337	13.8243	337	25.1337	337	9.30883	337	20.2301	337	26.9517	337	17.498	337	6.40043	337	3.83874	337							17.1299	337	29.8154	337	23.8203	337	28.7427	337			28.4209	337	13.1884
	8.56916	338					28.8358	338			8.3846	338	22.9609	338	13.8256	338	25.138	338	9.30994	338	20.2785	338	26.958	338	17.6163	338	6.40156	338	3.84053	338							17.1321	338	29.8688	338	23.8207	338	28.7514	338			28.4212	338	13.2108
	8.607	339					28.8408	339			8.43705	339	22.9621	339	13.8402	339	25.1427	339	9.31054	339	20.3805	339	26.9582	339	17.6175	339	6.40299	339	3.84123	339							17.1327	339	29.9017	339	23.8228	339	28.7621	339			28.4726	339	13.2391
	8.64229	340					28.8685	340			8.44172	340	22.9633	340	13.8406	340	25.1877	340	9.31119	340	20.4264	340	26.9584	340	17.6327	340	6.40306	340	3.84261	340							17.1337	340	29.9552	340	23.8232	340	28.8621	340			28.5621	340	13.2502
	8.68637	341					28.9232	341			8.44923	341	22.9641	341	13.8418	341	25.1887	341	9.35943	341	20.4447	341	26.9593	341	17.7661	341	6.40752	341	3.84431	341							17.1388	341	29.968	341	23.8255	341	28.8643	341			28.6778	341	13.2854
	8.68819	342					28.9529	342			8.45098	342	22.9647	342	13.8543	342	25.3151	342	9.4003	342	20.4459	342	26.9607	342	17.7908	342	6.41431	342	3.84603	342							17.1399	342	29.9731	342	23.8287	342	28.8668	342			28.7173	342	13.3064
	8.72264	343					28.9647	343			8.45116	343	22.9668	343	13.8558	343	25.3179	343	9.40195	343	20.4507	343	26.9609	343	17.7914	343	6.41554	343	3.84653	343							17.1431	343			23.8292	343	28.8847	343			28.8458	343	13.3128
	8.72514	344					28.9659	344			8.45505	344	22.968	344	13.8561	344	25.3853	344	9.41557	344	20.4617	344	26.9694	344	17.7922	344	6.41847	344	3.85375	344							17.1442	344			23.8295	344	28.9049	344			28.8514	344	13.3269
	8.72703	345					28.9712	345			8.45574	345	22.9707	345	13.8591	345	25.394	345	9.42311	345	20.4906	345	26.9719	345	17.795	345	6.41933	345	3.8541	345							17.1475	345			23.8297	345	28.91	345			29.071	345	13.3429
	8.74294	346					29.133	346			8.4571	346	22.9735	346	13.8606	346	25.4142	346	9.45354	346	20.4981	346	26.9725	346	17.7954	346	6.41975	346	3.85544	346							17.1683	346			23.8332	346	28.9737	346			29.1323	346	13.3575
	8.7589	347					29.1353	347			8.45789	347	23.0369	347	13.8644	347	25.4237	347	9.45546	347	20.527	347	26.9728	347	17.7985	347	6.42078	347	3.85645	347							17.1729	347			23.8346	347	28.9797	347			29.1348	347	13.3796
	8.76922	348					29.1755	348			8.45842	348	23.0383	348	13.865	348	25.4266	348	9.46583	348	20.5299	348	26.9747	348	17.7999	348	6.42106	348	3.86398	348							17.1751	348			23.8376	348	28.981	348			29.1428	348	13.4819
	8.78596	349					29.1797	349			8.46002	349	23.0498	349	13.8658	349	25.4496	349	9.466	349	20.5481	349	26.9818	349	17.8006	349	6.42156	349	3.8655	349							17.1782	349			23.8396	349	28.988	349			29.1589	349	13.4994
	8.79063	350					29.2419	350			8.46022	350	23.0579	350	13.8664	350	25.4547	350	9.47596	350	20.5528	350	26.9918	350	17.801	350	6.42214	350	3.86843	350							17.182	350			23.8401	350	29.0335	350			29.1741	350	13.5953
	8.7926	351					29.2606	351			8.46163	351	23.0792	351	13.8673	351	25.4583	351	9.47714	351	20.6225	351	27.0009	351	17.8022	351	6.42314	351	3.86886	351							17.1836	351			23.8408	351	29.0746	351			29.2085	351	14.046
	8.79664	352					29.2862	352			8.46284	352	23.1205	352	13.8686	352	25.4604	352	9.49213	352	20.653	352	27.0023	352	17.8023	352	6.4303	352	3.8691	352							17.1861	352			23.842	352	29.1079	352			29.2702	352	14.1645
	8.81092	353					29.3378	353			8.46458	353	23.2306	353	13.8691	353	25.8447	353	9.52044	353	20.6858	353	27.0205	353	17.8082	353	6.43037	353	3.87056	353							17.1963	353			23.8428	353	29.1223	353			29.2709	353	14.2945
	8.81212	354					29.4137	354			8.47665	354	23.3023	354	13.8698	354	25.8519	354	9.5217	354	20.6882	354	27.0214	354	17.8212	354	6.4307	354	3.87457	354							17.2194	354			23.844	354	29.1396	354			29.2878	354	14.296
	8.81341	355					29.4476	355			8.47861	355	23.3334	355	13.8727	355	25.8546	355	9.52286	355	20.7635	355	27.0248	355	17.8697	355	6.43301	355	3.87622	355							17.2361	355			23.8549	355	29.1673	355			29.3038	355	14.2964
	8.81449	356					29.5033	356			8.48092	356	23.4127	356	13.8778	356	25.8609	356	9.52722	356	20.7715	356	27.0298	356	17.8705	356	6.43447	356	3.8815	356							17.2771	356			23.8576	356	29.1909	356			29.3531	356	14.3559
	8.81557	357					29.5379	357			8.48139	357	23.4158	357	13.8814	357	25.8731	357	9.52825	357	20.786	357	27.0301	357	17.8707	357	6.43584	357	3.88722	357							17.2782	357			23.8609	357	29.2184	357			29.3959	357	14.5547
	8.82381	358					29.6506	358			8.48198	358	23.4238	358	13.887	358	25.9181	358	9.53219	358	20.8115	358	27.0322	358	17.8713	358	6.44191	358	3.88754	358							17.3127	358			23.8624	358	29.2522	358			29.3999	358	14.6639
	8.82397	359					29.66	359			8.48278	359	23.4798	359	13.9173	359	25.9383	359	9.53342	359	20.8537	359	27.0348	359	17.8723	359	6.44234	359	3.8885	359							17.3237	359			23.8642	359	29.2619	359			29.4165	359	14.7846
	8.82523	360					29.6848	360			8.48344	360	23.5398	360	13.9245	360	25.9439	360	9.53658	360	20.8568	360	27.0386	360	17.9069	360	6.44355	360	3.89498	360							17.3261	360			23.8748	360	29.3079	360			29.4768	360	14.7982
	8.82797	361					29.6856	361			8.48383	361	23.5684	361	13.9378	361	25.9636	361	9.53717	361	20.8571	361	27.0393	361	17.9125	361	6.44372	361	3.89726	361							17.329	361			23.8765	361	29.3145	361			29.5637	361	14.8006
	8.82951	362					29.7174	362			8.48403	362	23.6471	362	13.9468	362	25.9693	362	9.53965	362	20.8584	362	27.0399	362	17.9244	362	6.44909	362	3.89969	362							17.3591	362			23.8774	362	29.3408	362			29.5752	362	14.8046
	8.82994	363					29.7289	363			8.48463	363	23.6719	363	13.9494	363	26.051	363	9.54222	363	20.8588	363	27.0409	363	17.9263	363	6.45256	363	3.90497	363							17.3622	363			23.8801	363	29.3558	363			29.796	363	14.8156
	8.83159	364					29.7649	364			8.48477	364	23.7695	364	13.9601	364	26.2235	364	9.54706	364	20.8637	364	27.043	364	17.9363	364	6.45297	364	3.90687	364							17.3685	364			23.8818	364	29.3748	364			29.9023	364	14.8178
	8.83372	365					29.8959	365			8.48919	365	23.7968	365	13.9627	365	26.346	365	9.54837	365	20.8726	365	27.045	365	18.0315	365	6.45604	365	3.91061	365							17.3771	365			23.89	365	29.3776	365			30.037	365	14.8221
	8.83445	366					29.899	366			8.49077	366	23.7969	366	13.9702	366	26.3493	366	9.56433	366	20.9475	366	27.046	366	18.1244	366	6.45795	366	3.91299	366							17.3879	366			23.8908	366	29.3901	366			30.0739	366	14.826
	8.83502	367					29.9703	367			8.49364	367	23.8174	367	13.9903	367	26.3859	367	9.56507	367	20.9628	367	27.0489	367	18.1744	367	6.45818	367	3.91455	367							17.3967	367			23.8919	367	29.4051	367			30.088	367	14.8263
	8.83628	368					29.9949	368			8.49404	368	23.8379	368	13.9929	368	26.48	368	9.56908	368	21.0511	368	27.0528	368	18.2278	368	6.46312	368	3.91639	368							17.411	368			23.8993	368	29.4277	368			30.0923	368	14.9029
	8.83643	369					30.0775	369			8.49449	369	23.8773	369	13.9948	369	26.4881	369	9.57063	369	21.0646	369	27.0549	369	18.2699	369	6.46348	369	3.92463	369							17.4192	369			23.9063	369	29.452	369			30.1748	369	14.9156
	8.84011	370					30.1179	370			8.4959	370	23.8889	370	13.9965	370	26.5627	370	9.5764	370	21.0703	370	27.0553	370	18.2858	370	6.4651	370	3.93174	370							17.4204	370			23.9076	370	29.5866	370			30.2035	370	14.9993
	8.84948	371					30.1219	371			8.49717	371	23.9668	371	13.9979	371	26.5983	371	9.5773	371	21.071	371	27.0575	371	18.3187	371	6.46825	371	3.93434	371							17.4318	371			23.9087	371	29.6674	371			30.2653	371	15.022
	8.85667	372					30.1564	372			8.50115	372	24.0939	372	14.0264	372	26.6425	372	9.58221	372	21.0721	372	27.0629	372	18.3189	372	6.46897	372	3.93954	372							17.4357	372			23.9116	372	29.6749	372			30.3007	372	15.0338
	8.85884	373					30.2186	373			8.5201	373	24.119	373	14.0272	373	26.6502	373	9.58695	373	21.09	373	27.0637	373	18.6774	373	6.46937	373	3.94089	373							17.4671	373			23.9122	373	29.7847	373			30.4604	373	15.0636
	8.8716	374					30.2259	374			8.52119	374	24.1246	374	14.0332	374	26.6587	374	9.59022	374	21.0903	374	27.0642	374	18.7348	374	6.47019	374	3.94275	374							17.5443	374			23.9128	374	29.8289	374			30.4837	374	15.147
	8.87221	375					30.2872	375			8.52931	375	24.1359	375	14.0346	375	26.7529	375	9.60181	375	21.1421	375	27.0718	375	18.7354	375	6.47383	375	3.94572	375							17.5468	375			23.913	375	29.8731	375			30.4849	375	15.276
	8.87394	376					30.2967	376			8.53254	376	24.1447	376	14.038	376	26.7647	376	9.60982	376	21.1756	376	27.0722	376	19.0555	376	6.47568	376	3.94837	376							17.5483	376			23.9134	376	29.9045	376			30.5386	376	15.3202
	8.87868	377					30.2982	377			8.53336	377	24.2362	377	14.0403	377	26.7662	377	9.62697	377	21.1891	377	27.0741	377	19.0644	377	6.48086	377	3.94959	377							17.5507	377			23.9138	377	29.9084	377			30.6128	377	15.5032
	8.89186	378					30.2984	378			8.53387	378	24.2545	378	14.0433	378	26.7665	378	9.63557	378	21.1961	378	27.0746	378	19.0944	378	6.48166	378	3.95676	378							17.564	378			23.9144	378	29.9662	378			30.6184	378	15.7932
	8.90124	379					30.3113	379			8.536	379	24.2572	379	14.0565	379	26.7675	379	9.64866	379	21.2016	379	27.0767	379	19.1227	379	6.48339	379	3.9587	379							17.5649	379			23.915	379					30.6504	379	16.8022
	8.90511	380					30.3213	380			8.53644	380	24.2664	380	14.0576	380	26.7682	380	9.65262	380	21.2064	380	27.0777	380	19.1394	380	6.48505	380	3.96841	380							17.5691	380			23.917	380					30.6689	380	17.0258
	8.92069	381					30.3273	381			8.5366	381	24.2873	381	14.0625	381	26.7684	381	9.65377	381	21.2095	381	27.078	381	19.1436	381	6.48997	381	3.979	381							17.5706	381			23.9206	381					30.6987	381	17.028
	8.92169	382					30.3391	382			8.53728	382	24.3213	382	14.0637	382	26.7686	382	9.6686	382	21.2128	382	27.0805	382	19.146	382	6.49136	382	3.99028	382							17.5755	382			23.9216	382					30.8207	382	17.0476
	8.92203	383					30.3427	383			8.54082	383	24.3404	383	14.067	383	26.9131	383	9.68245	383	21.2151	383	27.0822	383	19.151	383	6.49201	383	3.99206	383							17.5825	383			23.9238	383					30.8557	383	17.2897
	8.92292	384					30.3632	384			8.54205	384	24.3543	384	14.0695	384	26.9145	384	9.68585	384	21.2208	384	27.0849	384	19.1518	384	6.4954	384	3.993	384							17.6267	384			23.9296	384					30.8679	384	17.4682
	8.92323	385					30.3658	385			8.54344	385	24.3711	385	14.0701	385	26.9169	385	9.68773	385	21.2289	385	27.0868	385	19.155	385	6.49604	385	3.99331	385							17.6544	385			23.9305	385					30.8699	385	17.4688
	8.92386	386					30.3777	386			8.54373	386	24.3987	386	14.0715	386	26.9197	386	9.6919	386	21.289	386	27.089	386	19.2283	386	6.49943	386	3.99395	386							17.6647	386			23.9411	386					30.9303	386	17.4695
	8.92605	387					30.3896	387			8.54414	387	24.4199	387	14.074	387	26.9234	387	9.70885	387	21.2926	387	27.0897	387	19.2422	387	6.51889	387	3.99472	387							17.6811	387			23.9657	387					30.945	387	17.6798
	8.92885	388					30.3931	388			8.5453	388	24.4734	388	14.0805	388	26.9508	388	9.70984	388	21.3218	388	27.0909	388	19.2683	388	6.51973	388	3.99574	388							17.6922	388			23.9697	388					30.9456	388	17.6821
	8.93138	389					30.3981	389			8.5462	389	24.4774	389	14.0824	389	26.9533	389	9.71979	389	21.3687	389	27.0933	389	19.2756	389	6.52083	389	3.99692	389							17.6968	389			23.9763	389					30.9735	389	17.683
	8.96241	390					30.3992	390			8.54687	390	24.4908	390	14.0832	390	26.9564	390	9.72518	390	21.3744	390	27.0949	390	19.3353	390	6.52222	390	3.9972	390							17.765	390			23.9777	390					30.9843	390	17.765
	8.96261	391					30.4301	391			8.54718	391	24.4957	391	14.091	391	26.9584	391	9.72557	391	21.3775	391	27.0953	391	19.3494	391	6.52364	391	3.99905	391							17.7904	391			24.0642	391					31.0481	391	17.766
	8.96293	392					30.4327	392			8.55082	392	24.5898	392	14.0946	392	26.9594	392	9.82646	392	21.3778	392	27.0976	392	19.3773	392	6.52444	392	3.99921	392							17.7988	392			24.0709	392					31.0499	392	17.8354
	8.96333	393					30.4381	393			8.55186	393	24.6233	393	14.0951	393	26.9605	393	9.84272	393	21.3888	393	27.0983	393	19.4386	393	6.52828	393	4.00125	393							17.7994	393			24.0748	393					31.0675	393	17.8511
	8.96404	394					30.4495	394			8.55458	394	24.6242	394	14.1094	394	26.962	394	9.88822	394	21.4454	394	27.0999	394	19.4641	394	6.52868	394	4.05009	394							17.8368	394			24.0774	394					31.0794	394	17.9322
	8.96563	395					30.4536	395			8.55723	395	24.6311	395	14.1096	395	26.964	395	9.96339	395	21.54	395	27.1016	395	19.5381	395	6.53002	395	4.05046	395							17.869	395			24.1574	395					31.0855	395	18.2069
	8.97873	396					30.463	396			8.55779	396	24.6471	396	14.1199	396	26.9663	396	9.96458	396	21.5515	396	27.1021	396	19.5511	396	6.53011	396	4.05388	396							17.8897	396			24.2565	396					31.1402	396	18.2125
	8.98879	397					30.4767	397			8.56192	397	24.6586	397	14.1234	397	26.9701	397	9.98001	397	21.5657	397	27.1067	397	19.5524	397	6.53121	397	4.05446	397							17.8986	397			24.3206	397					31.15	397	18.2134
	8.99611	398					30.4923	398			8.56236	398	24.6595	398	14.124	398	26.9704	398	9.99922	398	21.571	398	27.1112	398	19.5528	398	6.53166	398	4.05518	398							17.905	398			24.3649	398					31.1504	398	18.2729
	9.00327	399					30.6006	399			8.56308	399	24.6674	399	14.1248	399	26.9717	399	10.0417	399	21.5841	399	27.1124	399	19.5565	399	6.53225	399	4.05863	399							17.9143	399			24.3759	399					31.1507	399	18.2746
	9.00966	400					30.6053	400			8.56686	400	24.6807	400	14.1297	400	26.9742	400	10.0451	400	21.5878	400	27.1233	400	19.5579	400	6.53495	400	4.05999	400							17.9206	400			24.4154	400					31.1724	400	18.2768
	9.03868	401					30.6265	401			8.56776	401	24.7045	401	14.1377	401	26.9823	401	10.074	401	21.5905	401	27.126	401	19.5625	401	6.53732	401	4.0657	401							17.9278	401			24.4266	401					31.1757	401	18.2813
	9.08833	402					30.6565	402			8.56816	402	24.7224	402	14.1424	402	26.9841	402	10.1128	402	21.5949	402	27.1286	402	19.5774	402	6.5382	402	4.07013	402							17.9286	402			24.4738	402					31.1766	402	18.3118
	9.09847	403					30.6639	403			8.56877	403	24.7359	403	14.1428	403	26.9909	403	10.116	403	21.596	403	27.1323	403	19.6204	403	6.53939	403	4.07315	403							17.9753	403			24.5007	403					31.1786	403	18.3772
	9.10185	404					30.6715	404			8.56954	404	24.8193	404	14.1444	404	26.9962	404	10.1165	404	21.6013	404	27.1355	404	19.6563	404	6.54022	404	4.07544	404							17.9803	404			24.5499	404					31.1825	404	18.3864
	9.10693	405					30.7523	405			8.5698	405	24.8202	405	14.1452	405	26.9981	405	10.1173	405	21.6257	405	27.1366	405	19.6627	405	6.54085	405	4.07647	405							17.9834	405			24.572	405					31.1986	405	18.391
	9.11699	406					30.7984	406			8.57088	406	24.8231	406	14.1459	406	27.0217	406	10.1589	406	21.6388	406	27.1439	406	19.6717	406	6.54213	406	4.07789	406							17.9841	406			24.5883	406					31.2047	406	18.4055
	9.1171	407					30.808	407			8.57157	407	24.8263	407	14.1464	407	27.0954	407	10.1855	407	21.6514	407	27.1493	407	19.6908	407	6.54423	407	4.07808	407							17.9893	407			24.6212	407					31.2048	407	18.406
	9.11962	408					30.8103	408			8.57174	408	24.848	408	14.1509	408	27.1091	408	10.1869	408	21.6641	408	27.1495	408	19.6987	408	6.54699	408	4.07992	408							17.9984	408			24.7922	408					31.206	408	18.4093
	9.11998	409					30.8132	409			8.57225	409	24.8489	409	14.1673	409	27.1234	409	10.1917	409	21.6644	409	27.156	409	19.6991	409	6.55292	409	4.08112	409							17.9991	409			24.875	409					31.2274	409	18.4095
	9.12441	410					30.8152	410			8.57312	410	24.8503	410	14.1689	410	27.1335	410	10.1996	410	21.6657	410	27.1567	410	19.7007	410	6.55775	410	4.08286	410							18.002	410			24.9129	410					31.2806	410	18.4498
	9.12599	411					30.8235	411			8.57387	411	24.8524	411	14.1745	411	27.2291	411	10.2025	411	21.6815	411	27.1577	411	19.7786	411	6.5598	411	4.08454	411							18.0754	411			24.9611	411					31.3037	411	18.4564
	9.135	412					30.8288	412			8.57411	412	24.8538	412	14.1782	412	27.2365	412	10.2132	412	21.7285	412	27.1604	412	19.7938	412	6.56184	412	4.08519	412							18.0764	412			24.9768	412					31.3442	412	18.5339
	9.15108	413					30.8583	413			8.57459	413	24.8548	413	14.1785	413	27.264	413	10.2507	413	21.7437	413	27.1674	413	19.8791	413	6.56202	413	4.09105	413							18.0773	413			25.0334	413					31.3482	413	18.5939
	9.16794	414					30.8724	414			8.5752	414	24.8599	414	14.1861	414	27.2651	414	10.2704	414	21.7474	414	27.1694	414	19.8912	414	6.56293	414	4.0931	414							18.0782	414			25.0341	414					31.3707	414	18.6664
	9.18976	415					30.8977	415			8.57573	415	24.8723	415	14.1879	415	27.2678	415	10.2727	415	21.8081	415	27.1715	415	19.9546	415	6.56319	415	4.09368	415							18.0787	415			25.1007	415					31.4187	415	18.6856
	9.21577	416					30.9189	416			8.57802	416	24.8741	416	14.1896	416	27.3191	416	10.2733	416	21.8429	416	27.1744	416	19.96	416	6.56354	416	4.09395	416							18.0795	416			25.1022	416					31.4348	416	18.7292
	9.22559	417					30.9241	417			8.5785	417	24.8776	417	14.1921	417	27.3197	417	10.2737	417	21.9169	417	27.1766	417	20.06	417	6.56384	417	4.09422	417							18.0964	417			25.1062	417					31.4397	417	18.7998
	9.23663	418					30.9272	418			8.5791	418	24.8787	418	14.196	418	27.3252	418	10.2787	418	21.9575	418	27.1777	418	20.0651	418	6.56998	418	4.09462	418							18.1099	418			25.1077	418					31.4757	418	18.8006
	9.27238	419					30.9285	419			8.58001	419	24.8829	419	14.2002	419	27.3258	419	10.2835	419	22.1003	419	27.182	419	20.0683	419	6.57061	419	4.09562	419							18.1213	419			25.1094	419					31.4906	419	19.0303
	9.27618	420					30.9425	420			8.58017	420	24.891	420	14.2043	420	27.3261	420	10.3058	420	22.1266	420	27.1833	420	20.0686	420	6.57183	420	4.09602	420							18.1358	420			25.1096	420					31.4975	420	19.0673
	9.28678	421					31.0752	421			8.5809	421	24.9236	421	14.205	421	27.3331	421	10.3074	421	22.1324	421	27.1842	421	20.0691	421	6.57297	421	4.09656	421							18.1889	421			25.1103	421							19.1122
	9.30926	422					31.0847	422			8.58442	422	24.9276	422	14.2079	422	27.3339	422	10.3091	422	22.1349	422	27.1843	422	20.0892	422	6.57391	422	4.09753	422							18.1962	422			25.1134	422							19.1792
	9.3491	423					31.0887	423			8.5875	423	24.9486	423	14.2087	423	27.3694	423	10.3096	423	22.1393	423	27.1871	423	20.1388	423	6.5753	423	4.0981	423							18.2626	423			25.1139	423							19.1815
	9.35117	424					31.0967	424			8.59052	424	24.9499	424	14.2116	424	27.3706	424	10.3138	424	22.1782	424	27.1875	424	20.14	424	6.57542	424	4.10333	424							18.2628	424			25.1214	424							19.197
	9.35196	425					31.1186	425			8.59107	425	25.0201	425	14.2135	425	27.3858	425	10.3153	425	22.2308	425	27.1905	425	20.1469	425	6.57825	425	4.10451	425							18.2664	425			25.1242	425							19.1985
	9.35422	426					31.1312	426			8.59213	426	25.0615	426	14.2249	426	27.408	426	10.3156	426	22.2355	426	27.1929	426	20.1579	426	6.58008	426	4.109	426							18.2678	426			25.127	426							19.1993
	9.35516	427					31.1346	427			8.59273	427	25.0809	427	14.2269	427	27.4157	427	10.3164	427	22.245	427	27.1938	427	20.1937	427	6.5807	427	4.1113	427							18.2724	427			25.1311	427							19.2196
	9.35655	428					31.1424	428			8.59424	428	25.0868	428	14.2322	428	27.4221	428	10.3188	428	22.2719	428	27.1968	428	20.2255	428	6.58248	428	4.11383	428							18.2789	428			25.1321	428							19.2454
	9.37364	429					31.162	429			8.59512	429	25.4192	429	14.244	429	27.4328	429	10.3316	429	22.2909	429	27.1987	429	20.2376	429	6.58382	429	4.11502	429							18.3267	429			25.1378	429							19.2598
	9.37821	430					31.1772	430			8.59564	430	25.4498	430	14.2459	430	27.4338	430	10.3343	430	22.3022	430	27.1996	430	20.2602	430	6.61205	430	4.11865	430							18.336	430			25.1416	430							19.2663
	9.39407	431					31.1917	431			8.59647	431	25.451	431	14.2537	431	27.4533	431	10.3387	431	22.3381	431	27.2017	431	20.2615	431	6.61255	431	4.12122	431							18.337	431			25.1442	431							19.3235
	9.39636	432					31.1955	432			8.59689	432	25.4614	432	14.2549	432	27.4588	432	10.342	432	22.3534	432	27.2035	432	20.3262	432	6.61727	432	4.12332	432							18.339	432			25.1498	432							19.3891
	9.40369	433					31.2015	433			8.59817	433	25.4652	433	14.2576	433	27.462	433	10.3449	433	22.4906	433	27.2054	433	20.3265	433	6.61782	433	4.12654	433							18.3446	433			25.1536	433							19.473
	9.41744	434					31.2508	434			8.59918	434	25.4744	434	14.2604	434	27.5379	434	10.346	434	22.5303	434	27.2094	434	20.3278	434	6.61907	434	4.12857	434							18.3469	434			25.1593	434							19.4905
	9.42632	435					31.3748	435			8.59981	435	25.4769	435	14.2669	435	27.5421	435	10.3532	435	22.5833	435	27.2114	435	20.3284	435	6.61962	435	4.12973	435							18.3507	435			25.1674	435							19.4915
	9.45129	436					31.3799	436			8.6017	436	25.5354	436	14.272	436	27.5683	436	10.3595	436	22.5933	436	27.2174	436	20.3434	436	6.62003	436	4.13008	436							18.3869	436			25.1749	436							19.4934
	9.46279	437					31.3959	437			8.60238	437	25.6169	437	14.2792	437	27.5778	437	10.3744	437	22.6057	437	27.2197	437	20.3475	437	6.62103	437	4.13135	437							18.4089	437			25.1774	437							19.4939
	9.47412	438					31.4239	438			8.6048	438	25.6411	438	14.2795	438	27.5834	438	10.403	438	22.6109	438	27.2208	438	20.3515	438	6.62188	438	4.13213	438							18.421	438			25.1856	438							19.5241
	9.47445	439					31.4493	439			8.60567	439	25.6431	439	14.2826	439	27.5963	439	10.4063	439	22.6734	439	27.2274	439	20.359	439	6.62473	439	4.13479	439							18.4419	439			25.2018	439							19.5437
	9.47932	440					31.4816	440			8.60618	440	25.6771	440	14.2842	440	27.6725	440	10.4068	440	22.6837	440	27.2347	440	20.363	440	6.62528	440	4.13629	440							18.4636	440			25.2149	440							19.5624
	9.48011	441					31.5923	441			8.60745	441	25.8017	441	14.2952	441	27.7835	441	10.4141	441	22.6931	441	27.2436	441	20.3718	441	6.62609	441	4.13679	441							18.4658	441			25.2289	441							19.5673
	9.48515	442					31.6078	442			8.60876	442	25.9416	442	14.2962	442	27.8541	442	10.4149	442	22.6961	442	27.2483	442	20.4204	442	6.63307	442	4.13722	442							18.4701	442			25.2498	442							19.5854
	9.51502	443					31.6194	443			8.60896	443	25.9557	443	14.3045	443	27.8548	443	10.4518	443	22.7012	443	27.2534	443	20.4209	443	6.63539	443	4.14052	443							18.5302	443			25.2618	443							19.6139
	9.52132	444					31.6266	444			8.61063	444	26.0276	444	14.3201	444	27.8556	444	10.4522	444	22.7076	444	27.274	444	20.4255	444	6.63973	444	4.14271	444							18.5331	444			25.2917	444							19.6154
	9.52319	445					31.6355	445			8.61205	445	26.1575	445	14.3237	445	27.8565	445	10.4613	445	22.7524	445	27.2746	445	20.4405	445	6.64145	445	4.14343	445							18.5398	445			25.2956	445							19.6209
	9.53114	446					31.6445	446			8.61695	446	26.1742	446	14.3268	446	27.8569	446	10.4624	446	22.8042	446	27.2776	446	20.4508	446	6.64303	446	4.14419	446							18.5458	446			25.3127	446							19.6402
	9.53516	447					31.7025	447			8.61748	447	26.2001	447	14.3333	447	27.8573	447	10.4632	447	22.8326	447	27.279	447	20.4517	447	6.64604	447	4.14491	447							18.557	447			25.3789	447							19.6703
	9.54531	448					31.7059	448			8.6181	448	26.236	448	14.3434	448	27.8585	448	10.4642	448	22.8693	448	27.2803	448	20.4652	448	6.64644	448	4.14692	448							18.5584	448			25.3812	448							19.6705
	9.5899	449					31.7379	449			8.62393	449	26.2747	449	14.3545	449	27.8593	449	10.4705	449	22.8867	449	27.298	449	20.4658	449	6.6482	449	4.14754	449							18.5616	449			25.3831	449							19.6707
	9.59029	450					31.7785	450			8.62527	450	26.2832	450	14.3552	450	27.8602	450	10.4716	450	22.892	450	27.2984	450	20.4707	450	6.65018	450	4.14974	450							18.5791	450			25.3833	450							19.6713
	9.59075	451					31.8013	451			8.62886	451	26.3173	451	14.3717	451	27.8649	451	10.4727	451	22.9096	451	27.2993	451	20.4735	451	6.65084	451	4.15096	451							18.5814	451			25.3845	451							19.6766
	9.59107	452					31.8169	452			8.63022	452	26.4577	452	14.3874	452	27.8715	452	10.4747	452	22.9498	452	27.2998	452	20.4814	452	6.65189	452	4.15266	452							18.583	452			25.3919	452							19.6772
	9.59844	453					31.863	453			8.63095	453	26.4641	453	14.3968	453	27.8726	453	10.4757	453	22.9535	453	27.3126	453	20.5	453	6.65217	453	4.15386	453							18.5849	453			25.4086	453							19.6776
	9.60315	454					31.8709	454			8.6328	454			14.4018	454	27.8749	454	10.4761	454	22.9538	454	27.3218	454	20.5355	454	6.65292	454	4.15786	454							18.5929	454			25.4113	454							19.6778
	9.60395	455					31.872	455			8.64049	455			14.4071	455	27.8773	455	10.4822	455	22.9567	455	27.3225	455	20.5438	455	6.6535	455	4.15801	455							18.6483	455			25.4189	455							19.6781
	9.60959	456					31.8753	456			8.64255	456			14.4171	456	27.8783	456	10.4849	456	22.9618	456	27.3267	456	20.5493	456	6.65378	456	4.15924	456							18.6728	456			25.4248	456							19.6792
	9.61562	457					31.9332	457			8.64314	457			14.4271	457	27.8799	457	10.4961	457	22.966	457	27.3297	457	20.5545	457	6.65473	457	4.16465	457							18.6824	457			25.4336	457							19.6806
	9.627	458					31.9505	458			8.64551	458			14.4309	458	27.8875	458	10.5299	458	22.9664	458	27.3331	458	20.5592	458	6.65486	458	4.1675	458							18.6863	458			25.4738	458							19.6809
	9.63069	459					31.9552	459			8.64813	459			14.4318	459	27.8911	459	10.5349	459	22.9941	459	27.334	459	20.5603	459	6.65653	459	4.16824	459							18.688	459			25.479	459							19.682
	9.63642	460					31.9613	460			8.66299	460			14.4326	460	27.8916	460	10.5466	460	23.0294	460	27.3401	460	20.5652	460	6.65708	460	4.17026	460							18.6953	460			25.4926	460							19.6839
	9.64054	461					31.9645	461			8.66585	461			14.4348	461	27.9008	461	10.5901	461	23.0364	461	27.3422	461	20.566	461	6.65848	461	4.17061	461							18.7018	461			25.5201	461							19.6862
	9.64075	462					31.9733	462			8.6665	462			14.4351	462	27.9045	462	10.5949	462	23.0432	462	27.3435	462	20.5692	462	6.65918	462	4.17206	462							18.7031	462			25.5225	462							19.6868
	9.64291	463					31.9767	463			8.66718	463			14.4357	463	27.9156	463	10.6172	463	23.0451	463	27.3457	463	20.5828	463	6.65938	463	4.17441	463							18.7047	463			25.5243	463							19.6869
	9.64392	464					31.9824	464			8.66986	464			14.4368	464	27.9164	464	10.618	464	23.089	464	27.3465	464	20.5937	464	6.6602	464	4.17547	464							18.716	464			25.526	464							19.7216
	9.66817	465					31.9836	465			8.67332	465			14.4405	465	27.9178	465	10.6243	465	23.0928	465	27.3476	465	20.5943	465	6.66061	465	4.17661	465							18.725	465			25.5294	465							19.7223
	9.66964	466					31.9886	466			8.67612	466			14.4475	466	27.9185	466	10.63	466	23.1767	466	27.3488	466	20.5992	466	6.66141	466	4.17759	466							18.7516	466			25.5297	466							19.7269
	9.67011	467					32.002	467			8.67699	467			14.4541	467	27.9197	467	10.643	467	23.1847	467	27.3499	467	20.6007	467	6.66169	467	4.17801	467							18.7589	467			25.5463	467							19.7421
	9.67059	468					32.0024	468			8.67937	468			14.4546	468	27.9245	468	10.6564	468	23.1864	468	27.3543	468	20.6306	468	6.662	468	4.18169	468							18.7714	468			25.5897	468							19.7539
	9.6719	469									8.68004	469			14.4756	469	27.9254	469	10.6586	469	23.1989	469	27.3596	469	20.6419	469	6.66409	469	4.18312	469							18.7852	469			25.6146	469							19.7593
	9.67295	470									8.68103	470			14.4782	470	27.9313	470	10.6728	470	23.2001	470	27.3601	470	20.6685	470	6.66468	470	4.18858	470							18.7901	470			25.6181	470							19.7599
	9.67312	471									8.68563	471			14.482	471	27.9503	471	10.6743	471	23.2338	471	27.3605	471	20.6706	471	6.66539	471	4.19237	471							18.8266	471			25.6202	471							19.7616
	9.67393	472									8.6895	472			14.4823	472	27.9596	472	10.6757	472	23.2684	472	27.3637	472	20.6713	472	6.66578	472	4.19306	472							18.8483	472			25.7557	472							19.7625
	9.67509	473									8.69317	473			14.4839	473	27.9652	473	10.6769	473	23.269	473	27.3701	473	20.6743	473	6.6696	473	4.19409	473							18.8512	473			25.7679	473							19.7633
	9.67698	474									8.69407	474			14.4845	474	27.966	474	10.6839	474	23.2727	474	27.3766	474	20.7214	474	6.6731	474	4.19447	474							18.8713	474			25.78	474							19.7639
	9.67746	475									8.69503	475			14.4873	475	27.9715	475	10.6881	475	23.2764	475	27.3828	475	20.7269	475	6.68347	475	4.19741	475							18.8728	475			25.783	475							19.7657
	9.67825	476									8.69823	476			14.4886	476	27.9726	476	10.6923	476	23.2768	476	27.3854	476	20.7299	476	6.68382	476	4.20048	476							18.8954	476			25.7841	476							19.7687
	9.67906	477									8.70547	477			14.4941	477	27.9755	477	10.6984	477	23.2781	477	27.3862	477	20.7392	477	6.68456	477	4.20144	477							18.8964	477			25.7858	477							19.7699
	9.68338	478									8.7139	478			14.4957	478	27.9801	478	10.7012	478	23.2896	478	27.3874	478	20.7437	478	6.68532	478	4.20394	478							18.9063	478			25.7894	478							19.7766
	9.69351	479									8.71723	479			14.4998	479	27.9834	479	10.7041	479	23.2932	479	27.3912	479	20.7514	479	6.68627	479	4.2046	479							18.911	479			25.7939	479							19.7823
	9.69523	480									8.71934	480			14.5026	480	28.0197	480	10.7082	480	23.2936	480	27.3989	480	20.7622	480	6.68712	480	4.2056	480							18.9152	480			25.7941	480							19.7825
	9.71258	481									8.72095	481			14.542	481	28.0246	481	10.7114	481	23.2995	481	27.4	481	20.7684	481	6.6873	481	4.20841	481							18.9171	481			25.7945	481							19.7827
	9.71407	482									8.72443	482			14.5436	482	28.0497	482	10.713	482	23.3113	482	27.4027	482	20.7803	482	6.69004	482	4.21042	482							18.9183	482			25.801	482							19.7833
	9.71448	483									8.72482	483			14.5448	483	28.0558	483	10.7329	483	23.3116	483	27.4047	483	20.873	483	6.69076	483	4.213	483							18.9591	483			25.8024	483							19.8026
	9.72207	484									8.72498	484			14.5455	484	28.0576	484	10.7387	484	23.3154	484	27.4063	484	20.9096	484	6.69118	484	4.21432	484							18.9781	484			25.8056	484							19.8218
	9.72411	485									8.72577	485			14.5485	485	28.0594	485	10.75	485	23.3198	485	27.4079	485	20.9131	485	6.69329	485	4.21715	485							18.9842	485			25.8066	485							19.8274
	9.72595	486									8.72774	486			14.5493	486	28.0616	486	10.7526	486	23.3248	486	27.4147	486	20.9183	486	6.69357	486	4.21778	486							18.9887	486			25.8086	486							19.8679
	9.72658	487									8.72887	487			14.5514	487	28.0676	487	10.7538	487	23.3358	487	27.4182	487	20.9203	487	6.69711	487	4.21821	487							18.9923	487			25.8132	487							19.8952
	9.72977	488									8.73424	488			14.5547	488	28.0695	488	10.7552	488	23.3547	488	27.4192	488	20.9241	488	6.69827	488	4.21906	488							19.0238	488			25.8174	488							19.9692
	9.73037	489									8.73681	489			14.5585	489	28.0814	489	10.7557	489	23.3568	489	27.4329	489	20.925	489	6.6986	489	4.21951	489							19.0397	489			25.8265	489							20.0732
	9.76277	490									8.73758	490			14.5618	490	28.0927	490	10.7625	490	23.3593	490	27.4358	490	20.9252	490	6.69883	490	4.22101	490							19.0444	490			25.829	490							20.0788
	9.76384	491									8.74009	491			14.563	491	28.0938	491	10.765	491	23.3699	491	27.4484	491	20.9385	491	6.69924	491	4.22212	491							19.0497	491			25.8325	491							20.0796
	9.76642	492									8.74092	492			14.5638	492	28.0949	492	10.769	492	23.3743	492	27.4519	492	20.9946	492	6.69957	492	4.22284	492							19.091	492			25.866	492							20.2501
	9.77311	493									8.74207	493			14.5688	493	28.099	493	10.797	493	23.3784	493	27.4623	493	21.0342	493	6.69983	493	4.23183	493							19.0947	493			25.8706	493							20.2546
	9.77903	494									8.74277	494			14.5812	494	28.0996	494	10.7993	494	23.3825	494	27.4654	494	21.0452	494	6.70043	494	4.23281	494							19.1173	494			25.8722	494							20.3217
	9.78066	495									8.74422	495			14.5859	495	28.1025	495	10.8059	495	23.384	495	27.4733	495	21.0591	495	6.70066	495	4.23313	495							19.1177	495			25.8747	495							20.3514
	9.78588	496									8.75343	496			14.5871	496	28.1102	496	10.81	496	23.3869	496	27.4778	496	21.1079	496	6.70157	496	4.23463	496							19.1546	496			25.8771	496							20.3592
	9.79214	497									8.75982	497			14.5909	497	28.1108	497	10.818	497	23.39	497	27.4838	497	21.1242	497	6.70248	497	4.23693	497							19.1558	497			25.8775	497							20.3745
	9.79267	498									8.76091	498			14.5956	498	28.1236	498	10.8326	498	23.3906	498	27.4877	498	21.1247	498	6.70309	498	4.2381	498							19.1568	498			25.878	498							20.376
	9.79959	499									8.76331	499			14.5977	499	28.1247	499	10.8329	499	23.3995	499	27.5015	499	21.1261	499	6.70343	499	4.23834	499							19.1715	499			25.8785	499							20.379
	9.8	500									8.76515	500			14.6004	500	28.1288	500	10.8339	500	23.4099	500	27.5224	500	21.1464	500	6.70429	500	4.23991	500							19.1723	500			25.8799	500							20.3796
	9.80035	501									8.76697	501			14.6196	501	28.13	501	10.8352	501	23.42	501	27.5229	501	21.1549	501	6.70457	501	4.24288	501							19.1851	501			25.8811	501							20.3851
	9.80285	502									8.76765	502			14.6261	502	28.1332	502	10.8389	502	23.4211	502	27.5239	502	21.1665	502	6.7048	502	4.2438	502							19.195	502			25.8821	502							20.3864
	9.80404	503									8.76889	503			14.6269	503	28.1356	503	10.8455	503	23.4295	503	27.5241	503	21.1773	503	6.70599	503	4.24481	503							19.227	503			25.8843	503							20.3962
	9.81172	504									8.7702	504			14.633	504	28.1423	504	10.8461	504	23.4363	504	27.5243	504	21.1847	504	6.70635	504	4.24581	504							19.262	504			25.887	504							20.4091
	9.81405	505									8.7716	505			14.6439	505	28.1445	505	10.8512	505	23.4368	505	27.5277	505	21.2078	505	6.7065	505	4.2466	505							19.27	505			25.8896	505							20.417
	9.81772	506									8.77749	506			14.6461	506	28.1554	506	10.8523	506	23.4498	506	27.5284	506	21.2091	506	6.70668	506	4.24702	506							19.2744	506			25.8913	506							20.4216
	9.83697	507									8.78751	507			14.6491	507	28.2032	507	10.8627	507	23.453	507	27.5288	507	21.21	507	6.70707	507	4.24738	507							19.2969	507			25.8922	507							20.4246
	9.8383	508									8.78813	508			14.656	508	28.2184	508	10.8747	508	23.4769	508	27.5454	508	21.2107	508	6.70879	508	4.25283	508							19.3012	508			25.899	508							20.4302
	9.84554	509									8.79813	509			14.682	509	28.2267	509	10.8757	509	23.4786	509	27.5459	509	21.2563	509	6.70951	509	4.25398	509							19.3441	509			25.9029	509							20.4605
	9.84945	510									8.79867	510			14.6898	510	28.2296	510	10.8824	510	23.4868	510	27.5533	510	21.2633	510	6.70975	510	4.2556	510							19.3523	510			25.9123	510							20.4739
	9.85084	511									8.80737	511			14.6994	511	28.23	511	10.8979	511	23.4887	511	27.5541	511	21.2635	511	6.70999	511	4.25832	511							19.3645	511			25.9149	511							20.4785
	9.85127	512									8.81162	512			14.7093	512	28.2429	512	10.9221	512	23.503	512	27.5601	512	21.2812	512	6.71263	512	4.26012	512							19.371	512			25.9157	512							20.48
	9.85167	513									8.8146	513			14.7148	513	28.2473	513	10.9243	513	23.5489	513	27.579	513	21.2885	513	6.71431	513	4.26177	513							19.3736	513			25.9159	513							20.4802
	9.85227	514									8.81898	514			14.7326	514	28.2545	514	10.9272	514	23.5699	514	27.5793	514	21.2924	514	6.716	514	4.26227	514							19.3985	514			25.918	514							20.4884
	9.85408	515									8.82011	515			14.7377	515	28.2698	515	10.9526	515	23.5706	515	27.5849	515	21.3111	515	6.71654	515	4.26395	515							19.4102	515			25.9237	515							20.4945
	9.85753	516									8.82108	516			14.7392	516	28.2787	516	10.9764	516	23.591	516	27.5983	516	21.3399	516	6.71904	516	4.26603	516							19.4288	516			25.925	516							20.4988
	9.85791	517									8.82412	517			14.747	517	28.3076	517	10.9956	517	23.5914	517	27.6003	517	21.344	517	6.71927	517	4.26751	517							19.4295	517			25.9258	517							20.5694
	9.87078	518									8.83028	518			14.7608	518	28.3122	518	10.9962	518	23.6362	518	27.6151	518	21.3446	518	6.71941	518	4.26824	518							19.4545	518			25.9268	518							20.5782
	9.87576	519									8.83632	519			14.7683	519	28.3178	519	10.9986	519	23.6428	519	27.6156	519	21.3452	519	6.71987	519	4.26876	519							19.4548	519			25.9388	519							20.5975
	9.88972	520									8.85005	520			14.7693	520	28.3186	520	10.9991	520	23.6436	520	27.6212	520	21.3465	520	6.72047	520	4.26934	520							19.4586	520			25.942	520							20.6158
	9.89056	521									8.85521	521			14.7702	521	28.3226	521	11.0009	521	23.6448	521	27.6363	521	21.3468	521	6.72133	521	4.26963	521							19.4603	521			25.944	521							20.6337
	9.90321	522									8.85767	522			14.7758	522	28.3304	522	11.0247	522	23.6576	522	27.6373	522	21.3474	522	6.72154	522	4.2706	522							19.4616	522			25.9452	522							20.6344
	9.9131	523									8.85984	523			14.7761	523	28.3423	523	11.03	523	23.6587	523	27.6401	523	21.3488	523	6.72334	523	4.27101	523							19.4879	523			25.9461	523							20.6345
	9.94827	524									8.86209	524			14.777	524	28.3485	524	11.0352	524	23.68	524	27.6418	524	21.3555	524	6.72423	524	4.27163	524							19.49	524			25.9482	524							20.635
	9.97673	525									8.87378	525			14.7835	525	28.3549	525	11.0425	525	23.6836	525	27.6421	525	21.3585	525	6.72533	525	4.27195	525							19.493	525			25.994	525							20.6366
	9.99143	526									8.87396	526			14.7855	526	28.3803	526	11.0449	526	23.6933	526	27.6433	526	21.3698	526	6.72584	526	4.27228	526							19.5292	526			26.0673	526							20.6393
	9.99702	527									8.87458	527			14.7866	527	28.3828	527	11.0465	527	23.705	527	27.6435	527	21.3749	527	6.72651	527	4.27314	527							19.5306	527			26.0678	527							20.6395
	9.99722	528									8.8753	528			14.789	528	28.3899	528	11.0504	528	23.7065	528	27.6484	528	21.3928	528	6.72729	528	4.27412	528							19.5399	528			26.0725	528							20.6416
	10.001	529									8.87941	529			14.7906	529	28.3917	529	11.0547	529	23.7461	529	27.6516	529	21.3973	529	6.72777	529	4.27446	529							19.5491	529			26.0806	529							20.6419
	10.0049	530									8.8796	530			14.7914	530	28.4005	530	11.059	530	23.755	530	27.6568	530	21.4032	530	6.72903	530	4.27497	530							19.5539	530			26.1025	530							20.6594
	10.0088	531									8.88045	531			14.795	531	28.4009	531	11.0605	531	23.798	531	27.6578	531	21.4054	531	6.73044	531	4.27638	531							19.5599	531			26.1054	531							20.6598
	10.0101	532									8.89011	532			14.7955	532	28.406	532	11.0709	532	23.8345	532	27.661	532	21.4057	532	6.73104	532	4.27673	532							19.5706	532			26.1094	532							20.664
	10.0296	533									8.8941	533			14.7991	533	28.4083	533	11.0814	533	23.8365	533	27.6623	533	21.4067	533	6.73141	533	4.27707	533							19.5765	533			26.177	533							20.6673
	10.0353	534									8.89773	534			14.8164	534	28.4195	534	11.0824	534	23.852	534	27.6645	534	21.4179	534	6.73183	534	4.27815	534							19.5783	534			26.217	534							20.672
	10.0487	535									8.90041	535			14.8182	535	28.4213	535	11.0972	535	23.8574	535	27.6657	535	21.4467	535	6.73228	535	4.27955	535							19.6026	535			26.2192	535							20.6741
	10.0747	536									8.90115	536			14.8198	536	28.4344	536	11.1035	536	23.8702	536	27.6659	536	21.4486	536	6.73264	536	4.2827	536							19.6063	536			26.2328	536							20.6761
	10.1176	537									8.9034	537			14.8231	537	28.4365	537	11.1049	537	23.8717	537	27.6675	537	21.4563	537	6.73378	537	4.28312	537							19.6141	537			26.2378	537							20.6817
	10.1324	538									8.90662	538			14.8276	538	28.4463	538	11.1055	538	23.887	538	27.6685	538	21.464	538	6.73664	538	4.28361	538							19.6259	538			26.2456	538							20.6855
	10.1466	539									8.91143	539			14.8287	539	28.4562	539	11.1197	539	23.9441	539	27.6704	539	21.4675	539	6.7374	539	4.2849	539							19.6624	539			26.3023	539							20.6899
	10.1594	540									8.91668	540			14.8303	540	28.4658	540	11.1219	540	23.9447	540	27.671	540	21.4684	540	6.73854	540	4.28597	540							19.6773	540			26.3111	540							20.6939
	10.1652	541									8.91751	541			14.8321	541	28.4789	541	11.1346	541	23.9693	541	27.6716	541	21.4704	541	6.73883	541	4.28725	541							19.6779	541			26.3185	541							20.6959
	10.1796	542									8.91886	542			14.8336	542	28.4819	542	11.1454	542	24.0004	542	27.672	542	21.4832	542	6.74055	542	4.28749	542							19.694	542			26.4109	542							20.6972
	10.226	543									8.91918	543			14.8357	543	28.4828	543	11.1521	543	24.0288	543	27.6733	543	21.4894	543	6.7425	543	4.28818	543							19.6954	543			26.5845	543							20.7001
	10.2278	544									8.92355	544			14.8381	544	28.4834	544	11.1548	544	24.0313	544	27.674	544	21.5027	544	6.74468	544	4.28831	544							19.7061	544			26.5915	544							20.7007
	10.2284	545									8.92502	545			14.8389	545	28.4836	545	11.1553	545	24.0326	545	27.6803	545	21.5253	545	6.74541	545	4.28911	545							19.7132	545			26.5942	545							20.7012
	10.2289	546									8.92916	546			14.8397	546	28.4838	546	11.1589	546	24.0354	546	27.6835	546	21.5435	546	6.74626	546	4.28942	546							19.7135	546			26.5977	546							20.7031
	10.232	547									8.93405	547			14.8413	547	28.4842	547	11.1663	547	24.0473	547	27.684	547	21.5462	547	6.7492	547	4.29068	547							19.7164	547			26.6084	547							20.7076
	10.2322	548									8.93923	548			14.8443	548	28.4847	548	11.1671	548	24.0494	548	27.6919	548	21.5534	548	6.74968	548	4.29408	548							19.7193	548			26.6117	548							20.7174
	10.233	549									8.94334	549			14.847	549	28.491	549	11.176	549	24.0646	549	27.7001	549	21.5735	549	6.75013	549	4.29694	549							19.737	549			26.6147	549							20.7202
	10.2987	550									8.94698	550			14.8473	550	28.4965	550	11.1769	550	24.0676	550	27.7065	550	21.5795	550	6.75086	550	4.29742	550							19.7647	550			26.6342	550							20.7211
	10.3489	551									8.94827	551			14.8505	551	28.5015	551	11.1774	551	24.0696	551	27.7089	551	21.5855	551	6.75103	551	4.30169	551							19.7666	551			26.6772	551							20.7239
	10.436	552									8.94899	552			14.8594	552	28.5289	552	11.1799	552	24.0762	552	27.7195	552	21.6019	552	6.75134	552	4.3019	552							19.7743	552			26.678	552							20.7242
	10.438	553									8.95105	553			14.8623	553	28.5475	553	11.1895	553	24.0781	553	27.729	553	21.6056	553	6.75305	553	4.30311	553							19.7844	553			26.7078	553							20.7255
	10.4546	554									8.95136	554			14.866	554	28.6041	554	11.191	554	24.0798	554	27.7291	554	21.6063	554	6.75337	554	4.30415	554							19.7902	554			26.7192	554							20.731
	10.4567	555									8.9544	555			14.8786	555	28.6475	555	11.1912	555	24.0833	555	27.7328	555	21.614	555	6.75401	555	4.30431	555							19.7953	555			26.7225	555							20.7358
	10.4616	556									8.95702	556			14.8866	556	28.6759	556	11.1914	556	24.0864	556	27.7342	556	21.6184	556	6.75419	556	4.30631	556							19.7973	556			26.7542	556							20.7457
	10.4633	557									8.95925	557			14.8882	557	28.7243	557	11.1927	557	24.0894	557	27.738	557	21.6195	557	6.75462	557	4.30667	557							19.8129	557			26.7783	557							20.7463
	10.4744	558									8.95951	558			14.903	558	28.7296	558	11.1966	558	24.0929	558	27.7391	558	21.6329	558	6.75542	558	4.30767	558							19.8153	558			26.7919	558							20.7476
	10.4815	559									8.96033	559			14.9161	559	28.7444	559	11.1968	559	24.0954	559	27.7444	559	21.6398	559	6.75726	559	4.30864	559							19.8173	559			26.7998	559							20.7564
	10.4882	560									8.96215	560			14.9181	560	28.7544	560	11.1976	560	24.1016	560	27.7457	560	21.6404	560	6.7577	560	4.30939	560							19.8368	560			26.8007	560							20.7579
	10.496	561									8.9639	561			14.9582	561	28.7808	561	11.1994	561	24.132	561	27.7465	561	21.6469	561	6.75803	561	4.31177	561							19.839	561			26.8014	561							20.7601
	10.4965	562									8.96589	562			14.9651	562	28.7814	562	11.2025	562	24.1343	562	27.7546	562	21.6669	562	6.75858	562	4.31238	562							19.8417	562			26.8021	562							20.7643
	10.4974	563									8.96643	563			14.9688	563	28.7833	563	11.2036	563	24.1495	563	27.7568	563	21.6736	563	6.75878	563	4.31319	563							19.848	563			26.8031	563							20.7766
	10.4979	564									8.96861	564			14.9938	564	28.7907	564	11.2056	564	24.1535	564	27.7617	564	21.6871	564	6.75942	564	4.31524	564							19.8533	564			26.8037	564							20.7776
	10.5002	565									8.96907	565			14.9946	565	28.7922	565	11.209	565	24.2253	565	27.7627	565	21.7016	565	6.76053	565	4.31602	565							19.8552	565			26.8049	565							20.7793
	10.5436	566									8.96989	566			14.9978	566	28.8553	566	11.2162	566	24.2264	566	27.7694	566	21.708	566	6.76181	566	4.31698	566							19.8695	566			26.8054	566							20.7798
	10.5616	567									8.97108	567			14.9996	567	28.8807	567	11.221	567	24.2306	567	27.7699	567	21.7274	567	6.76379	567	4.31748	567							19.8724	567			26.8069	567							20.7832
	10.5939	568									8.97174	568			15.0016	568	28.9022	568	11.225	568	24.2369	568	27.7982	568	21.7455	568	6.76477	568	4.32202	568							19.8764	568			26.8071	568							20.7848
	10.5959	569									8.97548	569			15.0245	569	28.9114	569	11.2273	569	24.4067	569	27.7998	569	21.7456	569	6.76538	569	4.32228	569							19.8977	569			26.8078	569							20.7907
	10.6044	570									8.97598	570			15.0594	570	28.9258	570	11.229	570	24.4074	570	27.8059	570	21.7461	570	6.76552	570	4.32265	570							19.9114	570			26.8089	570							20.7935
	10.636	571									8.97652	571			15.0636	571	28.9624	571	11.23	571	24.4178	571	27.8064	571	21.7707	571	6.76595	571	4.3229	571							19.9177	571			26.8264	571							20.799
	10.6406	572									8.98066	572			15.0811	572	28.9718	572	11.2312	572	24.4197	572	27.8073	572	21.7849	572	6.76712	572	4.32346	572							19.9211	572			26.8275	572							20.7991
	10.6441	573									8.98397	573			15.0842	573	28.9967	573	11.2318	573	24.4213	573	27.8098	573	21.8073	573	6.76964	573	4.32376	573							19.9224	573			26.8428	573							20.8014
	10.6474	574									8.98495	574			15.0916	574	29.0183	574	11.238	574	24.4225	574	27.8934	574	21.8149	574	6.77046	574	4.3241	574							19.9288	574			26.846	574							20.8077
	10.659	575									8.98756	575			15.1078	575	29.0307	575	11.2433	575	24.4344	575	27.9492	575	21.8159	575	6.77241	575	4.32456	575							19.981	575			26.8965	575							20.809
	10.6756	576									8.99068	576			15.1155	576	29.0367	576	11.2437	576	24.4349	576	27.9807	576	21.8448	576	6.77307	576	4.32604	576							19.9848	576			26.8984	576							20.8125
	10.7087	577									8.99085	577			15.1284	577	29.0378	577	11.2443	577	24.4408	577	27.9836	577	21.8682	577	6.77571	577	4.32637	577							20.0408	577			26.9113	577							20.8212
	10.7375	578									8.99133	578			15.1295	578	29.0462	578	11.2448	578	24.4428	578	27.9851	578	21.8704	578	6.77596	578	4.33029	578							20.0631	578			26.9165	578							20.8314
	10.7414	579									8.9962	579			15.1303	579	29.055	579	11.2479	579	24.4434	579	28.0009	579	21.8949	579	6.77721	579	4.33566	579							20.0646	579			26.9214	579							20.8334
	10.7527	580									8.9981	580			15.1308	580	29.0684	580	11.2485	580	24.444	580	28.0317	580	21.933	580	6.77737	580	4.33646	580							20.0732	580			26.9264	580							20.835
	10.7562	581									9.00323	581			15.1363	581	29.0693	581	11.2519	581	24.4454	581	28.0339	581	21.9374	581	6.77757	581	4.33736	581							20.0917	581			26.9393	581							20.8387
	10.7595	582									9.05403	582			15.1366	582	29.09	582	11.2525	582	24.4455	582	28.0482	582	21.9443	582	6.77863	582	4.33875	582							20.1042	582			26.9435	582							20.8491
	10.76	583									9.05773	583			15.1434	583	29.1263	583	11.2531	583	24.4472	583	28.0497	583	21.9565	583	6.77921	583	4.33929	583							20.132	583			26.9437	583							20.8498
	10.7653	584									9.05794	584			15.1474	584	29.1369	584	11.2539	584	24.4531	584	28.0499	584	21.957	584	6.78241	584	4.34122	584							20.1336	584			26.944	584							20.853
	10.7716	585									9.0766	585			15.1596	585	29.1379	585	11.2559	585	24.4845	585	28.0511	585	21.9759	585	6.78253	585	4.34263	585							20.1498	585			26.9487	585							20.8609
	10.7769	586									9.07942	586			15.1635	586	29.1455	586	11.263	586	24.4867	586	28.0522	586	21.9814	586	6.78298	586	4.34297	586							20.1647	586			26.9493	586							20.8623
	10.7799	587									9.07979	587			15.1661	587	29.1765	587	11.2664	587	24.5478	587	28.0523	587	21.9913	587	6.78319	587	4.3434	587							20.1663	587			26.9503	587							20.8643
	10.7885	588									9.08736	588			15.1681	588	29.1786	588	11.2674	588	24.5532	588	28.054	588	21.9919	588	6.78844	588	4.3449	588							20.1898	588			26.9509	588							20.8651
	10.7998	589									9.08808	589			15.171	589	29.1843	589	11.2678	589	24.5763	589	28.0549	589	21.9923	589	6.79258	589	4.34558	589							20.1951	589			26.9543	589							20.8652
	10.8029	590									9.09512	590			15.1713	590	29.1911	590	11.27	590	24.6234	590	28.0557	590	22.0435	590	6.79533	590	4.3463	590							20.1999	590			26.9552	590							20.8702
	10.8159	591									9.10222	591			15.1722	591	29.1923	591	11.2704	591	24.682	591	28.0573	591	22.0561	591	6.79679	591	4.34734	591							20.2036	591			26.9556	591							20.8714
	10.8169	592									9.103	592			15.1725	592	29.1984	592	11.2712	592	24.7058	592	28.0587	592	22.0686	592	6.79973	592	4.34867	592							20.2046	592			26.9562	592							20.8728
	10.8235	593									9.10906	593			15.1737	593	29.2168	593	11.272	593	24.7942	593	28.0628	593	22.0709	593	6.80201	593	4.34961	593							20.2148	593			26.9588	593							20.8761
	10.8263	594									9.10954	594			15.1787	594	29.2212	594	11.2721	594	24.8235	594	28.0634	594	22.0776	594	6.8022	594	4.35051	594							20.2215	594			26.9594	594							20.8834
	10.8312	595									9.11031	595			15.1868	595	29.2293	595	11.2736	595	24.9576	595	28.0651	595	22.1013	595	6.80453	595	4.35187	595							20.235	595			26.9615	595							20.8948
	10.8376	596									9.11173	596			15.1916	596	29.2317	596	11.2741	596	24.9798	596	28.0774	596	22.1052	596	6.80503	596	4.35311	596							20.236	596			26.962	596							20.8965
	10.8478	597									9.11192	597			15.2097	597	29.242	597	11.2744	597	25.1232	597	28.0822	597	22.1062	597	6.80553	597	4.35465	597							20.2383	597			26.9624	597							20.9017
	10.8769	598									9.11255	598			15.2118	598	29.2625	598	11.2757	598	25.1297	598	28.092	598	22.1179	598	6.80576	598	4.3555	598							20.2443	598			26.9628	598							20.9048
	10.8772	599									9.11369	599			15.2135	599	29.2719	599	11.278	599	25.1447	599	28.0932	599	22.1473	599	6.80697	599	4.35715	599							20.25	599			26.9632	599							20.9058
	10.8792	600									9.12058	600			15.2139	600	29.4055	600	11.2793	600	25.1613	600	28.0937	600	22.1795	600	6.8087	600	4.35758	600							20.2538	600			26.9646	600							20.9116
	10.8823	601									9.12518	601			15.2143	601	29.4067	601	11.2807	601	25.1852	601	28.0978	601	22.1837	601	6.81203	601	4.35868	601							20.2779	601			26.967	601							20.9332
	10.9117	602									9.13066	602			15.2159	602	29.4146	602	11.2891	602	25.1855	602	28.1121	602	22.1875	602	6.81369	602	4.35884	602							20.2873	602			26.9675	602							20.9385
	10.9231	603									9.13098	603			15.2187	603	29.4195	603	11.2904	603	25.2226	603	28.1262	603	22.1981	603	6.81403	603	4.35942	603							20.2884	603			26.9677	603							20.9439
	10.9464	604									9.1322	604			15.2202	604	29.4204	604	11.2926	604	25.2323	604	28.1267	604	22.2137	604	6.81473	604	4.36162	604							20.291	604			26.968	604							20.9472
	10.9517	605									9.13355	605			15.2213	605	29.4228	605	11.2946	605	25.2492	605	28.1269	605	22.2214	605	6.81538	605	4.3622	605							20.2939	605			26.969	605							20.9585
	10.9574	606									9.13444	606			15.2238	606	29.4237	606	11.2975	606	25.2534	606	28.1275	606	22.2345	606	6.81558	606	4.36381	606							20.2973	606			26.971	606							20.9649
	10.9991	607									9.13563	607			15.2252	607	29.431	607	11.2979	607	25.2693	607	28.1281	607	22.2558	607	6.81625	607	4.36647	607							20.2979	607			26.9758	607							20.9667
	11.0223	608									9.13619	608			15.2386	608	29.4312	608	11.3	608	25.2789	608	28.1299	608	22.2576	608	6.81649	608	4.36713	608							20.3046	608			26.976	608							20.9745
	11.0655	609									9.13786	609			15.2393	609	29.432	609	11.3046	609	25.3008	609	28.1345	609	22.2599	609	6.81799	609	4.36881	609							20.3065	609			26.9788	609							20.9764
	11.0686	610									9.13931	610			15.2397	610	29.4336	610	11.3071	610	25.3477	610	28.1469	610	22.2616	610	6.81993	610	4.36941	610							20.3087	610			26.9831	610							20.994
	11.0883	611									9.14226	611			15.2404	611	29.4369	611	11.3102	611	25.3502	611	28.1506	611	22.2626	611	6.82048	611	4.36961	611							20.3163	611			26.9839	611							20.9993
	11.1057	612									9.14895	612			15.2412	612	29.4388	612	11.313	612	25.3791	612	28.1547	612	22.2653	612	6.82069	612	4.37028	612							20.3194	612			26.9847	612							21.0609
	11.1356	613									9.15434	613			15.2437	613	29.4437	613	11.3139	613	25.4124	613	28.1572	613	22.2682	613	6.82113	613	4.37193	613							20.3314	613			26.9887	613							21.0642
	11.174	614									9.15551	614			15.2449	614	29.4469	614	11.3174	614	25.4331	614	28.1584	614	22.2825	614	6.82336	614	4.37217	614							20.3319	614			26.9899	614							21.1134
	11.181	615									9.15579	615			15.2496	615	29.4498	615	11.3229	615	25.4356	615	28.1711	615	22.2899	615	6.82464	615	4.37295	615							20.3335	615			26.9913	615							21.1196
	11.2123	616									9.15631	616			15.2661	616	29.4567	616	11.3274	616	25.4396	616	28.1746	616	22.2909	616	6.82486	616	4.37511	616							20.3361	616			26.9919	616							21.1431
	11.2891	617									9.15658	617			15.2678	617	29.4583	617	11.3346	617	25.4495	617	28.1759	617	22.3698	617	6.82528	617	4.37939	617							20.3555	617			26.993	617							21.1589
	11.3116	618									9.15773	618			15.2687	618	29.459	618	11.3372	618	25.4644	618	28.18	618	22.4327	618	6.82738	618	4.3824	618							20.3616	618			26.9933	618							21.2089
	11.3148	619									9.15971	619			15.2703	619	29.4644	619	11.3417	619	25.4718	619	28.1803	619	22.4375	619	6.83237	619	4.38701	619							20.3941	619			26.9944	619							21.2206
	11.4118	620									9.16206	620			15.2816	620	29.4721	620	11.3456	620	25.4806	620	28.1815	620	22.4521	620	6.83293	620	4.39	620							20.396	620			26.9948	620							21.2227
	11.4426	621									9.16329	621			15.285	621	29.4788	621	11.346	621	25.4813	621	28.183	621	22.4595	621	6.83368	621	4.39098	621							20.4222	621			26.9955	621							21.2598
	11.4593	622									9.16352	622			15.2959	622	29.481	622	11.3546	622	25.4835	622	28.1831	622	22.4639	622	6.83442	622	4.39187	622							20.4283	622			26.9959	622							21.2699
	11.5135	623									9.1652	623			15.2971	623	29.4821	623	11.3583	623	25.4903	623	28.1982	623	22.4683	623	6.83474	623	4.39354	623							20.4401	623			26.9961	623							21.2799
	11.52	624									9.1664	624			15.2983	624	29.4823	624	11.3621	624	25.4983	624	28.2	624	22.4937	624	6.83539	624	4.39742	624							20.4701	624			26.9969	624							21.3059
	11.5239	625									9.16718	625			15.2995	625	29.5001	625	11.365	625	25.5168	625	28.209	625	22.4949	625	6.83766	625	4.41174	625							20.4764	625			26.997	625							21.327
	11.5305	626									9.17489	626			15.3	626			11.3725	626	25.5234	626	28.2094	626	22.496	626	6.83798	626	4.41348	626							20.4825	626			26.9974	626							21.3343
	11.5468	627									9.17824	627			15.3005	627			11.3836	627	25.5667	627	28.2172	627	22.4989	627	6.83814	627	4.41467	627							20.5213	627			26.9981	627							21.3355
	11.5554	628									9.18517	628			15.3009	628			11.388	628	25.5696	628	28.2183	628	22.4997	628	6.83912	628	4.41689	628							20.5252	628			26.9985	628							21.3542
	11.5671	629									9.18578	629			15.3027	629			11.4168	629	25.5758	629	28.2196	629	22.5276	629	6.83942	629	4.41805	629							20.536	629			26.9988	629							21.4067
	11.6403	630									9.18615	630			15.3034	630			11.4184	630	25.6028	630	28.2231	630	22.5325	630	6.83993	630	4.41844	630							20.5785	630			26.9999	630							21.4549
	11.6501	631									9.19613	631			15.3037	631			11.4253	631	25.6154	631	28.2247	631	22.5476	631	6.84125	631	4.42113	631							20.5967	631			27.0006	631							21.4612
	11.6576	632									9.19641	632			15.3044	632			11.4403	632	25.6303	632	28.225	632	22.5504	632	6.84226	632	4.42153	632							20.599	632			27.0008	632							21.462
	11.6736	633									9.19691	633			15.3049	633			11.4742	633	25.6587	633	28.2265	633	22.5576	633	6.84342	633	4.42209	633							20.6014	633											21.4771
	11.6738	634									9.20233	634			15.3071	634			11.4764	634	25.6672	634	28.2276	634	22.5727	634	6.84446	634	4.42347	634							20.6042	634											21.4792
	11.7203	635									9.20467	635			15.3083	635			11.4949	635	25.695	635	28.2281	635	22.5919	635	6.84691	635	4.42367	635							20.6287	635											21.4876
	11.7239	636									9.20551	636			15.3121	636			11.5213	636	25.6959	636	28.2296	636	22.599	636	6.84785	636	4.42439	636							20.6332	636											21.4945
	11.7387	637									9.20739	637			15.3155	637			11.5313	637	25.6964	637	28.2297	637	22.6269	637	6.84873	637	4.42548	637							20.6365	637											21.4947
	11.7401	638									9.20783	638			15.317	638			11.5371	638	25.7483	638	28.232	638	22.6281	638	6.84994	638	4.42664	638							20.6386	638											21.4955
	11.7439	639									9.20935	639			15.3182	639			11.5526	639	25.7499	639	28.2384	639	22.6292	639	6.8507	639	4.42845	639							20.6424	639											21.499
	11.7512	640									9.21036	640			15.3258	640			11.5655	640	25.7523	640	28.244	640	22.6368	640	6.85098	640	4.42886	640							20.6502	640											21.502
	11.7872	641									9.2113	641			15.3288	641			11.5736	641	25.7548	641	28.2464	641	22.6435	641	6.85196	641	4.42927	641							20.6574	641											21.5544
	11.7885	642									9.21481	642			15.3377	642			11.5784	642	25.7714	642	28.2477	642	22.6696	642	6.8522	642	4.42959	642							20.7103	642											21.5547
	11.7942	643									9.21562	643			15.3385	643			11.5843	643	25.7819	643	28.248	643	22.6746	643	6.85282	643	4.42987	643							20.7293	643											21.6044
	11.8012	644									9.2251	644			15.339	644			11.5975	644	25.7896	644	28.2492	644	22.6792	644	6.85298	644	4.43023	644							20.8423	644											21.6199
	11.8051	645									9.23091	645			15.3409	645			11.5996	645	25.7906	645	28.2523	645	22.6901	645	6.85369	645	4.43051	645							20.9346	645											21.6864
	11.8158	646									9.23254	646			15.3521	646			11.602	646	25.7931	646	28.2574	646	22.6915	646	6.85386	646	4.43151	646							20.9597	646											21.7024
	11.823	647									9.23604	647			15.3536	647			11.6115	647	25.7944	647	28.2729	647	22.6917	647	6.85454	647	4.43204	647							20.9783	647											21.7245
	11.8374	648									9.24112	648			15.3666	648			11.6218	648	25.7992	648	28.2733	648	22.6952	648	6.85577	648	4.43223	648							20.9853	648											21.7857
	11.8378	649									9.25874	649			15.3728	649			11.6326	649	25.7998	649	28.2783	649	22.7246	649	6.85606	649	4.43242	649							20.9902	649											21.8045
	11.8389	650									9.26193	650			15.3767	650			11.6355	650	25.8007	650	28.2786	650	22.7532	650	6.85662	650	4.43261	650							20.994	650											21.8161
	11.8392	651									9.26459	651			15.4087	651			11.6377	651	25.8062	651	28.2893	651	22.7749	651	6.8568	651	4.4329	651							21.045	651											21.818
	11.84	652									9.26549	652			15.4103	652			11.6447	652	25.8097	652	28.291	652	22.7814	652	6.85744	652	4.43611	652							21.0461	652											21.8206
	11.8407	653									9.26567	653			15.4197	653			11.6468	653	25.8106	653	28.2916	653	22.7959	653	6.85802	653	4.43666	653							21.0902	653											21.8218
	11.8433	654									9.26638	654			15.4229	654			11.6512	654	25.8107	654	28.2933	654	22.802	654	6.85842	654	4.438	654							21.1258	654											21.861
	11.8446	655									9.26686	655			15.4382	655			11.6576	655	25.8139	655	28.297	655	22.8093	655	6.85911	655	4.43857	655							21.1335	655											21.8634
	11.8891	656									9.26899	656			15.4415	656			11.6601	656	25.8178	656	28.312	656	22.8165	656	6.8594	656	4.43929	656							21.1519	656											21.8798
	11.9056	657									9.27352	657			15.4429	657			11.6682	657	25.8295	657	28.3213	657	22.8235	657	6.85964	657	4.43967	657							21.1568	657											21.8832
	11.9069	658									9.27797	658			15.4449	658			11.6698	658	25.8298	658	28.3217	658	22.8886	658	6.86012	658	4.44028	658							21.1797	658											21.8928
	11.91	659									9.27917	659			15.4458	659			11.6796	659	25.8322	659	28.3222	659	22.9025	659	6.8603	659	4.44166	659							21.1924	659											21.899
	11.9428	660									9.27952	660			15.4568	660			11.6829	660	25.8327	660	28.3224	660	22.9043	660	6.86117	660	4.44304	660							21.1934	660											21.949
	11.956	661									9.30568	661			15.4578	661			11.6846	661	25.8341	661	28.323	661	22.9052	661	6.86153	661	4.44516	661							21.2048	661
	11.9602	662									9.33365	662			15.4589	662			11.6849	662	25.8391	662	28.3232	662	22.9054	662	6.86297	662	4.44543	662							21.221	662
	11.9984	663									9.33465	663			15.4614	663			11.6877	663	25.8424	663	28.3234	663	22.9065	663	6.86392	663	4.44778	663							21.241	663
	12.014	664									9.3401	664			15.522	664			11.6878	664	25.8445	664	28.3465	664	22.907	664	6.86475	664	4.44899	664							21.2518	664
	12.0177	665									9.34846	665			15.5246	665			11.6881	665	25.845	665	28.3472	665	22.9083	665	6.8652	665	4.44937	665							21.2766	665
	12.0216	666									9.34874	666			15.5257	666			11.6901	666	25.8461	666	28.3497	666	22.9125	666	6.8658	666	4.44975	666							21.2919	666
	12.0264	667									9.36205	667			15.5278	667			11.6987	667	25.8521	667	28.3594	667	22.9155	667	6.86615	667	4.45104	667							21.2963	667
	12.0288	668									9.43495	668			15.5286	668			11.6995	668	25.8576	668	28.3605	668	22.9162	668	6.86655	668	4.45124	668							21.3088	668
	12.0574	669									9.44693	669			15.5349	669			11.7148	669	25.8715	669	28.363	669	22.9165	669	6.86722	669	4.45187	669							21.3146	669
	12.0601	670									9.44712	670			15.5456	670			11.7196	670	25.873	670	28.3727	670	22.9171	670	6.87086	670	4.45288	670							21.3152	670
	12.0647	671									9.4515	671			15.5461	671			11.7201	671	25.8895	671	28.3839	671	22.9179	671	6.87221	671	4.45368	671							21.3266	671
	12.0694	672									9.45714	672			15.5465	672			11.7252	672	25.8952	672	28.3853	672	22.919	672	6.87388	672	4.45409	672							21.3321	672
	12.0743	673									9.47484	673			15.5473	673			11.7358	673	25.8959	673	28.3872	673	22.9212	673	6.8742	673	4.45482	673							21.3389	673
	12.076	674									9.4784	674			15.5482	674			11.7392	674	25.9006	674	28.3878	674	22.9231	674	6.87467	674	4.45554	674							21.3547	674
	12.0797	675									9.47993	675			15.5497	675			11.7712	675	25.9035	675	28.4084	675	22.9262	675	6.87552	675	4.45623	675							21.3616	675
	12.0813	676									9.49162	676			15.5506	676			11.7761	676	25.9113	676	28.4242	676	22.9277	676	6.8772	676	4.45698	676							21.38	676
	12.0823	677									9.49197	677			15.5569	677			11.7911	677	25.9203	677	28.4256	677	22.9296	677	6.8791	677	4.45712	677							21.3839	677
	12.0841	678									9.50026	678			15.5622	678			11.7969	678	25.9205	678	28.4262	678	22.9298	678	6.87961	678	4.45759	678							21.404	678
	12.0844	679									9.56094	679			15.5682	679			11.8355	679	25.9281	679	28.4272	679	22.9322	679	6.88099	679	4.45835	679							21.4196	679
	12.0909	680									9.56247	680			15.5686	680			11.8427	680	25.93	680	28.4296	680	22.9418	680	6.88259	680	4.46003	680							21.4656	680
	12.0921	681									9.56553	681			15.5715	681			11.8612	681	25.9461	681	28.4324	681	22.9421	681	6.88488	681	4.46048	681							21.5935	681
	12.0971	682									9.57348	682			15.5724	682			11.8635	682	25.9617	682	28.4375	682	22.9476	682	6.88613	682	4.46232	682							21.6174	682
	12.0978	683									9.57556	683			15.5742	683			11.8729	683	26.0402	683	28.4379	683	22.9495	683	6.88768	683	4.46535	683							21.6249	683
	12.0987	684									9.58968	684			15.5753	684			11.8776	684	26.0782	684	28.4385	684	22.9504	684	6.88776	684	4.46704	684							21.6487	684
	12.1005	685									9.61518	685			15.5757	685			11.8902	685	26.0939	685	28.4422	685	22.9521	685	6.88909	685	4.46867	685							21.7256	685
	12.1024	686									9.65842	686			15.5779	686			11.8942	686	26.0948	686	28.4446	686	22.9531	686	6.89109	686	4.46968	686							21.7311	686
	12.1168	687									9.67	687			15.578	687			11.923	687	26.1008	687	28.4612	687	22.9548	687	6.89507	687	4.46985	687							21.7366	687
	12.1233	688									9.67423	688			15.5782	688			11.9259	688	26.1013	688	28.478	688	22.9609	688	6.89821	688	4.47012	688							21.7431	688
	12.1295	689									9.67652	689			15.5815	689			11.9286	689	26.1072	689	28.4805	689	22.9648	689	6.8986	689	4.4711	689							21.7448	689
	12.1458	690									9.68081	690			15.584	690			11.9353	690	26.1091	690	28.4941	690	22.9773	690	6.8992	690	4.47274	690							21.7457	690
	12.1476	691									9.68788	691			15.5858	691			11.9611	691	26.135	691	28.5462	691	22.98	691	6.89987	691	4.4737	691							21.7698	691
	12.1499	692									9.71146	692			15.5872	692			11.9658	692	26.1411	692	28.5483	692	22.9801	692	6.90061	692	4.474	692							21.7705	692
	12.1523	693									9.7152	693			15.589	693			11.9741	693	26.1436	693	28.5693	693	22.9813	693	6.90071	693	4.47445	693							21.7888	693
	12.1534	694									9.71935	694			15.5897	694			11.9759	694	26.1512	694	28.6094	694	22.9908	694	6.90396	694	4.47486	694							21.8048	694
	12.1543	695									9.76831	695			15.5921	695			11.9879	695	26.1588	695	28.6105	695	22.997	695	6.90448	695	4.47534	695							21.8488	695
	12.1551	696									9.77163	696			15.5953	696			11.997	696	26.1601	696	28.6128	696	23.0006	696	6.90498	696	4.47688	696							21.8675	696
	12.1687	697									9.77774	697			15.599	697			12.0298	697	26.1637	697	28.6144	697	23.0009	697	6.90529	697	4.4783	697							21.8805	697
	12.1693	698									9.78333	698			15.6003	698			12.0391	698	26.1707	698	28.6204	698	23.0497	698	6.9065	698	4.48093	698							21.8916	698
	12.1762	699									9.79197	699			15.6036	699			12.046	699	26.1714	699	28.6382	699	23.0685	699	6.90952	699	4.48111	699							21.9015	699
	12.1783	700									9.81152	700			15.6052	700			12.0507	700	26.2276	700	28.6394	700	23.0734	700	6.91029	700	4.48331	700							21.9125	700
	12.1815	701									9.81261	701			15.6182	701			12.0535	701	26.2397	701	28.6763	701	23.1039	701	6.91185	701	4.48414	701							21.9254	701
	12.1882	702									9.84328	702			15.6192	702			12.0605	702	26.2555	702	28.6861	702	23.111	702	6.91301	702	4.48455	702							21.9807	702
	12.1886	703									9.84829	703			15.6211	703			12.0662	703	26.257	703	28.7032	703	23.1191	703	6.91607	703	4.48474	703							22.0016	703
	12.1893	704									9.84859	704			15.625	704			12.0824	704	26.3027	704	28.7384	704	23.128	704	6.91795	704	4.48607	704							22.0276	704
	12.1895	705									9.84987	705			15.6269	705			12.0828	705	26.3331	705	28.7499	705	23.1378	705	6.91894	705	4.48754	705							22.0427	705
	12.1981	706									9.85103	706			15.6291	706			12.0854	706	26.3424	706	28.7642	706	23.1618	706	6.91919	706	4.48786	706							22.0509	706
	12.1989	707									9.85289	707			15.6348	707			12.0908	707	26.3458	707	28.7894	707	23.1893	707	6.92448	707	4.48804	707							22.0659	707
	12.2187	708									9.85407	708			15.6354	708			12.0962	708	26.3538	708	28.7943	708	23.1943	708	6.92603	708	4.48949	708							22.0937	708
	12.2222	709									9.85626	709			15.6462	709			12.1492	709	26.3581	709	28.8041	709	23.201	709	6.9266	709	4.49368	709							22.0944	709
	12.2275	710									9.85739	710			15.6483	710			12.1518	710	26.3598	710	28.8181	710	23.2213	710	6.92684	710	4.49446	710							22.1034	710
	12.2283	711									9.85964	711			15.6552	711			12.1548	711	26.374	711	28.8702	711	23.2581	711	6.92964	711	4.5024	711							22.1061	711
	12.2285	712									9.86028	712			15.6557	712			12.1554	712	26.3838	712	28.8842	712	23.284	712	6.93275	712	4.50278	712							22.1209	712
	12.2312	713									9.86226	713			15.6575	713			12.2224	713	26.3845	713	28.8944	713	23.2853	713	6.93347	713	4.52203	713							22.1285	713
	12.2326	714									9.87925	714			15.6595	714			12.232	714	26.3895	714	28.8985	714	23.2918	714	6.93444	714	4.52723	714							22.135	714
	12.2329	715									9.88046	715			15.6647	715			12.251	715	26.3912	715	28.909	715	23.2992	715	6.93517	715	4.52923	715							22.1355	715
	12.2416	716									9.90217	716			15.6667	716			12.2663	716	26.3932	716	28.9304	716	23.3773	716	6.9358	716	4.52982	716							22.1371	716
	12.2461	717									9.91929	717			15.6673	717			12.2905	717	26.3944	717	28.9485	717	23.4035	717	6.93606	717	4.53066	717							22.1426	717
	12.2479	718									9.92117	718			15.669	718			12.3044	718	26.3968	718	28.9618	718	23.4056	718	6.93799	718	4.53158	718							22.1787	718
	12.2641	719									9.93052	719			15.6699	719			12.3157	719	26.3987	719	28.9729	719	23.4144	719	6.94058	719	4.53292	719							22.1814	719
	12.2649	720									9.93354	720			15.6707	720			12.3264	720	26.3997	720	29.0007	720	23.4188	720	6.94362	720	4.54565	720							22.1859	720
	12.2696	721									9.94625	721			15.6716	721			12.3557	721	26.4006	721	29.0631	721	23.4192	721	6.94469	721	4.54681	721							22.1869	721
	12.2804	722									9.94767	722			15.6735	722			12.3799	722	26.404	722	29.0842	722	23.4195	722	6.9452	722	4.54719	722							22.1948	722
	12.2823	723									9.94951	723			15.7026	723			12.3836	723	26.4055	723	29.0998	723	23.4338	723	6.94617	723	4.55067	723							22.1992	723
	12.2855	724									9.95026	724			15.7118	724			12.3844	724	26.407	724	29.1071	724	23.4416	724	6.94975	724	4.55722	724							22.2399	724
	12.2911	725									9.96353	725			15.7174	725			12.3847	725	26.4142	725	29.1133	725	23.4538	725	6.95094	725	4.56423	725							22.2431	725
	12.3051	726									9.96386	726			15.726	726			12.3858	726	26.4146	726	29.1618	726	23.4542	726	6.95104	726	4.5685	726							22.2624	726
	12.3258	727									9.96476	727			15.7285	727			12.3885	727	26.4184	727	29.1678	727	23.4907	727	6.95205	727	4.57634	727							22.2632	727
	12.3282	728									9.97847	728			15.7308	728			12.3958	728	26.4189	728	29.1765	728	23.4954	728	6.9539	728	4.5939	728							22.2905	728
	12.3541	729									9.98043	729			15.7325	729			12.3966	729	26.4205	729	29.2106	729	23.544	729	6.95418	729	4.59445	729							22.2923	729
	12.3791	730									9.983	730			15.7356	730			12.4069	730	26.4225	730	29.2111	730	23.5799	730	6.95573	730	4.5977	730							22.3216	730
	12.3947	731									9.98523	731			15.7366	731			12.4085	731	26.4229	731	29.2149	731	23.5843	731	6.95581	731	4.5986	731							22.3531	731
	12.4017	732									9.98985	732			15.7397	732			12.4118	732	26.4263	732	29.2161	732	23.5899	732	6.95987	732	4.6015	732							22.3538	732
	12.4047	733									9.99112	733			15.7407	733			12.4161	733	26.4271	733	29.2177	733	23.6192	733	6.9617	733	4.60652	733							22.3643	733
	12.4281	734									9.99289	734			15.7435	734			12.4271	734	26.4301	734	29.2185	734	23.6553	734	6.96274	734	4.61642	734							22.375	734
	12.4293	735									9.99388	735			15.7468	735			12.4279	735	26.4303	735	29.2186	735	23.6981	735	6.96413	735	4.62721	735							22.3895	735
	12.4309	736									9.99492	736			15.7502	736			12.429	736	26.4307	736	29.2222	736	23.7077	736	6.96503	736	4.62816	736							22.3956	736
	12.44	737									9.996	737			15.7508	737			12.4305	737	26.4309	737	29.2244	737	23.7171	737	6.96873	737	4.63218	737							22.3987	737
	12.4457	738									10.0343	738			15.7525	738			12.4331	738	26.4323	738	29.2438	738	23.7281	738	6.9708	738	4.63409	738							22.3991	738
	12.4492	739									10.0355	739			15.7559	739			12.4397	739	26.4326	739	29.2476	739	23.7334	739	6.97152	739	4.63862	739							22.4013	739
	12.4504	740									10.0497	740			15.7572	740			12.4471	740	26.4356	740	29.2818	740	23.7411	740	6.97345	740	4.64218	740							22.4227	740
	12.4632	741									10.0517	741			15.7576	741			12.5383	741	26.4361	741	29.297	741	23.7588	741	6.97383	741	4.64331	741							22.4246	741
	12.4666	742									10.0538	742			15.7585	742			12.5566	742	26.4363	742	29.3048	742	23.7646	742	6.97413	742	4.6448	742							22.4672	742
	12.4679	743									10.0579	743			15.7627	743			12.5859	743	26.4365	743	29.3061	743	23.7694	743	6.97625	743	4.64573	743							22.4766	743
	12.4691	744									10.062	744			15.7639	744			12.6004	744	26.4368	744	29.3092	744	23.7736	744	6.97726	744	4.64653	744							22.4866	744
	12.4697	745									10.0678	745			15.7649	745			12.6026	745	26.4391	745	29.3172	745	23.7738	745	6.97737	745	4.64694	745							22.4911	745
	12.4803	746									10.0766	746			15.7668	746			12.6034	746	26.4419	746	29.3355	746	23.7937	746	6.97772	746	4.65235	746							22.4973	746
	12.4958	747									10.0847	747			15.773	747			12.6118	747	26.4443	747	29.3496	747	23.7988	747	6.97822	747	4.65443	747							22.5286	747
	12.497	748									10.0854	748			15.7733	748			12.618	748	26.4451	748	29.3555	748	23.8058	748	6.97918	748	4.65735	748							22.572	748
	12.4998	749									10.0861	749			15.774	749			12.6249	749	26.4459	749	29.371	749	23.8134	749	6.97976	749	4.6598	749							22.576	749
	12.5005	750									10.0879	750			15.7741	750			12.6303	750	26.4488	750	29.3757	750	23.8163	750	6.98175	750	4.66114	750							22.5879	750
	12.5012	751									10.0928	751			15.7759	751			12.6338	751	26.4496	751	29.3968	751	23.8253	751	6.98272	751	4.66524	751							22.6265	751
	12.5278	752									10.0943	752			15.7769	752			12.64	752	26.4502	752	29.4079	752	23.8313	752	6.98285	752	4.66748	752							22.6293	752
	12.5343	753									10.1015	753			15.7786	753			12.642	753	26.4504	753	29.4125	753	23.8447	753	6.9853	753	4.67213	753							22.6435	753
	12.5385	754									10.1048	754			15.7791	754			12.6425	754	26.4531	754	29.4199	754	23.8478	754	6.98561	754	4.67944	754							22.6831	754
	12.5417	755									10.1222	755			15.7812	755			12.643	755	26.454	755	29.4303	755	23.8509	755	6.98581	755	4.68056	755							22.7336	755
	12.5443	756									10.135	756			15.7824	756			12.6455	756	26.4564	756	29.4326	756	23.8517	756	6.98598	756	4.68402	756							22.7588	756
	12.5462	757									10.1418	757			15.7827	757			12.6457	757	26.4569	757	29.433	757	23.8525	757	6.98715	757	4.68635	757							22.7664	757
	12.5495	758									10.1441	758			15.7829	758			12.6541	758	26.4581	758	29.4447	758	23.8527	758	6.98726	758	4.69083	758							22.7732	758
	12.5544	759									10.1475	759			15.7841	759			12.6549	759	26.459	759	29.4463	759	23.8583	759	6.98784	759	4.69174	759							22.7793	759
	12.5575	760									10.1516	760			15.7855	760			12.6576	760	26.4602	760	29.4476	760	23.863	760	6.9884	760	4.69321	760							22.7824	760
	12.5604	761									10.1519	761			15.7885	761			12.669	761	26.4629	761	29.4477	761	23.8732	761	6.98899	761	4.69346	761							22.7867	761
	12.5635	762									10.1561	762			15.789	762			12.6705	762	26.4658	762	29.4533	762	23.8751	762	6.98984	762	4.69608	762							22.7924	762
	12.5713	763									10.1587	763			15.7911	763			12.6711	763	26.4664	763	29.4555	763	23.8779	763	6.991	763	4.69675	763							22.7945	763
	12.5788	764									10.1683	764			15.7935	764			12.6754	764	26.4673	764	29.4561	764	23.8821	764	6.99141	764	4.69895	764							22.7947	764
	12.5798	765									10.1718	765			15.794	765			12.6803	765	26.4682	765	29.4578	765	23.8855	765	6.99177	765	4.70012	765							22.7994	765
	12.5821	766									10.1773	766			15.7947	766			12.6837	766	26.4685	766	29.4701	766	23.8866	766	6.99208	766	4.70054	766							22.8187	766
	12.5921	767									10.1778	767			15.7966	767			12.6906	767	26.4704	767	29.4724	767	23.8883	767	6.99233	767	4.70511	767							22.8208	767
	12.5932	768									10.1846	768			15.7969	768			12.6993	768	26.4715	768	29.498	768	23.893	768	6.99276	768	4.70759	768							22.8248	768
	12.5975	769									10.1906	769			15.7973	769			12.7001	769	26.4726	769	29.527	769	23.8947	769	6.99353	769	4.71144	769							22.8264	769
	12.6005	770									10.191	770			15.7981	770			12.7014	770	26.4754	770	29.545	770	23.9267	770	6.9946	770	4.71361	770							22.8308	770
	12.6011	771									10.1938	771			15.7993	771			12.7074	771	26.4863	771	29.5761	771	23.9365	771	6.99578	771	4.71589	771							22.8369	771
	12.6013	772									10.2054	772			15.7996	772			12.7106	772	26.489	772	29.6634	772	23.964	772	6.99721	772	4.71762	772							22.8439	772
	12.6039	773									10.2072	773			15.7999	773			12.7247	773	26.491	773	29.6949	773	23.9722	773	6.998	773	4.71956	773							22.8512	773
	12.6048	774									10.2092	774			15.8012	774			12.7367	774	26.4926	774	29.6961	774	23.9732	774	6.99959	774	4.72058	774							22.8552	774
	12.6069	775									10.2107	775			15.8031	775			12.7433	775	26.4934	775	29.7053	775	23.9745	775	7.00004	775	4.72114	775							22.8675	775
	12.6085	776									10.211	776			15.8063	776			12.7445	776	26.4979	776	29.7186	776	23.9754	776	7.0013	776	4.722	776							22.8752	776
	12.6138	777									10.2125	777			15.8077	777			12.7492	777	26.501	777	29.7949	777	23.9781	777	7.00218	777	4.72227	777							22.8893	777
	12.6285	778									10.2162	778			15.8087	778			12.75	778	26.5025	778	29.7956	778	23.9792	778	7.02241	778	4.72416	778							22.8926	778
	12.6338	779									10.2168	779			15.8094	779			12.7501	779	26.5534	779	29.8126	779	23.9839	779	7.0238	779	4.72439	779							22.9252	779
	12.6355	780									10.2171	780			15.8116	780			12.7575	780	26.5616	780	29.8368	780	23.9875	780	7.02451	780	4.72754	780							22.9259	780
	12.6363	781									10.2172	781			15.8125	781			12.7685	781	26.5647	781	29.8906	781	23.9876	781	7.02579	781	4.72777	781							22.9417	781
	12.6412	782									10.2214	782			15.8155	782			12.7701	782	26.5694	782	29.8956	782	23.9904	782	7.02606	782	4.73225	782							22.9484	782
	12.6436	783									10.2233	783			15.8161	783			12.7745	783	26.5701	783	29.8994	783	23.9923	783	7.02719	783	4.7352	783							22.9624	783
	12.6509	784									10.2323	784			15.8199	784			12.7754	784	26.5732	784	29.8997	784	23.9941	784	7.02788	784	4.73716	784							22.9815	784
	12.6533	785									10.2377	785			15.8204	785			12.7779	785	26.593	785	29.9071	785	24.0001	785	7.02834	785	4.73824	785							23.0003	785
	12.6577	786									10.2386	786			15.8211	786			12.7829	786	26.6345	786	29.9626	786	24.0006	786	7.02972	786	4.741	786
	12.6651	787									10.2429	787			15.823	787			12.7963	787	26.6411	787	29.9637	787	24.0251	787	7.03233	787	4.74622	787
	12.6693	788									10.2433	788			15.8255	788			12.8139	788	26.6577	788	29.9668	788	24.0485	788	7.03372	788	4.74675	788
	12.6707	789									10.2484	789			15.8263	789			12.8143	789	26.6614	789	29.967	789	24.0533	789	7.0347	789	4.74852	789
	12.6753	790									10.2593	790			15.828	790			12.8167	790	26.6627	790	29.9674	790	24.0716	790	7.03525	790	4.74994	790
	12.68	791									10.26	791			15.8328	791			12.8234	791	26.6646	791	30.076	791	24.0783	791	7.0363	791	4.75057	791
	12.681	792									10.2666	792			15.8348	792			12.8289	792	26.6678	792	30.0896	792	24.079	792	7.03942	792	4.75161	792
	12.682	793									10.2676	793			15.8356	793			12.8303	793	26.6688	793	30.1355	793	24.0878	793	7.04238	793	4.75192	793
	12.6841	794									10.2692	794			15.836	794			12.8332	794	26.6698	794	30.1807	794	24.1498	794	7.04494	794	4.75685	794
	12.6897	795									10.2707	795			15.8384	795			12.8362	795	26.6782	795	30.1809	795	24.1523	795	7.04589	795	4.75978	795
	12.6965	796									10.2772	796			15.8479	796			12.8471	796	26.6812	796	30.1811	796	24.1536	796	7.04919	796	4.76828	796
	12.698	797									10.2823	797			15.8494	797			12.8498	797	26.6829	797	30.1816	797	24.1589	797	7.0515	797	4.7701	797
	12.7017	798									10.3239	798			15.8605	798			12.8522	798	26.6833	798	30.1824	798	24.1732	798	7.05191	798	4.7752	798
	12.7044	799									10.3641	799			15.8672	799			12.8572	799	26.6856	799	30.1849	799	24.1751	799	7.0535	799	4.78221	799
	12.7056	800									10.4223	800			15.8772	800			12.8593	800	26.6876	800	30.1876	800	24.176	800	7.05591	800	4.78437	800
	12.7176	801									10.4311	801			15.88	801			12.8676	801	26.6952	801	30.1882	801	24.1807	801	7.05679	801	4.78613	801
	12.7187	802									10.4339	802			15.8853	802			12.8746	802	26.6995	802	30.1891	802	24.1812	802	7.05769	802	4.78779	802
	12.7228	803									10.4566	803			15.8878	803			12.8759	803	26.7005	803	30.1899	803	24.1836	803	7.05791	803	4.79425	803
	12.7326	804									10.4669	804			15.89	804			12.8785	804	26.7042	804	30.1916	804	24.186	804	7.05816	804	4.80201	804
	12.7426	805									10.491	805			15.8909	805			12.8826	805	26.7065	805	30.1925	805	24.1896	805	7.05853	805	4.80226	805
	12.7435	806									10.5322	806			15.8917	806			12.8902	806	26.7228	806	30.1939	806	24.1964	806	7.06098	806	4.80393	806
	12.7535	807									10.5412	807			15.8926	807			12.8934	807	26.725	807	30.1962	807	24.1986	807	7.06382	807	4.80486	807
	12.7547	808									10.5465	808			15.8934	808			12.8993	808	26.7254	808	30.1993	808	24.2613	808	7.06616	808	4.80585	808
	12.7623	809									10.5468	809			15.8968	809			12.9005	809	26.7288	809	30.1997	809	24.2665	809	7.07033	809	4.80723	809
	12.7627	810									10.5508	810			15.8986	810			12.9112	810	26.7403	810	30.2819	810	24.2814	810	7.07239	810	4.80997	810
	12.763	811									10.571	811			15.9032	811			12.9147	811	26.7517	811	30.3907	811	24.287	811	7.0729	811	4.81633	811
	12.7635	812									10.6085	812			15.9043	812			12.9184	812	26.7598	812	30.471	812	24.2887	812	7.07387	812	4.8191	812
	12.7683	813									10.6187	813			15.9053	813			12.9259	813	26.7794	813			24.2978	813	7.07401	813	4.82052	813
	12.7854	814									10.6204	814			15.9077	814			12.9306	814	26.782	814			24.3109	814	7.07928	814	4.82124	814
	12.7858	815									10.6223	815			15.9081	815			12.931	815	26.799	815			24.3141	815	7.08011	815	4.82396	815
	12.7865	816									10.626	816			15.9091	816			12.9343	816	26.8126	816			24.3182	816	7.08048	816	4.82608	816
	12.7958	817									10.6275	817			15.9104	817			12.9519	817	26.8168	817			24.3309	817	7.08098	817	4.82659	817
	12.7965	818									10.628	818			15.9127	818			12.9569	818	26.824	818			24.3315	818	7.08147	818	4.82734	818
	12.8027	819									10.6301	819			15.9139	819			12.9805	819	26.8696	819			24.3331	819	7.08173	819	4.82843	819
	12.81	820									10.6336	820			15.9173	820			13.0288	820	26.8752	820			24.3348	820	7.08249	820	4.83301	820
	12.811	821									10.6346	821			15.9226	821			13.0291	821	26.8831	821			24.344	821	7.08291	821	4.83336	821
	12.8116	822									10.6426	822			15.9234	822			13.0331	822	26.9016	822			24.373	822	7.08516	822	4.8413	822
	12.8121	823									10.6439	823			15.9263	823			13.0379	823	26.9028	823			24.3789	823	7.0854	823	4.84209	823
	12.8169	824									10.6449	824			15.9338	824			13.0548	824	26.9037	824			24.3946	824	7.08596	824	4.84305	824
	12.8248	825									10.6485	825			15.9344	825			13.082	825	26.9041	825			24.4581	825	7.08738	825	4.84346	825
	12.8278	826									10.6583	826			15.9396	826			13.0835	826	26.9146	826			24.4846	826	7.08843	826	4.8443	826
	12.8295	827									10.6758	827			15.9418	827			13.085	827	26.9259	827			24.5415	827	7.08866	827	4.84534	827
	12.8318	828									10.6925	828			15.9423	828			13.0959	828	26.9294	828			24.5467	828	7.08989	828	4.84577	828
	12.8359	829									10.6961	829			15.9453	829			13.1038	829	26.9303	829			24.5584	829	7.09055	829	4.84652	829
	12.8413	830									10.7045	830			15.9473	830			13.1294	830	26.9351	830			24.591	830	7.09132	830	4.85037	830
	12.8478	831									10.7079	831			15.9481	831			13.133	831	26.9372	831			24.6057	831	7.09237	831	4.85362	831
	12.8502	832									10.7102	832			15.9491	832			13.1586	832	26.939	832			24.6096	832	7.09301	832	4.86249	832
	12.8513	833									10.7119	833			15.9495	833			13.1715	833	26.9461	833			24.6318	833	7.09552	833	4.86502	833
	12.8533	834									10.7243	834			15.9517	834			13.1813	834	26.9638	834			24.6882	834	7.09612	834	4.87019	834
	12.8593	835									10.7312	835			15.9522	835			13.1989	835	26.9647	835			24.7069	835	7.09631	835	4.87257	835
	12.8604	836									10.7391	836			15.9541	836			13.2285	836	26.9753	836			24.7319	836	7.09744	836	4.87406	836
	12.861	837									10.7425	837			15.9555	837			13.2391	837	26.9869	837			24.7366	837	7.0977	837	4.87496	837
	12.8619	838									10.7474	838			15.9574	838			13.2411	838	26.9899	838			24.7417	838	7.09844	838	4.87664	838
	12.8631	839									10.7498	839			15.9581	839			13.2468	839	26.9914	839			24.7522	839	7.10025	839	4.87931	839
	12.8651	840									10.7627	840			15.9587	840			13.2484	840	26.9924	840			24.7557	840	7.101	840	4.87985	840
	12.8664	841									10.7644	841			15.9619	841			13.2571	841	27.0694	841			24.7583	841	7.10135	841	4.88088	841
	12.8665	842									10.7653	842			15.9626	842			13.26	842	27.0707	842			24.7661	842	7.10288	842	4.88269	842
	12.8682	843									10.7668	843			15.9631	843			13.2648	843	27.0753	843			24.7808	843	7.10309	843	4.88406	843
	12.8713	844									10.769	844			15.9633	844			13.2921	844	27.1018	844			24.7813	844	7.10476	844	4.88476	844
	12.8717	845									10.7695	845			15.965	845			13.3013	845	27.1022	845			24.7888	845	7.10604	845	4.8895	845
	12.873	846									10.7805	846			15.9673	846			13.3107	846	27.1129	846			24.7943	846	7.10668	846	4.89059	846
	12.8761	847									10.7842	847			15.9675	847			13.3121	847	27.1229	847			24.7972	847	7.10692	847	4.89194	847
	12.8806	848									10.785	848			15.9688	848			13.3141	848	27.1295	848			24.8061	848	7.10814	848	4.89363	848
	12.8817	849									10.7874	849			15.9697	849			13.3245	849	27.1504	849			24.835	849	7.10973	849	4.89436	849
	12.8819	850									10.7887	850			15.9705	850			13.3278	850	27.1812	850			24.8475	850	7.11024	850	4.89489	850
	12.8869	851									10.789	851			15.9708	851			13.329	851	27.2128	851			24.8477	851	7.11219	851	4.89653	851
	12.8879	852									10.7892	852			15.9713	852			13.3441	852	27.2207	852			24.905	852	7.11244	852	4.89848	852
	12.8921	853									10.7915	853			15.9717	853			13.3569	853	27.223	853			24.9216	853	7.113	853	4.90044	853
	12.8949	854									10.7926	854			15.9722	854			13.3593	854	27.2567	854			24.9286	854	7.11357	854	4.90517	854
	12.8964	855									10.8015	855			15.9732	855			13.3594	855	27.2681	855			24.9292	855	7.11431	855	4.90667	855
	12.8986	856									10.8024	856			15.9742	856			13.3603	856	27.2948	856			24.9309	856	7.11522	856	4.91455	856
	12.8991	857									10.803	857			15.9756	857			13.362	857	27.3452	857			24.9328	857	7.12267	857	4.92182	857
	12.903	858									10.8039	858			15.976	858			13.4157	858	27.3469	858			24.9388	858	7.12465	858	4.92537	858
	12.9048	859									10.8056	859			15.9768	859			13.4175	859	27.401	859			24.9397	859	7.12634	859	4.92867	859
	12.9064	860									10.8062	860			15.9793	860			13.4313	860	27.4079	860			24.9539	860	7.1274	860	4.92946	860
	12.9131	861									10.8065	861			15.981	861			13.437	861	27.4085	861			24.9563	861	7.12787	861	4.93106	861
	12.9164	862									10.8077	862			15.9836	862			13.4428	862	27.4103	862			24.9694	862	7.12853	862	4.93394	862
	12.9202	863									10.8223	863			15.984	863			13.4462	863	27.4109	863			24.9795	863	7.12915	863	4.93975	863
	12.9239	864									10.833	864			15.9848	864			13.4838	864	27.4154	864			24.9802	864	7.13054	864	4.94464	864
	12.9256	865									10.8463	865			15.986	865			13.5202	865	27.4234	865			24.9808	865	7.13117	865	4.94549	865
	12.9261	866									10.8672	866			15.9865	866			13.5238	866	27.4262	866			24.9925	866	7.13387	866	4.94974	866
	12.9265	867									10.872	867			15.989	867			13.5317	867	27.4272	867			25.0238	867	7.13516	867	4.95055	867
	12.9292	868									10.8755	868			15.9907	868			13.5394	868	27.4282	868			25.0398	868	7.13532	868	4.95517	868
	12.9305	869									10.8771	869			15.9923	869			13.5446	869	27.4284	869			25.0415	869	7.13568	869	4.95661	869
	12.9313	870									10.878	870			15.9934	870			13.5463	870	27.4304	870			25.0575	870	7.13581	870	4.95945	870
	12.9332	871									10.879	871			15.9951	871			13.5494	871	27.4318	871			25.0586	871	7.13607	871	4.96026	871
	12.9334	872									10.881	872			15.9966	872			13.5529	872	27.4321	872			25.0651	872	7.13796	872	4.96109	872
	12.9358	873									10.8864	873			15.9968	873			13.5568	873	27.433	873			25.0662	873	7.13811	873	4.96375	873
	12.9391	874									10.8902	874			15.9985	874			13.5569	874	27.4362	874			25.0818	874	7.13878	874	4.96424	874
	12.9409	875									10.8929	875			16.0014	875			13.5642	875	27.4382	875			25.0988	875	7.13912	875	4.9655	875
	12.9486	876									10.8938	876			16.0169	876			13.5687	876	27.4387	876			25.1005	876	7.13951	876	4.96974	876
	12.9493	877									10.8948	877			16.0239	877			13.5708	877	27.4408	877			25.1027	877	7.14021	877	4.97472	877
	12.9535	878									10.9026	878			16.0242	878			13.577	878	27.452	878			25.1093	878	7.14122	878	4.97697	878
	12.9591	879									10.9055	879			16.0245	879			13.5823	879	27.4538	879			25.114	879	7.1417	879	4.98166	879
	12.963	880									10.9075	880			16.0283	880			13.5846	880	27.456	880			25.1161	880	7.14199	880	4.98293	880
	12.9646	881									10.9096	881			16.0289	881			13.5864	881	27.4621	881			25.1208	881	7.14441	881	4.98329	881
	12.9669	882									10.9122	882			16.0336	882			13.5922	882	27.4679	882			25.1764	882	7.14457	882	4.98368	882
	12.9716	883									10.9185	883			16.0408	883			13.5933	883	27.4735	883			25.1933	883	7.14699	883	4.98422	883
	12.9746	884									10.9226	884			16.0476	884			13.5952	884	27.4805	884			25.1971	884	7.15165	884	4.98738	884
	12.9787	885									10.9233	885			16.0544	885			13.6005	885	27.4904	885			25.2323	885	7.15201	885	4.99048	885
	12.981	886									10.9295	886			16.0572	886			13.6016	886	27.4912	886			25.2338	886	7.15369	886	4.99477	886
	12.9839	887									10.939	887			16.0603	887			13.6022	887	27.5179	887			25.2758	887	7.15552	887	4.99633	887
	12.9864	888									10.9418	888			16.0629	888			13.6027	888	27.5247	888			25.2766	888	7.156	888	4.99649	888
	12.9876	889									10.9473	889			16.0655	889			13.6037	889	27.5482	889			25.2786	889	7.158	889	4.99707	889
	12.9884	890									10.95	890			16.069	890			13.6059	890	27.5518	890			25.2839	890	7.15974	890	5.00046	890
	12.9948	891									10.9543	891			16.0738	891			13.6068	891	27.5577	891			25.2961	891	7.16128	891	5.00158	891
	13.0002	892									10.9552	892			16.079	892			13.6117	892	27.5663	892			25.3061	892	7.16153	892	5.02205	892
	13.0007	893									10.9582	893			16.086	893			13.6147	893	27.5678	893			25.3237	893	7.16205	893	5.02441	893
	13.0009	894									10.959	894			16.091	894			13.619	894	27.5762	894			25.3332	894	7.1626	894	5.02549	894
	13.0022	895									10.9597	895			16.0912	895			13.6271	895	27.5814	895			25.3421	895	7.16287	895	5.0279	895
	13.0029	896									10.9764	896			16.0921	896			13.6381	896	27.584	896			25.3586	896	7.16323	896	5.02994	896
	13.1126	897									10.9856	897			16.0926	897			13.6401	897	27.6044	897			25.3595	897	7.16527	897	5.03019	897
	13.1149	898									10.986	898			16.0959	898			13.641	898	27.6206	898			25.3598	898	7.16561	898	5.03103	898
	13.1152	899									10.9881	899			16.0965	899			13.6512	899	27.6364	899			25.3645	899	7.16601	899	5.03805	899
	13.1156	900									10.9916	900			16.0977	900			13.6852	900	27.6682	900			25.3815	900	7.16653	900	5.03841	900
	13.1171	901									10.9931	901			16.0981	901			13.6895	901	27.6888	901			25.3879	901	7.16683	901	5.04806	901
	13.1194	902									10.9942	902			16.0987	902			13.6914	902	27.7033	902			25.3913	902	7.16997	902	5.04976	902
	13.1207	903									10.9973	903			16.1002	903			13.6926	903	27.7267	903			25.4037	903	7.17082	903	5.05163	903
	13.1227	904									10.9983	904			16.1031	904			13.7032	904	27.769	904			25.4069	904	7.17404	904	5.06811	904
	13.1237	905									11.0311	905			16.1051	905			13.7082	905	27.8035	905			25.4157	905	7.17434	905	5.06856	905
	13.1274	906									11.0389	906			16.1104	906			13.7103	906	27.8066	906			25.4324	906	7.17507	906	5.06989	906
	13.1297	907									11.0456	907			16.1118	907			13.712	907	27.8112	907			25.4371	907	7.17794	907	5.07017	907
	13.1305	908									11.0521	908			16.1137	908			13.7225	908	27.8132	908			25.4373	908	7.18042	908	5.07449	908
	13.1309	909									11.0551	909			16.1145	909			13.723	909	27.8187	909			25.4546	909	7.181	909	5.08021	909
	13.1393	910									11.0561	910			16.1163	910			13.7238	910	27.8437	910			25.4687	910	7.18184	910	5.08244	910
	13.1434	911									11.057	911			16.1177	911			13.7256	911	27.8469	911			25.476	911	7.18336	911	5.08417	911
	13.1449	912									11.0573	912			16.1191	912			13.7281	912	27.8605	912			25.4772	912	7.1836	912	5.08525	912
	13.1478	913									11.0584	913			16.12	913			13.7368	913	27.8734	913			25.4785	913	7.18596	913	5.08672	913
	13.1482	914									11.0593	914			16.1202	914			13.7415	914	27.8812	914			25.4841	914	7.19822	914	5.08803	914
	13.1485	915									11.0673	915			16.1223	915			13.7433	915	27.9206	915			25.4893	915	7.19849	915	5.08862	915
	13.1546	916									11.0678	916			16.1224	916			13.744	916	27.9227	916			25.4937	916	7.19953	916	5.08909	916
	13.1556	917									11.0689	917			16.1244	917			13.7445	917	27.9339	917			25.5002	917	7.20007	917	5.09364	917
	13.156	918									11.0693	918			16.1251	918			13.7484	918	27.9341	918			25.5371	918	7.20291	918	5.0942	918
	13.1591	919									11.0727	919			16.1303	919			13.764	919	27.9344	919			25.5451	919	7.20351	919	5.09718	919
	13.1619	920									11.0845	920			16.1307	920			13.7714	920	27.9432	920			25.5527	920	7.20473	920	5.10137	920
	13.1627	921									11.0948	921			16.1327	921			13.7755	921	27.9435	921			25.5544	921	7.20633	921	5.1036	921
	13.165	922									11.1066	922			16.1345	922			13.7833	922	27.9456	922			25.5621	922	7.20688	922	5.10629	922
	13.1652	923									11.1074	923			16.1429	923			13.793	923	27.9494	923			25.5669	923	7.20788	923	5.10982	923
	13.1672	924									11.1089	924			16.1437	924			13.7942	924	27.9503	924			25.5691	924	7.20851	924	5.11058	924
	13.1681	925									11.1106	925			16.1445	925			13.8054	925	27.9597	925			25.5911	925	7.21099	925	5.11111	925
	13.1699	926									11.1132	926			16.1474	926			13.8146	926	27.9673	926			25.5996	926	7.21171	926	5.11317	926
	13.1704	927									11.1178	927			16.1501	927			13.8252	927	27.9745	927			25.6056	927	7.21329	927	5.11496	927
	13.1718	928									11.1263	928			16.1519	928			13.8312	928	27.9755	928			25.6091	928	7.21436	928	5.11654	928
	13.1736	929									11.1272	929			16.1535	929			13.8323	929	27.9761	929			25.6169	929	7.21496	929	5.11682	929
	13.1748	930									11.1279	930			16.1541	930			13.8358	930	27.9805	930			25.6184	930	7.21642	930	5.11761	930
	13.1757	931									11.1692	931			16.161	931			13.8366	931	27.9845	931			25.6206	931	7.21671	931	5.11875	931
	13.1765	932									11.1729	932			16.1622	932			13.841	932	27.9895	932			25.6301	932	7.21759	932	5.11922	932
	13.1781	933									11.1734	933			16.1643	933			13.8446	933	28.0178	933			25.6388	933	7.21773	933	5.12009	933
	13.1802	934									11.1736	934			16.1662	934			13.8465	934	28.02	934			25.651	934	7.21828	934	5.12044	934
	13.181	935									11.1893	935			16.1675	935			13.8493	935	28.0205	935			25.6541	935	7.21861	935	5.12086	935
	13.1816	936									11.2026	936			16.1679	936			13.8495	936	28.0239	936			25.661	936	7.21923	936	5.12105	936
	13.1818	937									11.206	937			16.1709	937			13.8513	937	28.0254	937			25.6613	937	7.22014	937	5.12179	937
	13.1828	938									11.2082	938			16.1737	938			13.853	938	28.0261	938			25.6671	938	7.22153	938	5.12305	938
	13.1835	939									11.2116	939			16.174	939			13.8569	939	28.031	939			25.6707	939	7.22401	939	5.12423	939
	13.1855	940									11.2199	940			16.1752	940			13.8657	940	28.0315	940			25.672	940	7.22492	940	5.12447	940
	13.1881	941									11.2269	941			16.1772	941			13.8704	941	28.0351	941			25.6767	941	7.22666	941	5.1306	941
	13.1893	942									11.2289	942			16.184	942			13.8786	942	28.0416	942			25.6913	942	7.22694	942	5.13429	942
	13.1916	943									11.2291	943			16.1846	943			13.8803	943	28.0459	943			25.6923	943	7.22726	943	5.13521	943
	13.1918	944									11.2294	944			16.1849	944			13.8837	944	28.0493	944			25.6936	944	7.22891	944	5.13616	944
	13.1963	945									11.2297	945			16.1861	945			13.9088	945	28.0572	945			25.6978	945	7.22981	945	5.14014	945
	13.1975	946									11.2322	946			16.1874	946			13.9115	946	28.0584	946			25.7008	946	7.23005	946	5.14061	946
	13.1985	947									11.2328	947			16.1898	947			13.9223	947	28.0613	947			25.7053	947	7.23038	947	5.14189	947
	13.199	948									11.2426	948			16.1904	948			13.9227	948	28.0641	948			25.7068	948	7.23129	948	5.144	948
	13.2011	949									11.2481	949			16.195	949			13.9284	949	28.0695	949			25.7081	949	7.23208	949	5.14515	949
	13.2063	950									11.2498	950			16.1967	950			13.9287	950	28.0714	950			25.7166	950	7.23278	950	5.14949	950
	13.2072	951									11.2504	951			16.1971	951			13.9292	951	28.0765	951			25.7184	951	7.23579	951	5.15043	951
	13.2123	952									11.2506	952			16.2056	952			13.9331	952	28.0782	952			25.7193	952	7.23619	952	5.15408	952
	13.2139	953									11.2579	953			16.2138	953			13.9334	953	28.0822	953			25.7211	953	7.23707	953	5.15559	953
	13.2147	954									11.2619	954			16.2196	954			13.9338	954	28.0843	954			25.7285	954	7.23792	954	5.15806	954
	13.215	955									11.2676	955			16.2207	955			13.9384	955	28.0913	955			25.7288	955	7.23862	955	5.15863	955
	13.2169	956									11.27	956			16.2219	956			13.94	956	28.0927	956			25.7315	956	7.24015	956	5.15912	956
	13.2183	957									11.2886	957			16.2244	957			13.9496	957	28.0939	957			25.7367	957	7.24141	957	5.15935	957
	13.2184	958									11.2899	958			16.2263	958			13.9674	958	28.0954	958			25.7371	958	7.24655	958	5.16549	958
	13.2196	959									11.291	959			16.227	959			13.9685	959	28.0974	959			25.7431	959	7.24713	959	5.17074	959
	13.2227	960									11.293	960			16.2274	960			13.9794	960	28.0982	960			25.7434	960	7.24809	960	5.17184	960
	13.2238	961									11.2986	961			16.2288	961			13.9846	961	28.0997	961			25.7488	961	7.24908	961	5.17496	961
	13.2266	962									11.2995	962			16.2315	962			13.9852	962	28.1051	962			25.7542	962	7.24993	962	5.17625	962
	13.227	963									11.3018	963			16.2329	963			13.9861	963	28.1096	963			25.7556	963	7.2504	963	5.17863	963
	13.231	964									11.302	964			16.2335	964			14.0016	964	28.1124	964			25.756	964	7.25147	964	5.18625	964
	13.2327	965									11.3026	965			16.2348	965			14.0032	965	28.1169	965			25.7564	965	7.25336	965	5.18698	965
	13.2362	966									11.3035	966			16.2352	966			14.0284	966	28.132	966			25.7599	966	7.25541	966	5.18766	966
	13.2381	967									11.3056	967			16.2373	967			14.0425	967	28.1329	967			25.7638	967	7.25623	967	5.18816	967
	13.2428	968									11.306	968			16.2381	968			14.0492	968	28.1394	968			25.7642	968	7.25647	968	5.18894	968
	13.2449	969									11.3067	969			16.244	969			14.0561	969	28.145	969			25.7646	969	7.2588	969	5.18924	969
	13.2454	970									11.3077	970			16.2471	970			14.0571	970	28.1493	970			25.7678	970	7.26015	970	5.19065	970
	13.2472	971									11.3099	971			16.253	971			14.0586	971	28.1725	971			25.7725	971	7.26168	971	5.19178	971
	13.2475	972									11.3144	972			16.2622	972			14.0622	972	28.1843	972			25.7774	972	7.26275	972	5.19235	972
	13.2495	973									11.3164	973			16.2629	973			14.077	973	28.1855	973			25.7794	973	7.26386	973	5.19284	973
	13.2517	974									11.3169	974			16.2654	974			14.0873	974	28.2081	974			25.7802	974	7.26536	974	5.19861	974
	13.253	975									11.3203	975			16.2662	975			14.0901	975	28.2129	975			25.7811	975	7.26578	975	5.19873	975
	13.2539	976									11.3265	976			16.2724	976			14.0912	976	28.2187	976			25.7977	976	7.26607	976	5.19954	976
	13.2544	977									11.3274	977			16.2735	977			14.0939	977	28.2193	977			25.8043	977	7.26694	977	5.19986	977
	13.2586	978									11.3339	978			16.2739	978			14.103	978	28.2309	978			25.8278	978	7.2677	978	5.20149	978
	13.259	979									11.3356	979			16.2766	979			14.1193	979	28.2347	979			25.8469	979	7.26939	979	5.20174	979
	13.2592	980									11.3357	980			16.2781	980			14.1199	980	28.2403	980			25.8512	980	7.26973	980	5.20294	980
	13.261	981									11.336	981			16.2803	981			14.1237	981	28.2465	981			25.8568	981	7.27014	981	5.20377	981
	13.2612	982									11.337	982			16.2848	982			14.1275	982	28.2479	982			25.8584	982	7.2733	982	5.20531	982
	13.2621	983									11.3377	983			16.2872	983			14.1422	983	28.2517	983			25.8658	983	7.27469	983	5.20758	983
	13.2625	984									11.3383	984			16.2899	984			14.144	984	28.2528	984			25.8668	984	7.2762	984	5.20876	984
	13.2629	985									11.3388	985			16.2912	985			14.1519	985	28.2534	985			25.8777	985	7.27799	985	5.20955	985
	13.2652	986									11.34	986			16.2934	986			14.1543	986	28.2573	986			25.8878	986	7.27971	986	5.21026	986
	13.2662	987									11.3408	987			16.2941	987			14.1554	987	28.2595	987			25.8891	987	7.28381	987	5.21075	987
	13.2667	988									11.3421	988			16.2965	988			14.166	988	28.2611	988			25.8902	988	7.28502	988	5.21307	988
	13.268	989									11.3435	989			16.2986	989			14.1679	989	28.2668	989			25.8914	989	7.28603	989	5.2138	989
	13.2694	990									11.3447	990			16.2996	990			14.1766	990	28.2684	990			25.8958	990	7.28667	990	5.2149	990
	13.2719	991									11.3527	991			16.3011	991			14.1771	991	28.2747	991			25.9041	991	7.28776	991	5.21592	991
	13.2732	992									11.3534	992			16.3027	992			14.1798	992	28.2768	992			25.9114	992	7.28835	992	5.2166	992
	13.2735	993									11.3539	993			16.304	993			14.1861	993	28.2828	993			25.9118	993	7.28961	993	5.21695	993
	13.275	994									11.3553	994			16.3086	994			14.1873	994	28.285	994			25.9188	994	7.29107	994	5.21764	994
	13.2754	995									11.3603	995			16.309	995			14.1965	995	28.2854	995			25.9361	995	7.29324	995	5.21806	995
	13.2761	996									11.3606	996			16.3112	996			14.2028	996	28.2867	996			25.9426	996	7.29351	996	5.22021	996
	13.2792	997									11.3642	997			16.3119	997			14.2057	997	28.2878	997			25.9492	997	7.29529	997	5.22185	997
	13.2823	998									11.3646	998			16.3173	998			14.2271	998	28.2884	998			25.9574	998	7.29889	998	5.22263	998
	13.2832	999									11.3649	999			16.3174	999			14.2273	999	28.2894	999			25.9683	999	7.30163	999	5.22323	999
	13.285	1000									11.3661	1000			16.3177	1000			14.2282	1000	28.291	1000			25.9728	1000	7.30519	1000	5.22361	1000
	13.2858	1001									11.3662	1001			16.3185	1001			14.2287	1001	28.2918	1001			25.9775	1001	7.31219	1001	5.23035	1001
	13.286	1002									11.3674	1002			16.3188	1002			14.2333	1002	28.2935	1002			25.9809	1002	7.31312	1002	5.23113	1002
	13.2876	1003									11.3677	1003			16.3192	1003			14.234	1003	28.2937	1003			25.9835	1003	7.31337	1003	5.23219	1003
	13.2898	1004									11.3692	1004			16.3201	1004			14.2346	1004	28.2955	1004			25.9851	1004	7.31409	1004	5.23273	1004
	13.2908	1005									11.371	1005			16.3214	1005			14.2367	1005	28.2975	1005			26.0362	1005	7.31856	1005	5.2332	1005
	13.2952	1006									11.3727	1006			16.3247	1006			14.24	1006	28.298	1006			26.0365	1006	7.32076	1006	5.23368	1006
	13.2961	1007									11.3729	1007			16.3249	1007			14.241	1007	28.3022	1007			26.0397	1007	7.32635	1007	5.23534	1007
	13.2996	1008									11.3762	1008			16.3259	1008			14.2437	1008	28.3035	1008			26.0406	1008	7.32686	1008	5.23693	1008
	13.3026	1009									11.3769	1009			16.3263	1009			14.2452	1009	28.3041	1009			26.0408	1009	7.32831	1009	5.23776	1009
	13.3034	1010									11.3826	1010			16.3269	1010			14.2456	1010	28.3082	1010			26.0482	1010	7.32891	1010	5.23807	1010
	13.3065	1011									11.3834	1011			16.3276	1011			14.2466	1011	28.3102	1011			26.0522	1011	7.33038	1011	5.23887	1011
	13.3086	1012									11.3855	1012			16.3284	1012			14.2472	1012	28.3105	1012			26.0599	1012	7.33056	1012	5.23978	1012
	13.3104	1013									11.3863	1013			16.3328	1013			14.2479	1013	28.3129	1013			26.0609	1013	7.33119	1013	5.24177	1013
	13.3131	1014									11.3868	1014			16.3338	1014			14.2496	1014	28.3147	1014			26.073	1014	7.33433	1014	5.24289	1014
	13.314	1015									11.3957	1015			16.3365	1015			14.2502	1015	28.3154	1015			26.0766	1015	7.33464	1015	5.24393	1015
	13.3142	1016									11.4051	1016			16.3384	1016			14.2508	1016	28.3157	1016			26.0898	1016	7.33542	1016	5.24434	1016
	13.3153	1017									11.4065	1017			16.3409	1017			14.2525	1017	28.3165	1017			26.098	1017	7.33628	1017	5.24795	1017
	13.3163	1018									11.407	1018			16.3421	1018			14.258	1018	28.3242	1018			26.099	1018	7.33685	1018	5.24956	1018
	13.3177	1019									11.4076	1019			16.3443	1019			14.2659	1019	28.3331	1019			26.1013	1019	7.33718	1019	5.25056	1019
	13.3184	1020									11.4119	1020			16.3456	1020			14.267	1020	28.3333	1020			26.1053	1020	7.33776	1020	5.25083	1020
	13.3194	1021									11.4154	1021			16.346	1021			14.2733	1021	28.3379	1021			26.1071	1021	7.33801	1021	5.25512	1021
	13.32	1022									11.4196	1022			16.3478	1022			14.2746	1022	28.3382	1022			26.1113	1022	7.3382	1022	5.25639	1022
	13.3203	1023									11.4232	1023			16.3489	1023			14.2772	1023	28.3406	1023			26.1228	1023	7.33847	1023	5.25857	1023
	13.3206	1024									11.4237	1024			16.3499	1024			14.2792	1024	28.3425	1024			26.1241	1024	7.33909	1024	5.25925	1024
	13.3211	1025									11.4241	1025			16.3524	1025			14.2794	1025	28.3437	1025			26.1288	1025	7.34331	1025	5.26021	1025
	13.3256	1026									11.4246	1026			16.3569	1026			14.2806	1026	28.3509	1026			26.1411	1026	7.34346	1026	5.26085	1026
	13.3258	1027									11.4267	1027			16.3707	1027			14.2817	1027	28.3553	1027			26.1542	1027	7.34368	1027	5.26185	1027
	13.326	1028									11.4271	1028			16.3719	1028			14.2833	1028	28.356	1028			26.1557	1028	7.34475	1028	5.26347	1028
	13.3273	1029									11.4277	1029			16.3744	1029			14.2841	1029	28.3586	1029			26.1567	1029	7.3453	1029	5.26369	1029
	13.3279	1030									11.4291	1030			16.3753	1030			14.2981	1030	28.3666	1030			26.1596	1030	7.34568	1030	5.26471	1030
	13.3292	1031									11.4297	1031			16.3781	1031			14.2982	1031	28.369	1031			26.1652	1031	7.34675	1031	5.26802	1031
	13.3293	1032									11.4302	1032			16.3784	1032			14.3032	1032	28.3714	1032			26.1655	1032	7.34699	1032	5.26856	1032
	13.3307	1033									11.4308	1033			16.3792	1033			14.3065	1033	28.376	1033			26.1656	1033	7.34762	1033	5.26901	1033
	13.3309	1034									11.4313	1034			16.3878	1034			14.3069	1034	28.3761	1034			26.1663	1034	7.34836	1034	5.26927	1034
	13.332	1035									11.4326	1035			16.389	1035			14.3093	1035	28.3762	1035			26.1687	1035	7.34922	1035	5.27031	1035
	13.334	1036									11.4341	1036			16.3911	1036			14.3197	1036	28.3782	1036			26.1742	1036	7.34938	1036	5.27096	1036
	13.3358	1037									11.4343	1037			16.395	1037			14.3319	1037	28.3785	1037			26.1803	1037	7.35033	1037	5.27153	1037
	13.3377	1038									11.436	1038			16.3973	1038			14.3355	1038	28.3788	1038			26.2017	1038	7.35089	1038	5.27199	1038
	13.3384	1039									11.4368	1039			16.3991	1039			14.3391	1039	28.3807	1039			26.2041	1039	7.35107	1039	5.27467	1039
	13.3433	1040									11.4372	1040			16.4032	1040			14.3424	1040	28.3859	1040			26.2191	1040	7.35115	1040	5.27574	1040
	13.3476	1041									11.4374	1041			16.4066	1041			14.3477	1041	28.3866	1041			26.2199	1041	7.35198	1041	5.27601	1041
	13.3511	1042									11.4388	1042			16.4071	1042			14.3562	1042	28.3879	1042			26.2304	1042	7.35249	1042	5.27644	1042
	13.3523	1043									11.4399	1043			16.4072	1043			14.382	1043	28.3911	1043			26.2307	1043	7.35273	1043	5.27823	1043
	13.3524	1044									11.4401	1044			16.4086	1044			14.3959	1044	28.3951	1044			26.2373	1044	7.35368	1044	5.28247	1044
	13.3558	1045									11.4404	1045			16.4096	1045			14.4157	1045	28.413	1045			26.2401	1045	7.3559	1045	5.28408	1045
	13.3561	1046									11.4415	1046			16.4111	1046			14.4199	1046	28.415	1046			26.2407	1046	7.35639	1046	5.28545	1046
	13.3595	1047									11.4418	1047			16.4121	1047			14.4248	1047	28.4172	1047			26.2698	1047	7.3566	1047	5.29005	1047
	13.3607	1048									11.4459	1048			16.4153	1048			14.4257	1048	28.418	1048			26.2712	1048	7.35686	1048	5.29186	1048
	13.3615	1049									11.4463	1049			16.4201	1049			14.4265	1049	28.4203	1049			26.2749	1049	7.35723	1049	5.2977	1049
	13.3649	1050									11.4472	1050			16.4203	1050			14.4289	1050	28.4205	1050			26.2793	1050	7.35826	1050	5.29876	1050
	13.3652	1051									11.4492	1051			16.4219	1051			14.4381	1051	28.421	1051			26.2815	1051	7.35847	1051	5.29941	1051
	13.3662	1052									11.4535	1052			16.4294	1052			14.441	1052	28.4229	1052			26.283	1052	7.35866	1052	5.30196	1052
	13.3666	1053									11.4539	1053			16.4299	1053			14.4528	1053	28.4233	1053			26.308	1053	7.35895	1053	5.30356	1053
	13.3707	1054									11.4543	1054			16.4306	1054			14.4532	1054	28.4268	1054			26.3261	1054	7.36005	1054	5.30439	1054
	13.3727	1055									11.4549	1055			16.4412	1055			14.4982	1055	28.4281	1055			26.3355	1055	7.36081	1055	5.3063	1055
	13.3756	1056									11.4553	1056			16.4474	1056			14.5163	1056	28.4415	1056			26.336	1056	7.36291	1056	5.30837	1056
	13.3767	1057									11.4555	1057			16.4497	1057			14.5186	1057	28.4685	1057			26.3413	1057	7.3635	1057	5.30964	1057
	13.3777	1058									11.4566	1058			16.452	1058			14.5221	1058	28.4707	1058			26.3666	1058	7.36476	1058	5.31491	1058
	13.3805	1059									11.457	1059			16.453	1059			14.5224	1059	28.4732	1059			26.3694	1059	7.36563	1059	5.31632	1059
	13.3855	1060									11.4583	1060			16.4543	1060			14.5247	1060	28.4739	1060			26.3753	1060	7.36657	1060	5.32168	1060
	13.3862	1061									11.4584	1061			16.4653	1061			14.53	1061	28.4748	1061			26.381	1061	7.36884	1061	5.32378	1061
	13.3877	1062									11.4592	1062			16.4721	1062			14.5323	1062	28.4752	1062			26.3836	1062	7.36997	1062	5.32816	1062
	13.389	1063									11.4619	1063			16.479	1063			14.536	1063	28.4759	1063			26.3861	1063	7.37092	1063	5.33114	1063
	13.3901	1064									11.4636	1064			16.488	1064			14.5375	1064	28.4788	1064			26.3914	1064	7.37242	1064	5.33968	1064
	13.3906	1065									11.4645	1065			16.4884	1065			14.5406	1065	28.4799	1065			26.3945	1065	7.37273	1065	5.34084	1065
	13.3922	1066									11.4658	1066			16.4932	1066			14.5419	1066	28.4803	1066			26.3998	1066	7.37361	1066	5.34908	1066
	13.3925	1067									11.4719	1067			16.5219	1067			14.5426	1067	28.4815	1067			26.4004	1067	7.37547	1067	5.34996	1067
	13.3936	1068									11.474	1068			16.5289	1068			14.5497	1068	28.4849	1068			26.405	1068	7.37613	1068	5.35719	1068
	13.3955	1069									11.4748	1069			16.5327	1069			14.5511	1069	28.4874	1069			26.414	1069	7.37726	1069	5.35839	1069
	13.399	1070									11.4913	1070			16.5362	1070			14.555	1070	28.4918	1070			26.4157	1070	7.37747	1070	5.35913	1070
	13.3998	1071									11.4925	1071			16.5382	1071			14.5564	1071	28.4932	1071			26.4159	1071	7.38031	1071	5.35946	1071
	13.4028	1072									11.4948	1072			16.5393	1072			14.5589	1072	28.4939	1072			26.4171	1072	7.38056	1072	5.36032	1072
	13.4035	1073									11.5406	1073			16.5412	1073			14.5615	1073	28.498	1073			26.4186	1073	7.38084	1073	5.36155	1073
	13.4079	1074									11.5444	1074			16.5426	1074			14.5661	1074	28.4986	1074			26.4197	1074	7.38253	1074	5.36186	1074
	13.4112	1075									11.5477	1075			16.5436	1075			14.5668	1075	28.5003	1075			26.4332	1075	7.38345	1075	5.36597	1075
	13.4117	1076									11.5567	1076			16.5444	1076			14.5699	1076	28.5006	1076			26.4378	1076	7.38419	1076	5.36717	1076
	13.4122	1077									11.5574	1077			16.5462	1077			14.5741	1077	28.5337	1077			26.4397	1077	7.38626	1077	5.37024	1077
	13.4147	1078									11.5622	1078			16.5481	1078			14.5744	1078	28.5493	1078			26.4406	1078	7.38708	1078	5.37196	1078
	13.416	1079									11.5633	1079			16.5489	1079			14.5797	1079	28.5498	1079			26.4454	1079	7.38725	1079	5.37395	1079
	13.4162	1080									11.5707	1080			16.5497	1080			14.5808	1080	28.5569	1080			26.451	1080	7.38806	1080	5.37729	1080
	13.4176	1081									11.5711	1081			16.5516	1081			14.5813	1081	28.5575	1081			26.453	1081	7.38966	1081	5.37759	1081
	13.4192	1082									11.5722	1082			16.5537	1082			14.5854	1082	28.5586	1082			26.4536	1082	7.38984	1082	5.38062	1082
	13.4225	1083									11.5724	1083			16.554	1083			14.5892	1083	28.559	1083			26.4576	1083	7.39138	1083	5.38193	1083
	13.4227	1084									11.5733	1084			16.5559	1084			14.5913	1084	28.5613	1084			26.4623	1084	7.39164	1084	5.38339	1084
	13.4276	1085									11.5782	1085			16.5563	1085			14.5928	1085	28.5619	1085			26.4632	1085	7.39426	1085	5.38451	1085
	13.4287	1086									11.5805	1086			16.5581	1086			14.5949	1086	28.5627	1086			26.4649	1086	7.39481	1086	5.38534	1086
	13.4315	1087									11.5819	1087			16.5585	1087			14.5951	1087	28.5637	1087			26.4655	1087	7.39717	1087	5.38847	1087
	13.4322	1088									11.5867	1088			16.5594	1088			14.5968	1088	28.5678	1088			26.4666	1088	7.39974	1088	5.39367	1088
	13.4328	1089									11.5907	1089			16.5612	1089			14.5983	1089	28.5684	1089			26.4747	1089	7.40116	1089	5.39484	1089
	13.438	1090									11.5923	1090			16.5621	1090			14.5989	1090	28.5708	1090			26.4777	1090	7.40237	1090	5.39796	1090
	13.44	1091									11.5927	1091			16.5652	1091			14.6033	1091	28.5713	1091			26.4836	1091	7.40456	1091	5.3994	1091
	13.4428	1092									11.5941	1092			16.5665	1092			14.6085	1092	28.5738	1092			26.4873	1092	7.40562	1092	5.40128	1092
	13.4429	1093									11.5967	1093			16.567	1093			14.6092	1093	28.5758	1093			26.4973	1093	7.40631	1093	5.40208	1093
	13.4463	1094									11.5988	1094			16.5685	1094			14.6107	1094	28.577	1094			26.5228	1094	7.40653	1094	5.40383	1094
	13.447	1095									11.6001	1095			16.569	1095			14.6125	1095	28.5777	1095			26.532	1095	7.40731	1095	5.41134	1095
	13.4485	1096									11.6041	1096			16.5695	1096			14.6137	1096	28.5802	1096			26.5435	1096	7.4098	1096	5.41338	1096
	13.4506	1097									11.6088	1097			16.5699	1097			14.6147	1097	28.5841	1097			26.547	1097	7.41038	1097	5.41487	1097
	13.4515	1098									11.6098	1098			16.5702	1098			14.6168	1098	28.5873	1098			26.5742	1098	7.41323	1098	5.4156	1098
	13.4522	1099									11.612	1099			16.5713	1099			14.6176	1099	28.5892	1099			26.5775	1099	7.41451	1099	5.41637	1099
	13.4527	1100									11.6132	1100			16.5726	1100			14.6225	1100	28.6009	1100			26.5823	1100	7.41529	1100	5.42302	1100
	13.4543	1101									11.6172	1101			16.5771	1101			14.626	1101	28.6032	1101			26.5936	1101	7.41543	1101	5.42431	1101
	13.4608	1102									11.6193	1102			16.5778	1102			14.6292	1102	28.6121	1102			26.5959	1102	7.41566	1102	5.42514	1102
	13.4615	1103									11.6242	1103			16.5786	1103			14.6298	1103	28.6192	1103			26.6082	1103	7.41589	1103	5.42735	1103
	13.4625	1104									11.6299	1104			16.5789	1104			14.6307	1104	28.6205	1104			26.615	1104	7.41697	1104	5.42803	1104
	13.463	1105									11.631	1105			16.5812	1105			14.6353	1105	28.6237	1105			26.6159	1105	7.41882	1105	5.42956	1105
	13.467	1106									11.6377	1106			16.5816	1106			14.6386	1106	28.6289	1106			26.6167	1106	7.42366	1106	5.43223	1106
	13.4719	1107									11.6408	1107			16.5817	1107			14.6399	1107	28.6312	1107			26.6196	1107	7.42511	1107	5.43408	1107
	13.4742	1108									11.6472	1108			16.5825	1108			14.6431	1108	28.6319	1108			26.6236	1108	7.42577	1108	5.43567	1108
	13.4783	1109									11.6525	1109			16.5842	1109			14.6456	1109	28.6402	1109			26.6245	1109	7.42601	1109	5.43753	1109
	13.4796	1110									11.6548	1110			16.5849	1110			14.6472	1110	28.6441	1110			26.6247	1110	7.42661	1110	5.43774	1110
	13.4854	1111									11.6557	1111			16.5858	1111			14.6497	1111	28.6462	1111			26.6254	1111	7.42758	1111	5.43894	1111
	13.4873	1112									11.6577	1112			16.5865	1112			14.65	1112	28.6465	1112			26.628	1112	7.42824	1112	5.44156	1112
	13.4891	1113									11.6579	1113			16.5895	1113			14.6505	1113	28.6558	1113			26.6366	1113	7.42883	1113	5.44251	1113
	13.4919	1114									11.6592	1114			16.5898	1114			14.6512	1114	28.6894	1114			26.6378	1114	7.43077	1114	5.44308	1114
	13.4924	1115									11.6619	1115			16.5901	1115			14.6524	1115	28.6975	1115			26.6584	1115	7.43176	1115	5.44362	1115
	13.5012	1116									11.6655	1116			16.592	1116			14.6531	1116	28.7008	1116			26.6697	1116	7.43276	1116	5.44436	1116
	13.5015	1117									11.6668	1117			16.5932	1117			14.6545	1117	28.7011	1117			26.6718	1117	7.43296	1117	5.4458	1117
	13.5031	1118									11.6682	1118			16.5964	1118			14.6637	1118	28.7075	1118			26.6755	1118	7.43438	1118	5.44822	1118
	13.5083	1119									11.672	1119			16.5968	1119			14.6675	1119	28.712	1119			26.677	1119	7.43577	1119	5.44898	1119
	13.5089	1120									11.6738	1120			16.5969	1120			14.6688	1120	28.7129	1120			26.6906	1120	7.43708	1120	5.44934	1120
	13.5099	1121									11.6775	1121			16.5976	1121			14.6763	1121	28.7136	1121			26.6979	1121	7.43812	1121	5.4526	1121
	13.5103	1122									11.6925	1122			16.5985	1122			14.678	1122	28.7192	1122			26.7052	1122	7.43863	1122	5.45403	1122
	13.5152	1123									11.6928	1123			16.6008	1123			14.6788	1123	28.7389	1123			26.7153	1123	7.43891	1123	5.45423	1123
	13.5157	1124									11.697	1124			16.6025	1124			14.6837	1124	28.7399	1124			26.7166	1124	7.4403	1124	5.45446	1124
	13.522	1125									11.7006	1125			16.6037	1125			14.6877	1125	28.7425	1125			26.7174	1125	7.44163	1125	5.4559	1125
	13.5223	1126									11.7017	1126			16.6041	1126			14.6899	1126	28.7532	1126			26.7261	1126	7.44266	1126	5.45726	1126
	13.5232	1127									11.7026	1127			16.6061	1127			14.6906	1127	28.7541	1127			26.7377	1127	7.44298	1127	5.45806	1127
	13.5246	1128									11.7075	1128			16.6103	1128			14.6944	1128	28.7735	1128			26.7379	1128	7.44356	1128	5.45987	1128
	13.5263	1129									11.7097	1129			16.6122	1129			14.706	1129	28.7815	1129			26.743	1129	7.44455	1129	5.46058	1129
	13.5273	1130									11.7132	1130			16.613	1130			14.709	1130	28.8222	1130			26.745	1130	7.4484	1130	5.4621	1130
	13.5306	1131									11.7142	1131			16.6141	1131			14.7117	1131	28.8228	1131			26.7494	1131	7.44988	1131	5.46658	1131
	13.5317	1132									11.7241	1132			16.6156	1132			14.712	1132	28.8262	1132			26.7501	1132	7.45069	1132	5.46725	1132
	13.5329	1133									11.7272	1133			16.6164	1133			14.7293	1133	28.827	1133			26.7539	1133	7.45131	1133	5.46807	1133
	13.5332	1134									11.7287	1134			16.6169	1134			14.7304	1134	28.8284	1134			26.759	1134	7.45156	1134	5.46993	1134
	13.5361	1135									11.7501	1135			16.6214	1135			14.7348	1135	28.8561	1135			26.7753	1135	7.45212	1135	5.47087	1135
	13.5379	1136									11.7613	1136			16.6216	1136			14.7501	1136	28.8769	1136			26.7774	1136	7.45258	1136	5.47339	1136
	13.541	1137									11.762	1137			16.6223	1137			14.7526	1137	28.8795	1137			26.7788	1137	7.45347	1137	5.47388	1137
	13.5445	1138									11.7752	1138			16.6257	1138			14.7548	1138	28.8863	1138			26.7889	1138	7.45616	1138	5.4754	1138
	13.5451	1139									11.7924	1139			16.626	1139			14.7624	1139	28.9068	1139			26.7918	1139	7.4568	1139	5.47587	1139
	13.5461	1140									11.8033	1140			16.6289	1140			14.7649	1140	28.9103	1140			26.8221	1140	7.45762	1140	5.47793	1140
	13.5464	1141									11.8158	1141			16.6345	1141			14.7676	1141	28.9311	1141			26.8248	1141	7.4585	1141	5.4783	1141
	13.5474	1142									11.8278	1142			16.6348	1142			14.7687	1142	28.9443	1142			26.838	1142	7.45886	1142	5.47874	1142
	13.5494	1143									11.8281	1143			16.638	1143			14.77	1143	28.9485	1143			26.8496	1143	7.45903	1143	5.48092	1143
	13.5496	1144									11.8317	1144			16.6412	1144			14.7702	1144	28.9614	1144			26.8551	1144	7.46098	1144	5.4827	1144
	13.5503	1145									11.8468	1145			16.6448	1145			14.771	1145	28.9634	1145			26.8636	1145	7.4615	1145	5.48442	1145
	13.5528	1146									11.8533	1146			16.6451	1146			14.7717	1146	28.9747	1146			26.8672	1146	7.46165	1146	5.48528	1146
	13.5534	1147									11.8669	1147			16.6473	1147			14.7734	1147	28.9775	1147			26.8876	1147	7.46248	1147	5.48583	1147
	13.5595	1148									11.8682	1148			16.6519	1148			14.7759	1148	29.0445	1148			26.8903	1148	7.46314	1148	5.48816	1148
	13.5667	1149									11.8686	1149			16.6523	1149			14.777	1149	29.0456	1149			26.8942	1149	7.46348	1149	5.48862	1149
	13.5674	1150									11.8709	1150			16.6531	1150			14.781	1150	29.0665	1150			26.9011	1150	7.4641	1150	5.49021	1150
	13.5676	1151									11.8723	1151			16.6541	1151			14.7811	1151	29.1001	1151			26.9075	1151	7.46496	1151	5.49074	1151
	13.5695	1152									11.8776	1152			16.6615	1152			14.7853	1152	29.1231	1152			26.9134	1152	7.46511	1152	5.49198	1152
	13.5698	1153									11.8782	1153			16.6627	1153			14.7867	1153	29.1434	1153			26.914	1153	7.46764	1153	5.49233	1153
	13.5703	1154									11.8783	1154			16.6636	1154			14.7917	1154	29.1544	1154			26.9162	1154	7.46853	1154	5.49263	1154
	13.5792	1155									11.8789	1155			16.6676	1155			14.7921	1155	29.1549	1155			26.9176	1155	7.46926	1155	5.49451	1155
	13.5813	1156									11.8792	1156			16.6738	1156			14.7926	1156	29.1642	1156			26.9189	1156	7.47046	1156	5.49532	1156
	13.5823	1157									11.883	1157			16.6748	1157			14.7991	1157	29.2189	1157			26.9342	1157	7.47295	1157	5.49572	1157
	13.5867	1158									11.8837	1158			16.6762	1158			14.8	1158	29.2215	1158			26.9384	1158	7.47497	1158	5.49766	1158
	13.5901	1159									11.8839	1159			16.6777	1159			14.8041	1159	29.2236	1159			26.941	1159	7.47553	1159	5.52202	1159
	13.5937	1160									11.8841	1160			16.6783	1160			14.8059	1160	29.2263	1160			26.95	1160	7.4765	1160	5.52456	1160
	13.5942	1161									11.8856	1161			16.6807	1161			14.8062	1161	29.2738	1161			26.9547	1161	7.48057	1161	5.52535	1161
	13.5953	1162									11.8887	1162			16.6904	1162			14.8068	1162	29.2871	1162			26.9564	1162	7.48517	1162	5.5295	1162
	13.5962	1163									11.8999	1163			16.6931	1163			14.8107	1163	29.2946	1163			26.9578	1163	7.48589	1163	5.53252	1163
	13.5973	1164									11.9015	1164			16.6945	1164			14.8153	1164	29.3178	1164			26.9627	1164	7.48616	1164	5.53306	1164
	13.6129	1165									11.9018	1165			16.7019	1165			14.8192	1165	29.3548	1165			26.964	1165	7.48668	1165	5.5374	1165
	13.6141	1166									11.9037	1166			16.7082	1166			14.8217	1166	29.3553	1166			26.9735	1166	7.48961	1166	5.53781	1166
	13.6151	1167									11.9043	1167			16.7128	1167			14.8234	1167	29.3688	1167			26.9768	1167	7.48991	1167	5.53861	1167
	13.6159	1168									11.905	1168			16.7132	1168			14.8236	1168	29.3759	1168			26.9846	1168	7.49122	1168	5.53886	1168
	13.6194	1169									11.9052	1169			16.7185	1169			14.8257	1169	29.4101	1169			26.9852	1169	7.49188	1169	5.54074	1169
	13.6227	1170									11.908	1170			16.7196	1170			14.8266	1170	29.4113	1170			26.9977	1170	7.49219	1170	5.5447	1170
	13.6241	1171									11.911	1171			16.7202	1171			14.8309	1171	29.4295	1171			26.9986	1171	7.49492	1171	5.54866	1171
	13.6298	1172									11.912	1172			16.7211	1172			14.8411	1172	29.439	1172			27.0367	1172	7.49536	1172	5.55055	1172
	13.6316	1173									11.914	1173			16.7225	1173			14.8511	1173	29.4424	1173			27.0379	1173	7.49716	1173	5.55426	1173
	13.6325	1174									11.9143	1174			16.7228	1174			14.8575	1174	29.4771	1174			27.0406	1174	7.49731	1174	5.55504	1174
	13.6356	1175									11.9236	1175			16.7235	1175			14.8609	1175	29.516	1175			27.0414	1175	7.49798	1175	5.5586	1175
	13.6367	1176									11.9467	1176			16.7239	1176			14.8699	1176	29.5164	1176			27.0636	1176	7.49991	1176	5.55883	1176
	13.6381	1177									11.9711	1177			16.7279	1177			14.8709	1177	29.5191	1177			27.0663	1177	7.50054	1177	5.55905	1177
	13.6392	1178									11.9743	1178			16.7288	1178			14.8736	1178	29.5201	1178			27.0747	1178	7.50235	1178	5.56186	1178
	13.6399	1179									11.9902	1179			16.729	1179			14.8776	1179	29.5234	1179			27.0881	1179	7.50292	1179	5.56308	1179
	13.6463	1180									11.9911	1180			16.7294	1180			14.8829	1180	29.5267	1180			27.0924	1180	7.51837	1180	5.56459	1180
	13.6469	1181									11.9938	1181			16.7311	1181			14.8844	1181	29.527	1181			27.0931	1181	7.51996	1181	5.56592	1181
	13.6476	1182									11.9955	1182			16.7324	1182			14.8852	1182	29.5287	1182			27.0969	1182	7.52062	1182	5.5665	1182
	13.6493	1183									12.0292	1183			16.735	1183			14.8866	1183	29.5296	1183			27.0971	1183	7.52163	1183	5.57756	1183
	13.6537	1184									12.0465	1184			16.7391	1184			14.8874	1184	29.5299	1184			27.1027	1184	7.52264	1184	5.57799	1184
	13.6552	1185									12.0497	1185			16.7394	1185			14.8945	1185	29.5338	1185			27.106	1185	7.5238	1185	5.57822	1185
	13.6715	1186									12.0554	1186			16.7412	1186			14.901	1186	29.535	1186			27.1066	1186	7.52523	1186	5.58001	1186
	13.6733	1187									12.0557	1187			16.7437	1187			14.9034	1187	29.5364	1187			27.1092	1187	7.52626	1187	5.58268	1187
	13.6741	1188									12.058	1188			16.7441	1188			14.9081	1188	29.5399	1188			27.1174	1188	7.52671	1188	5.58445	1188
	13.677	1189									12.0605	1189			16.7444	1189			14.9099	1189	29.5406	1189			27.1207	1189	7.52726	1189	5.58839	1189
	13.6788	1190									12.062	1190			16.7456	1190			14.9103	1190	29.5415	1190			27.1257	1190	7.52853	1190	5.58869	1190
	13.6806	1191									12.0749	1191			16.7457	1191			14.9113	1191	29.5435	1191			27.1261	1191	7.53014	1191	5.58902	1191
	13.6822	1192									12.0785	1192			16.746	1192			14.9248	1192	29.5447	1192			27.1296	1192	7.5307	1192	5.59791	1192
	13.6834	1193									12.0835	1193			16.7465	1193			14.9253	1193	29.5476	1193			27.1315	1193	7.53203	1193	5.59924	1193
	13.6854	1194									12.096	1194			16.7474	1194			14.9274	1194	29.5497	1194			27.132	1194	7.53339	1194	5.60048	1194
	13.6887	1195									12.102	1195			16.7483	1195			14.9446	1195	29.5513	1195			27.1335	1195	7.53667	1195	5.60069	1195
	13.6906	1196									12.1234	1196			16.749	1196			14.9472	1196	29.5528	1196			27.1352	1196	7.53713	1196	5.60264	1196
	13.6917	1197									12.1242	1197			16.7499	1197			14.9562	1197	29.5548	1197			27.1363	1197	7.54092	1197	5.60837	1197
	13.692	1198									12.1455	1198			16.7502	1198			14.9578	1198	29.5554	1198			27.1364	1198	7.54173	1198	5.61469	1198
	13.6931	1199									12.1699	1199			16.7505	1199			14.9581	1199	29.5557	1199			27.1419	1199	7.5421	1199	5.61595	1199
	13.6935	1200									12.18	1200			16.7516	1200			14.9591	1200	29.5561	1200			27.1574	1200	7.54305	1200	5.6174	1200
	13.6955	1201									12.1885	1201			16.759	1201			14.9672	1201	29.5565	1201			27.1645	1201	7.5439	1201	5.61902	1201
	13.6971	1202									12.1982	1202			16.7834	1202			14.969	1202	29.5568	1202			27.1652	1202	7.54427	1202	5.6212	1202
	13.7022	1203									12.2128	1203			16.7927	1203			14.9779	1203	29.5575	1203			27.1654	1203	7.54483	1203	5.6227	1203
	13.7026	1204									12.2229	1204			16.7931	1204			14.9809	1204	29.5606	1204			27.1656	1204	7.54548	1204	5.62469	1204
	13.7051	1205									12.226	1205			16.7952	1205			14.9823	1205	29.5625	1205			27.1692	1205	7.54592	1205	5.62563	1205
	13.7058	1206									12.2357	1206			16.7998	1206			14.9893	1206	29.5637	1206			27.1717	1206	7.5465	1206	5.62813	1206
	13.706	1207									12.2432	1207			16.8093	1207			14.9902	1207	29.5693	1207			27.1747	1207	7.54882	1207	5.63128	1207
	13.712	1208									12.2502	1208			16.8155	1208			14.9966	1208	29.5714	1208			27.1814	1208	7.55037	1208	5.63183	1208
	13.7129	1209									12.2627	1209			16.8181	1209			14.9998	1209	29.5717	1209			27.1816	1209	7.55218	1209	5.63637	1209
	13.7135	1210									12.2718	1210			16.8188	1210			15.0022	1210	29.5723	1210			27.1829	1210	7.55318	1210	5.63793	1210
	13.7152	1211									12.2745	1211			16.82	1211			15.0198	1211	29.5742	1211			27.1847	1211	7.55392	1211	5.63849	1211
	13.7157	1212									12.2764	1212			16.8229	1212			15.0211	1212	29.5776	1212			27.1884	1212	7.55497	1212	5.63868	1212
	13.7184	1213									12.2812	1213			16.8246	1213			15.0227	1213	29.5783	1213			27.189	1213	7.55952	1213	5.63937	1213
	13.719	1214									12.2861	1214			16.8273	1214			15.0275	1214	29.5787	1214			27.1969	1214	7.56087	1214	5.63973	1214
	13.7222	1215									12.289	1215			16.8314	1215			15.03	1215	29.5805	1215			27.2097	1215	7.56198	1215	5.64052	1215
	13.724	1216									12.2958	1216			16.832	1216			15.0356	1216	29.5857	1216			27.215	1216	7.5632	1216	5.64129	1216
	13.7247	1217									12.2965	1217			16.8325	1217			15.0405	1217	29.5864	1217			27.2154	1217	7.56572	1217	5.64523	1217
	13.7251	1218									12.3003	1218			16.8364	1218			15.042	1218	29.5875	1218			27.2171	1218	7.56607	1218	5.65225	1218
	13.728	1219									12.3005	1219			16.8396	1219			15.0504	1219	29.5915	1219			27.218	1219	7.56704	1219	5.65396	1219
	13.7282	1220									12.3103	1220			16.8456	1220			15.051	1220	29.5934	1220			27.226	1220	7.56936	1220	5.65527	1220
	13.7313	1221									12.3259	1221			16.8463	1221			15.0526	1221	29.5954	1221			27.2379	1221	7.56978	1221	5.65573	1221
	13.7363	1222									12.3464	1222			16.8472	1222			15.0556	1222	29.596	1222			27.2497	1222	7.57003	1222	5.65738	1222
	13.7369	1223									12.3466	1223			16.8509	1223			15.0565	1223	29.5977	1223			27.2557	1223	7.57139	1223	5.65793	1223
	13.7373	1224									12.3474	1224			16.8549	1224			15.0617	1224	29.6006	1224			27.2599	1224	7.57197	1224	5.66293	1224
	13.7387	1225									12.3528	1225			16.8557	1225			15.0652	1225	29.6008	1225			27.261	1225	7.57364	1225	5.66635	1225
	13.739	1226									12.3615	1226			16.8636	1226			15.0666	1226	29.6027	1226			27.2625	1226	7.57538	1226	5.66751	1226
	13.7393	1227									12.3626	1227			16.8651	1227			15.0699	1227	29.604	1227			27.2637	1227	7.57582	1227	5.66855	1227
	13.7456	1228									12.3678	1228			16.8657	1228			15.0754	1228	29.6052	1228			27.2754	1228	7.57601	1228	5.67047	1228
	13.7468	1229									12.3682	1229			16.8763	1229			15.0778	1229	29.6059	1229			27.277	1229	7.57783	1229	5.67295	1229
	13.7489	1230									12.3688	1230			16.8798	1230			15.0853	1230	29.608	1230			27.2797	1230	7.57817	1230	5.67409	1230
	13.7514	1231									12.3811	1231			16.8842	1231			15.0857	1231	29.6083	1231			27.2924	1231	7.57832	1231	5.6754	1231
	13.7531	1232									12.4114	1232			16.8858	1232			15.0888	1232	29.6087	1232			27.2953	1232	7.57885	1232	5.67886	1232
	13.7538	1233									12.4116	1233			16.8859	1233			15.0892	1233	29.6097	1233			27.3232	1233	7.5801	1233	5.67929	1233
	13.7554	1234									12.4162	1234			16.8883	1234			15.0901	1234	29.6108	1234			27.3314	1234	7.58033	1234	5.68265	1234
	13.7628	1235									12.4177	1235			16.8886	1235			15.0918	1235	29.6114	1235			27.3325	1235	7.58166	1235	5.68297	1235
	13.7651	1236									12.4203	1236			16.8918	1236			15.0945	1236	29.6132	1236			27.3426	1236	7.58203	1236	5.68366	1236
	13.7707	1237									12.4253	1237			16.8943	1237			15.0964	1237	29.6147	1237			27.3434	1237	7.58283	1237	5.68539	1237
	13.7782	1238									12.4445	1238			16.8955	1238			15.0983	1238	29.6153	1238			27.3441	1238	7.58382	1238	5.69248	1238
	13.7791	1239									12.4574	1239			16.8972	1239			15.0992	1239	29.6163	1239			27.3555	1239	7.58497	1239	5.69287	1239
	13.7803	1240									12.4609	1240			16.8981	1240			15.1005	1240	29.6234	1240			27.384	1240	7.58523	1240	5.6971	1240
	13.7824	1241									12.4629	1241			16.9	1241			15.1019	1241	29.6252	1241			27.3927	1241	7.58695	1241	5.69734	1241
	13.7872	1242									12.4719	1242			16.9018	1242			15.1022	1242	29.6255	1242			27.4039	1242	7.58708	1242	5.70398	1242
	13.7895	1243									12.4923	1243			16.9031	1243			15.1046	1243	29.6268	1243			27.4082	1243	7.58742	1243	5.70685	1243
	13.7901	1244									12.495	1244			16.9035	1244			15.1056	1244	29.6274	1244			27.4404	1244	7.58768	1244	5.70849	1244
	13.7936	1245									12.5285	1245			16.9068	1245			15.1061	1245	29.6297	1245			27.452	1245	7.58999	1245	5.7093	1245
	13.7962	1246									12.5328	1246			16.9072	1246			15.1071	1246	29.6313	1246			27.4769	1246	7.59042	1246	5.71287	1246
	13.7967	1247									12.5373	1247			16.9103	1247			15.1088	1247	29.6319	1247			27.4917	1247	7.59331	1247	5.71491	1247
	13.8003	1248									12.5434	1248			16.9109	1248			15.1095	1248	29.6378	1248			27.4965	1248	7.59417	1248	5.71526	1248
	13.8008	1249									12.5492	1249			16.9121	1249			15.1105	1249	29.6395	1249			27.5218	1249	7.59465	1249	5.71615	1249
	13.8028	1250									12.5576	1250			16.9139	1250			15.1216	1250	29.6432	1250			27.5384	1250	7.59499	1250	5.71666	1250
	13.8072	1251									12.5636	1251			16.9148	1251			15.1269	1251	29.6443	1251			27.5513	1251	7.59571	1251	5.71683	1251
	13.8111	1252									12.5766	1252			16.9153	1252			15.1271	1252	29.6466	1252			27.5663	1252	7.59594	1252	5.71941	1252
	13.813	1253									12.5961	1253			16.9158	1253			15.1274	1253	29.6479	1253			27.5678	1253	7.59796	1253	5.72166	1253
	13.8133	1254									12.6103	1254			16.9162	1254			15.1338	1254	29.6491	1254			27.5838	1254	7.59831	1254	5.72187	1254
	13.8149	1255									12.6329	1255			16.919	1255			15.1342	1255	29.6565	1255			27.585	1255	7.59888	1255	5.72477	1255
	13.8161	1256									12.6709	1256			16.923	1256			15.1366	1256	29.6569	1256			27.5855	1256	7.59927	1256	5.72513	1256
	13.8166	1257									12.6727	1257			16.9266	1257			15.1393	1257	29.6626	1257			27.5909	1257	7.6002	1257	5.72672	1257
	13.8173	1258									12.674	1258			16.9272	1258			15.1404	1258	29.6643	1258			27.5959	1258	7.60054	1258	5.72782	1258
	13.8177	1259									12.6779	1259			16.9275	1259			15.144	1259	29.6654	1259			27.6001	1259	7.60124	1259	5.73004	1259
	13.8215	1260									12.687	1260			16.9279	1260			15.1468	1260	29.6688	1260			27.607	1260	7.60224	1260	5.7349	1260
	13.8232	1261									12.6899	1261			16.9298	1261			15.1469	1261	29.6695	1261			27.6107	1261	7.60261	1261	5.73609	1261
	13.8283	1262									12.691	1262			16.9303	1262			15.1479	1262	29.6707	1262			27.614	1262	7.60295	1262	5.73734	1262
	13.8291	1263									12.6979	1263			16.9316	1263			15.1509	1263	29.6746	1263			27.6167	1263	7.60342	1263	5.74105	1263
	13.8317	1264									12.7092	1264			16.9318	1264			15.1517	1264	29.6752	1264			27.625	1264	7.60359	1264	5.74204	1264
	13.8383	1265									12.7102	1265			16.9327	1265			15.1555	1265	29.6796	1265			27.6344	1265	7.60511	1265	5.74282	1265
	13.8406	1266									12.712	1266			16.9337	1266			15.1569	1266	29.681	1266			27.6384	1266	7.60532	1266	5.74336	1266
	13.8428	1267									12.7123	1267			16.935	1267			15.1572	1267	29.6837	1267			27.643	1267	7.60543	1267	5.74568	1267
	13.843	1268									12.7128	1268			16.9391	1268			15.1585	1268	29.6907	1268			27.644	1268	7.6056	1268	5.74712	1268
	13.8445	1269									12.7184	1269			16.9396	1269			15.159	1269	29.6936	1269			27.6451	1269	7.60576	1269	5.74892	1269
	13.846	1270									12.725	1270			16.9402	1270			15.1653	1270	29.6952	1270			27.6459	1270	7.6065	1270	5.74943	1270
	13.8506	1271									12.7282	1271			16.9412	1271			15.1664	1271	29.6958	1271			27.6469	1271	7.608	1271	5.75021	1271
	13.8542	1272									12.7302	1272			16.9421	1272			15.1725	1272	29.6987	1272			27.6474	1272	7.61104	1272	5.751	1272
	13.8576	1273									12.7318	1273			16.9431	1273			15.174	1273	29.6992	1273			27.6518	1273	7.61116	1273	5.752	1273
	13.865	1274									12.7449	1274			16.9438	1274			15.1746	1274	29.6996	1274			27.6521	1274	7.61343	1274	5.75496	1274
	13.8664	1275									12.7522	1275			16.9446	1275			15.1778	1275	29.7031	1275			27.656	1275	7.6136	1275	5.75579	1275
	13.8699	1276									12.755	1276			16.9452	1276			15.1843	1276	29.7053	1276			27.6623	1276	7.61373	1276	5.75722	1276
	13.8732	1277									12.7556	1277			16.9468	1277			15.1868	1277	29.709	1277			27.6708	1277	7.61442	1277	5.75839	1277
	13.8751	1278									12.7596	1278			16.9477	1278			15.1871	1278	29.7115	1278			27.6831	1278	7.61527	1278	5.75939	1278
	13.8757	1279									12.7603	1279			16.949	1279			15.1884	1279	29.7123	1279			27.6843	1279	7.61615	1279	5.75969	1279
	13.8797	1280									12.761	1280			16.9494	1280			15.1918	1280	29.7136	1280			27.6883	1280	7.62062	1280	5.76769	1280
	13.8841	1281									12.7619	1281			16.9497	1281			15.192	1281	29.7157	1281			27.6921	1281	7.62096	1281	5.76836	1281
	13.8855	1282									12.7806	1282			16.9503	1282			15.1925	1282	29.7206	1282			27.6979	1282	7.62165	1282	5.76931	1282
	13.8866	1283									12.7855	1283			16.9506	1283			15.1936	1283	29.7209	1283			27.7002	1283	7.62322	1283	5.77045	1283
	13.8879	1284									12.7889	1284			16.9509	1284			15.1955	1284	29.726	1284			27.706	1284	7.62358	1284	5.77208	1284
	13.8901	1285									12.7962	1285			16.9533	1285			15.1962	1285	29.7267	1285			27.7107	1285	7.6247	1285	5.77294	1285
	13.8907	1286									12.7998	1286			16.9543	1286			15.1976	1286	29.7285	1286			27.711	1286	7.62534	1286	5.77567	1286
	13.8922	1287									12.8017	1287			16.9557	1287			15.2011	1287	29.7304	1287			27.7244	1287	7.62572	1287	5.77644	1287
	13.8938	1288									12.8023	1288			16.9581	1288			15.2031	1288	29.7316	1288			27.7251	1288	7.62641	1288	5.77858	1288
	13.8953	1289									12.8081	1289			16.9596	1289			15.2035	1289	29.732	1289			27.7256	1289	7.6269	1289	5.78362	1289
	13.8984	1290									12.8229	1290			16.9599	1290			15.2103	1290	29.7331	1290			27.7269	1290	7.62816	1290	5.78719	1290
	13.8992	1291									12.8319	1291			16.9606	1291			15.2116	1291	29.7342	1291			27.7281	1291	7.62864	1291	5.78991	1291
	13.9053	1292									12.8323	1292			16.961	1292			15.2188	1292	29.7344	1292			27.7288	1292	7.62895	1292	5.79018	1292
	13.9072	1293									12.8438	1293			16.9616	1293			15.219	1293	29.7358	1293			27.7318	1293	7.62972	1293	5.79147	1293
	13.9085	1294									12.8446	1294			16.9651	1294			15.2198	1294	29.7374	1294			27.7324	1294	7.63051	1294	5.79421	1294
	13.911	1295									12.8481	1295			16.9655	1295			15.2252	1295	29.74	1295			27.7488	1295	7.63106	1295	5.79513	1295
	13.9116	1296									12.8498	1296			16.966	1296			15.2265	1296	29.7416	1296			27.7513	1296	7.63117	1296	5.79712	1296
	13.913	1297									12.859	1297			16.9735	1297			15.2296	1297	29.7421	1297			27.7621	1297	7.63154	1297	5.80435	1297
	13.9144	1298									12.8689	1298			16.9759	1298			15.2306	1298	29.7469	1298			27.7636	1298	7.63184	1298	5.80724	1298
	13.9261	1299									12.873	1299			16.9774	1299			15.2322	1299	29.7509	1299			27.7784	1299	7.63241	1299	5.80925	1299
	13.931	1300									12.8817	1300			16.978	1300			15.2356	1300	29.7516	1300			27.7974	1300	7.63296	1300	5.81278	1300
	13.9321	1301									12.8819	1301			16.9803	1301			15.2402	1301	29.7528	1301			27.7997	1301	7.63373	1301	5.81418	1301
	13.9336	1302									12.8983	1302			16.9809	1302			15.242	1302	29.7532	1302			27.8088	1302	7.63435	1302	5.8158	1302
	13.9374	1303									12.9083	1303			16.9816	1303			15.2425	1303	29.7539	1303			27.816	1303	7.6346	1303	5.8236	1303
	13.9466	1304									12.9165	1304			16.9832	1304			15.2442	1304	29.755	1304			27.8213	1304	7.63544	1304	5.82566	1304
	13.947	1305									12.9171	1305			16.9851	1305			15.2449	1305	29.7578	1305			27.8599	1305	7.63623	1305	5.83167	1305
	13.9499	1306									12.9496	1306			16.9856	1306			15.247	1306	29.7589	1306			27.8722	1306	7.63788	1306	5.83301	1306
	13.9616	1307									12.9601	1307			16.9859	1307			15.2486	1307	29.7604	1307			27.8728	1307	7.63843	1307	5.83358	1307
	13.9622	1308									12.9675	1308			16.9876	1308			15.2576	1308	29.7609	1308			27.8872	1308	7.64186	1308	5.83393	1308
	13.9662	1309									12.9733	1309			16.9882	1309			15.2594	1309	29.7696	1309			27.8992	1309	7.64218	1309	5.83685	1309
	13.9783	1310									12.9885	1310			16.9887	1310			15.2619	1310	29.7702	1310			27.9156	1310	7.64344	1310	5.84025	1310
	13.9816	1311									12.9897	1311			16.9888	1311			15.2649	1311	29.7711	1311			27.9453	1311	7.64517	1311	5.84106	1311
	13.983	1312									12.9901	1312			16.9934	1312			15.2655	1312	29.7723	1312			27.9578	1312	7.64537	1312	5.84265	1312
	13.9962	1313									12.991	1313			16.9953	1313			15.2782	1313	29.7727	1313			27.9596	1313	7.64612	1313	5.8463	1313
	13.9979	1314									12.9916	1314			16.9965	1314			15.2812	1314	29.7753	1314			27.9771	1314	7.6471	1314	5.8489	1314
	14.0118	1315									12.9977	1315			17.0005	1315			15.2866	1315	29.7782	1315			27.9887	1315	7.64785	1315	5.8517	1315
	14.0132	1316									13.003	1316			17.0169	1316			15.2883	1316	29.7787	1316					7.64819	1316	5.85379	1316
	14.0336	1317									13.032	1317			17.0191	1317			15.2926	1317	29.779	1317					7.64844	1317	5.8547	1317
	14.0407	1318									13.0549	1318			17.0197	1318			15.2937	1318	29.7808	1318					7.649	1318	5.85609	1318
	14.0432	1319									13.0689	1319			17.026	1319			15.2945	1319	29.7815	1319					7.64919	1319	5.85635	1319
	14.0445	1320									13.0858	1320			17.027	1320			15.295	1320	29.7831	1320					7.64936	1320	5.85704	1320
	14.0487	1321									13.0871	1321			17.0301	1321			15.3005	1321	29.7838	1321					7.64998	1321	5.86134	1321
	14.0544	1322									13.0891	1322			17.0304	1322			15.3018	1322	29.7839	1322					7.65068	1322	5.86461	1322
	14.0551	1323									13.0905	1323			17.0339	1323			15.3084	1323	29.7845	1323					7.65113	1323	5.86506	1323
	14.0614	1324									13.0941	1324			17.0376	1324			15.3198	1324	29.7899	1324					7.65141	1324	5.86782	1324
	14.0617	1325									13.1008	1325			17.0378	1325			15.3252	1325	29.7902	1325					7.65221	1325	5.86822	1325
	14.067	1326									13.1017	1326			17.0437	1326			15.3309	1326	29.7909	1326					7.65255	1326	5.86909	1326
	14.0709	1327									13.1024	1327			17.0545	1327			15.3384	1327	29.7912	1327					7.65374	1327	5.87326	1327
	14.0718	1328									13.109	1328			17.0553	1328			15.3418	1328	29.7941	1328					7.65407	1328	5.87413	1328
	14.074	1329									13.1347	1329			17.0576	1329			15.3568	1329	29.7943	1329					7.65798	1329	5.87693	1329
	14.0749	1330									13.1364	1330			17.058	1330			15.3632	1330	29.7947	1330					7.65825	1330	5.88608	1330
	14.081	1331									13.1367	1331			17.0627	1331			15.3748	1331	29.7951	1331					7.66053	1331	5.88943	1331
	14.0812	1332									13.1378	1332			17.063	1332			15.376	1332	29.7964	1332					7.66116	1332	5.89182	1332
	14.0816	1333									13.138	1333			17.0637	1333			15.3788	1333	29.7972	1333					7.6624	1333	5.89376	1333
	14.0828	1334									13.1422	1334			17.0663	1334			15.3791	1334	29.7983	1334					7.66275	1334	5.89453	1334
	14.0843	1335									13.1435	1335			17.0669	1335			15.3797	1335	29.8021	1335					7.66342	1335	5.89511	1335
	14.086	1336									13.1437	1336			17.072	1336			15.4007	1336	29.8022	1336					7.66378	1336	5.89577	1336
	14.0875	1337									13.1453	1337			17.0788	1337			15.4024	1337	29.8024	1337					7.66576	1337	5.89654	1337
	14.0927	1338									13.1482	1338			17.0809	1338			15.4043	1338	29.8049	1338					7.66593	1338	5.89742	1338
	14.0974	1339									13.1484	1339			17.0832	1339			15.4086	1339	29.8051	1339					7.66734	1339	5.89777	1339
	14.101	1340									13.1558	1340			17.0858	1340			15.4128	1340	29.8077	1340					7.66762	1340	5.8981	1340
	14.1078	1341									13.1589	1341			17.09	1341			15.4132	1341	29.8083	1341					7.66955	1341	5.89888	1341
	14.1085	1342									13.1594	1342			17.0921	1342			15.4136	1342	29.8098	1342					7.66978	1342	5.89956	1342
	14.1101	1343									13.1634	1343			17.0928	1343			15.4205	1343	29.8105	1343					7.67055	1343	5.90021	1343
	14.1143	1344									13.1656	1344			17.0931	1344			15.4463	1344	29.8113	1344					7.67074	1344	5.90049	1344
	14.1148	1345									13.1679	1345			17.0937	1345			15.4656	1345	29.8125	1345					7.67153	1345	5.90116	1345
	14.1245	1346									13.1769	1346			17.0939	1346			15.4671	1346	29.8139	1346					7.67176	1346	5.90222	1346
	14.1286	1347									13.1772	1347			17.095	1347			15.4692	1347	29.8143	1347					7.67223	1347	5.90288	1347
	14.1315	1348									13.1797	1348			17.097	1348			15.477	1348	29.8184	1348					7.67593	1348	5.9034	1348
	14.1369	1349									13.1811	1349			17.0977	1349			15.4917	1349	29.82	1349					7.67684	1349	5.9048	1349
	14.144	1350									13.1882	1350			17.0983	1350			15.4994	1350	29.8216	1350					7.67882	1350	5.90741	1350
	14.1462	1351									13.2081	1351			17.0992	1351			15.5033	1351	29.8231	1351					7.67949	1351	5.90922	1351
	14.1497	1352									13.2097	1352			17.1008	1352			15.5197	1352	29.8236	1352					7.68006	1352	5.91044	1352
	14.1599	1353									13.2117	1353			17.1011	1353			15.5294	1353	29.8259	1353					7.68094	1353	5.91156	1353
	14.1646	1354									13.2132	1354			17.1015	1354			15.5626	1354	29.827	1354					7.68143	1354	5.9201	1354
	14.1759	1355									13.2282	1355			17.1027	1355			15.5725	1355	29.8272	1355					7.68325	1355	5.92058	1355
	14.178	1356									13.23	1356			17.1032	1356			15.574	1356	29.8283	1356					7.68697	1356	5.9219	1356
	14.1814	1357									13.2454	1357			17.1035	1357			15.5821	1357	29.8298	1357					7.68711	1357	5.92344	1357
	14.1894	1358									13.2638	1358			17.1041	1358			15.5942	1358	29.8322	1358					7.68776	1358	5.92431	1358
	14.1897	1359									13.2692	1359			17.1049	1359			15.6152	1359	29.8343	1359					7.68811	1359	5.92788	1359
	14.1926	1360									13.2719	1360			17.1061	1360			15.6173	1360	29.8388	1360					7.68863	1360	5.92855	1360
	14.2045	1361									13.2947	1361			17.1095	1361			15.6222	1361	29.8402	1361					7.68959	1361	5.93092	1361
	14.2406	1362									13.2959	1362			17.1129	1362			15.6265	1362	29.8435	1362					7.68985	1362	5.93782	1362
	14.2627	1363									13.2981	1363			17.115	1363			15.6307	1363	29.8448	1363					7.69035	1363	5.93888	1363
	14.2686	1364									13.3183	1364			17.1162	1364			15.639	1364	29.8463	1364					7.69126	1364	5.93993	1364
	14.2886	1365									13.3204	1365			17.1172	1365			15.6421	1365	29.8473	1365					7.69195	1365	5.9414	1365
	14.3037	1366									13.322	1366			17.1181	1366			15.643	1366	29.8475	1366					7.69253	1366	5.94219	1366
	14.3231	1367									13.327	1367			17.1185	1367			15.6455	1367	29.8495	1367					7.69313	1367	5.94268	1367
	14.3424	1368									13.3409	1368			17.1193	1368			15.6555	1368	29.8565	1368					7.69517	1368	5.94297	1368
	14.3435	1369									13.3448	1369			17.1199	1369			15.6592	1369	29.8574	1369					7.69696	1369	5.94328	1369
	14.346	1370									13.3453	1370			17.1201	1370			15.6593	1370	29.8597	1370					7.69737	1370	5.9436	1370
	14.3481	1371									13.3486	1371			17.1224	1371			15.6609	1371	29.8607	1371					7.69826	1371	5.94412	1371
	14.3574	1372									13.3531	1372			17.1227	1372			15.6663	1372	29.8672	1372					7.70013	1372	5.94547	1372
	14.3588	1373									13.36	1373			17.123	1373			15.6775	1373	29.8675	1373					7.70032	1373	5.94877	1373
	14.3612	1374									13.3837	1374			17.1279	1374			15.6874	1374	29.8676	1374					7.70066	1374	5.94909	1374
	14.3659	1375									13.3849	1375			17.1282	1375			15.691	1375	29.8679	1375					7.70235	1375	5.95079	1375
	14.3805	1376									13.4014	1376			17.1292	1376			15.6934	1376	29.8751	1376					7.70274	1376	5.95266	1376
	14.4052	1377									13.4113	1377			17.1302	1377			15.7023	1377	29.8757	1377					7.70319	1377	5.95377	1377
	14.409	1378									13.42	1378			17.1312	1378			15.7102	1378	29.8767	1378					7.70486	1378	5.95421	1378
	14.441	1379									13.4353	1379			17.1327	1379			15.7135	1379	29.8849	1379					7.70525	1379	5.95471	1379
	14.4416	1380									13.4391	1380			17.1341	1380			15.7141	1380	29.8877	1380					7.70577	1380	5.95948	1380
	14.4476	1381									13.4449	1381			17.1346	1381			15.7156	1381	29.8925	1381					7.70595	1381	5.95995	1381
	14.4606	1382									13.447	1382			17.1366	1382			15.7192	1382	29.8934	1382					7.70672	1382	5.96078	1382
	14.4991	1383									13.4514	1383			17.1377	1383			15.7193	1383	29.8953	1383					7.70748	1383	5.96173	1383
	14.5406	1384									13.4615	1384			17.1402	1384			15.723	1384	29.8987	1384					7.70803	1384	5.96313	1384
	14.58	1385									13.4617	1385			17.1418	1385			15.7298	1385	29.8992	1385					7.70846	1385	5.96345	1385
	14.5986	1386									13.4664	1386			17.1442	1386			15.7415	1386	29.9052	1386					7.70953	1386	5.96401	1386
	14.6048	1387									13.4665	1387			17.1448	1387			15.7453	1387	29.9082	1387					7.70971	1387	5.9644	1387
	14.6639	1388									13.4669	1388			17.1473	1388			15.7457	1388	29.9119	1388					7.71248	1388	5.96508	1388
	14.6731	1389									13.4677	1389			17.148	1389			15.7461	1389	29.9176	1389					7.71369	1389	5.96568	1389
	14.6822	1390									13.4686	1390			17.1552	1390			15.7509	1390	29.9255	1390					7.71409	1390	5.966	1390
	14.6858	1391									13.4689	1391			17.1557	1391			15.7542	1391	29.9382	1391					7.7149	1391	5.9662	1391
	14.6877	1392									13.4697	1392			17.1566	1392			15.7609	1392	29.9562	1392					7.71554	1392	5.97008	1392
	14.6934	1393									13.4704	1393			17.1575	1393			15.7696	1393	29.9597	1393					7.71601	1393	5.97095	1393
	14.7163	1394									13.4724	1394			17.1588	1394			15.7747	1394	29.9599	1394					7.71756	1394	5.97672	1394
	14.7315	1395									13.4739	1395			17.1597	1395			15.7749	1395	29.9641	1395					7.72257	1395	5.97755	1395
	14.7431	1396									13.4785	1396			17.1623	1396			15.7805	1396	29.9741	1396					7.72302	1396	5.97883	1396
	14.7681	1397									13.4808	1397			17.1642	1397			15.8032	1397	29.9771	1397					7.72327	1397	5.98039	1397
	14.7712	1398									13.4823	1398			17.1669	1398			15.8205	1398	29.9786	1398					7.7243	1398	5.98318	1398
	14.7759	1399									13.4827	1399			17.1672	1399			15.8217	1399	29.9796	1399					7.72476	1399	5.98417	1399
	14.7864	1400									13.4845	1400			17.1699	1400			15.8339	1400	29.9875	1400					7.72821	1400	5.98518	1400
	14.7906	1401									13.4866	1401			17.1717	1401			15.8379	1401	29.988	1401					7.72849	1401	5.98603	1401
	14.794	1402									13.4881	1402			17.1727	1402			15.842	1402	29.9892	1402					7.72974	1402	5.98711	1402
	14.7959	1403									13.4885	1403			17.1749	1403			15.8432	1403	29.9915	1403					7.73081	1403	5.99061	1403
	14.8121	1404									13.4891	1404			17.1785	1404			15.8434	1404	29.9949	1404					7.73132	1404	5.99167	1404
	14.825	1405									13.4895	1405			17.1814	1405			15.8535	1405	29.9977	1405					7.73217	1405	5.99285	1405
	14.8258	1406									13.4898	1406			17.1816	1406			15.8545	1406	30.0332	1406					7.73421	1406	5.99387	1406
	14.8272	1407									13.4904	1407			17.1836	1407			15.8564	1407	30.0472	1407					7.73509	1407	5.99728	1407
	14.8398	1408									13.4909	1408			17.1851	1408			15.8594	1408	30.052	1408					7.73644	1408	5.99802	1408
	14.8416	1409									13.4926	1409			17.1884	1409			15.8698	1409	30.0532	1409					7.73695	1409	6.00094	1409
	14.8633	1410									13.4967	1410			17.1893	1410			15.8727	1410	30.0546	1410					7.73762	1410	6.02286	1410
	14.9072	1411									13.4979	1411			17.1932	1411			15.8778	1411	30.0585	1411					7.73873	1411	6.02417	1411
	14.9187	1412									13.501	1412			17.1938	1412			15.8798	1412	30.0588	1412					7.73966	1412	6.02579	1412
	14.9326	1413									13.5017	1413			17.1986	1413			15.8859	1413	30.0615	1413					7.73978	1413	6.02618	1413
	14.9532	1414									13.5028	1414			17.1998	1414			15.8868	1414	30.0648	1414					7.74019	1414	6.02902	1414
	14.9632	1415									13.5031	1415			17.2029	1415			15.8871	1415	30.0771	1415					7.74035	1415	6.02957	1415
	14.968	1416									13.5273	1416			17.2034	1416			15.8928	1416	30.1055	1416					7.74052	1416	6.03001	1416
	14.9687	1417									13.5379	1417			17.2077	1417			15.9043	1417	30.1177	1417					7.74091	1417	6.03018	1417
	14.985	1418									13.5392	1418			17.2081	1418			15.9058	1418	30.1195	1418					7.74346	1418	6.03179	1418
	14.996	1419									13.5408	1419			17.2096	1419			15.9063	1419	30.1266	1419					7.7439	1419	6.03296	1419
	14.9969	1420									13.543	1420			17.2105	1420			15.911	1420	30.1325	1420					7.74529	1420	6.03533	1420
	15.0083	1421									13.5467	1421			17.2122	1421			15.9165	1421	30.1521	1421					7.74664	1421	6.03584	1421
	15.0112	1422									13.5508	1422			17.2139	1422			15.9204	1422	30.1535	1422					7.74705	1422	6.03608	1422
	15.0287	1423									13.5523	1423			17.2159	1423			15.9267	1423	30.1773	1423					7.75027	1423	6.03731	1423
	15.0357	1424									13.5538	1424			17.2164	1424			15.9307	1424	30.1855	1424					7.7514	1424	6.03766	1424
	15.0549	1425									13.5587	1425			17.2169	1425			15.9546	1425	30.192	1425					7.75171	1425	6.03793	1425
	15.0622	1426									13.5616	1426			17.2189	1426			15.964	1426	30.1933	1426					7.75228	1426	6.03863	1426
	15.0655	1427									13.5635	1427			17.2217	1427			15.9643	1427	30.1952	1427					7.75249	1427	6.03962	1427
	15.0741	1428									13.5646	1428			17.2222	1428			15.9646	1428	30.1962	1428					7.75284	1428	6.04063	1428
	15.0753	1429									13.5688	1429			17.2237	1429			15.9906	1429	30.1989	1429					7.75652	1429	6.04126	1429
	15.0824	1430									13.5875	1430			17.2255	1430			15.9949	1430	30.199	1430					7.75734	1430	6.04173	1430
	15.1226	1431									13.5889	1431			17.2289	1431					30.1992	1431					7.7584	1431	6.04257	1431
	15.1317	1432									13.5898	1432			17.2336	1432					30.209	1432					7.75923	1432	6.04391	1432
	15.1607	1433									13.5908	1433			17.2346	1433					30.2101	1433					7.75948	1433	6.04427	1433
	15.2454	1434									13.5927	1434			17.2365	1434					30.2148	1434					7.76041	1434	6.0446	1434
	15.2868	1435									13.6034	1435			17.2369	1435					30.2179	1435					7.76112	1435	6.04567	1435
	15.2893	1436									13.6056	1436			17.2383	1436					30.2273	1436					7.76127	1436	6.04677	1436
	15.3158	1437									13.6078	1437			17.2441	1437					30.238	1437					7.76236	1437	6.0472	1437
	15.32	1438									13.6097	1438			17.2476	1438					30.2477	1438					7.76289	1438	6.04813	1438
	15.4064	1439									13.6132	1439			17.2483	1439					30.2482	1439					7.76333	1439	6.04881	1439
	15.4208	1440									13.616	1440			17.2511	1440					30.2521	1440					7.76382	1440	6.0498	1440
	15.4226	1441									13.6172	1441			17.2533	1441					30.2624	1441					7.76403	1441	6.05178	1441
	15.4427	1442									13.621	1442			17.2538	1442					30.2704	1442					7.76559	1442	6.05222	1442
	15.474	1443									13.6245	1443			17.2575	1443					30.2717	1443					7.76611	1443	6.0534	1443
	15.5599	1444									13.6275	1444			17.2579	1444					30.2741	1444					7.7665	1444	6.05515	1444
	15.5683	1445									13.6324	1445			17.2587	1445					30.2758	1445					7.76848	1445	6.05638	1445
	15.5819	1446									13.6349	1446			17.2616	1446					30.2816	1446					7.76882	1446	6.05749	1446
	15.5953	1447									13.638	1447			17.263	1447					30.29	1447					7.77002	1447	6.05979	1447
	15.61	1448									13.6394	1448			17.264	1448					30.2906	1448					7.77202	1448	6.06227	1448
	15.641	1449									13.643	1449			17.2644	1449					30.2919	1449					7.77347	1449	6.06408	1449
	15.6441	1450									13.6511	1450			17.2647	1450					30.2991	1450					7.77387	1450	6.06641	1450
	15.7407	1451									13.6534	1451			17.2652	1451					30.3115	1451					7.7742	1451	6.06697	1451
	15.7413	1452									13.6553	1452			17.2679	1452					30.3294	1452					7.77474	1452	6.06769	1452
	15.7715	1453									13.6585	1453			17.2685	1453					30.331	1453					7.77543	1453	6.06894	1453
	15.8418	1454									13.663	1454			17.2687	1454					30.3514	1454					7.77666	1454	6.06915	1454
	15.8541	1455									13.664	1455			17.2766	1455					30.3578	1455					7.77746	1455	6.06989	1455
	15.8899	1456									13.6711	1456			17.2769	1456					30.3608	1456					7.77817	1456	6.07143	1456
	15.9013	1457									13.6815	1457			17.2775	1457					30.3691	1457					7.77888	1457	6.07255	1457
	15.9229	1458									13.6916	1458			17.2815	1458					30.3931	1458					7.78024	1458	6.07579	1458
	16.1136	1459									13.6962	1459			17.2822	1459					30.4118	1459					7.78044	1459	6.07654	1459
	16.2033	1460									13.7053	1460			17.2832	1460					30.422	1460					7.78066	1460	6.07875	1460
	16.2104	1461									13.7067	1461			17.2846	1461					30.4378	1461					7.78544	1461	6.07975	1461
	16.2371	1462									13.7143	1462			17.2862	1462					30.4592	1462					7.78584	1462	6.08087	1462
	16.2583	1463									13.7246	1463			17.2876	1463					30.4813	1463					7.78615	1463	6.08308	1463
	16.3832	1464									13.7274	1464			17.2894	1464					30.4847	1464					7.78751	1464	6.08445	1464
	16.4471	1465									13.7318	1465			17.292	1465					30.5148	1465					7.78885	1465	6.08568	1465
	16.4783	1466									13.7359	1466			17.2935	1466					30.5206	1466					7.7913	1466	6.08596	1466
	16.5082	1467									13.7366	1467			17.2939	1467					30.5264	1467					7.79243	1467	6.08883	1467
	16.5204	1468									13.7371	1468			17.2948	1468					30.5296	1468					7.7927	1468	6.09144	1468
	16.5269	1469									13.7384	1469			17.3003	1469					30.5299	1469					7.79293	1469	6.09346	1469
	16.5494	1470									13.7425	1470			17.3046	1470					30.539	1470					7.79351	1470	6.09363	1470
	16.5678	1471									13.7431	1471			17.3051	1471					30.5403	1471					7.79417	1471	6.09664	1471
	16.5733	1472									13.7433	1472			17.3086	1472					30.5441	1472					7.79481	1472	6.09734	1472
	16.6442	1473									13.745	1473			17.3098	1473					30.5481	1473					7.79599	1473	6.09798	1473
	16.6973	1474									13.7455	1474			17.3107	1474					30.5528	1474					7.79658	1474	6.09894	1474
	16.702	1475									13.7527	1475			17.316	1475					30.553	1475					7.79699	1475	6.09963	1475
	16.7083	1476									13.7533	1476			17.3176	1476					30.5537	1476					7.79719	1476	6.10091	1476
	16.7576	1477									13.7898	1477			17.322	1477					30.5565	1477					7.79814	1477	6.10209	1477
	16.7736	1478									13.7922	1478			17.3223	1478					30.5616	1478					7.79876	1478	6.10534	1478
	16.7772	1479									13.7965	1479			17.3282	1479					30.5633	1479					7.79905	1479	6.10623	1479
	16.8742	1480									13.8059	1480			17.3291	1480					30.5642	1480					7.80084	1480	6.10817	1480
	16.8944	1481									13.812	1481			17.3306	1481					30.5651	1481					7.80235	1481	6.10983	1481
	16.9246	1482									13.8125	1482			17.331	1482					30.566	1482					7.80257	1482	6.11122	1482
	17.0038	1483									13.8128	1483			17.3313	1483					30.5712	1483					7.80325	1483	6.11148	1483
	17.1563	1484									13.82	1484			17.3318	1484					30.574	1484					7.80454	1484	6.11185	1484
	17.1863	1485									13.8393	1485			17.3329	1485					30.5746	1485					7.80534	1485	6.11208	1485
	17.2042	1486									13.8406	1486			17.336	1486					30.5835	1486					7.80565	1486	6.11238	1486
	17.2521	1487									13.8429	1487			17.3376	1487					30.5859	1487					7.80664	1487	6.11298	1487
	17.2558	1488									13.8658	1488			17.3414	1488					30.5868	1488					7.80678	1488	6.11483	1488
	17.3583	1489									13.8665	1489			17.3419	1489					30.5896	1489					7.80748	1489	6.11519	1489
	17.4432	1490									13.8754	1490			17.3432	1490					30.5949	1490					7.80801	1490	6.11962	1490
	17.483	1491									13.8905	1491			17.3439	1491					30.6009	1491					7.81075	1491	6.12005	1491
	17.4852	1492									13.897	1492			17.3469	1492					30.605	1492					7.81101	1492	6.12045	1492
	17.5604	1493									13.9048	1493			17.3504	1493					30.609	1493					7.8115	1493	6.12297	1493
	17.6163	1494									13.9053	1494			17.3525	1494					30.6095	1494					7.81294	1494	6.12479	1494
	17.7609	1495									13.9103	1495			17.3534	1495					30.6116	1495					7.81382	1495	6.12534	1495
	17.7867	1496									13.9132	1496			17.3543	1496					30.6118	1496					7.81466	1496	6.12572	1496
	17.8116	1497									13.9163	1497			17.3545	1497					30.6121	1497					7.81503	1497	6.12774	1497
	17.9037	1498									13.9177	1498			17.3566	1498					30.6203	1498					7.8158	1498	6.12938	1498
	17.9167	1499									13.922	1499			17.3595	1499					30.6225	1499					7.81681	1499	6.13281	1499
	18.0211	1500									13.9243	1500			17.3605	1500					30.6241	1500					7.81756	1500	6.13327	1500
	18.027	1501									13.9264	1501			17.3609	1501					30.6251	1501					7.81786	1501	6.13382	1501
	18.0281	1502									13.9272	1502			17.3614	1502					30.6302	1502					7.81937	1502	6.13593	1502
	18.0303	1503									13.929	1503			17.3632	1503					30.6348	1503					7.8195	1503	6.13697	1503
	18.0357	1504									13.9369	1504			17.3638	1504					30.6386	1504					7.82033	1504	6.13877	1504
	18.0366	1505									13.9372	1505			17.3685	1505					30.6427	1505					7.82046	1505	6.14112	1505
	18.0387	1506									13.9402	1506			17.3699	1506					30.6456	1506					7.82075	1506	6.14441	1506
	18.0455	1507									13.9474	1507			17.3737	1507					30.6496	1507					7.82107	1507	6.145	1507
	18.051	1508									13.9482	1508			17.3756	1508					30.6512	1508					7.82209	1508	6.14558	1508
	18.0524	1509									13.95	1509			17.3774	1509					30.6527	1509					7.82236	1509	6.15674	1509
	18.0531	1510									13.9524	1510			17.3801	1510					30.66	1510					7.82259	1510	6.15879	1510
	18.0576	1511									13.953	1511			17.381	1511					30.6668	1511					7.82348	1511	6.16199	1511
	18.0581	1512									13.954	1512			17.3826	1512					30.67	1512					7.82373	1512	6.16242	1512
	18.0616	1513									13.9548	1513			17.3843	1513					30.6731	1513					7.82407	1513	6.16266	1513
	18.0662	1514									13.9569	1514			17.3866	1514					30.6765	1514					7.82616	1514	6.16421	1514
	18.0669	1515									13.9591	1515			17.388	1515					30.6808	1515					7.82672	1515	6.16469	1515
	18.0707	1516									13.9682	1516			17.3905	1516					30.6906	1516					7.82681	1516	6.16775	1516
	18.0748	1517									13.9726	1517			17.3964	1517					30.6917	1517					7.82708	1517	6.16884	1517
	18.0751	1518									13.9757	1518			17.3972	1518					30.7066	1518					7.82773	1518	6.16901	1518
	18.0818	1519									13.9765	1519			17.398	1519					30.717	1519					7.82852	1519	6.17244	1519
	18.0819	1520									13.9809	1520			17.4003	1520					30.7178	1520					7.82923	1520	6.17507	1520
	18.0855	1521									13.9832	1521			17.4015	1521					30.7216	1521					7.82946	1521	6.17641	1521
	18.0868	1522									13.9931	1522			17.4021	1522					30.7255	1522					7.82998	1522	6.17709	1522
	18.0877	1523									14.0001	1523			17.4024	1523					30.7325	1523					7.83021	1523	6.17765	1523
	18.0888	1524									14.0208	1524			17.4059	1524					30.7417	1524					7.83152	1524	6.17907	1524
	18.0903	1525									14.0216	1525			17.4075	1525					30.7431	1525					7.83212	1525	6.17952	1525
	18.0909	1526									14.0242	1526			17.4079	1526					30.7498	1526					7.83232	1526	6.17999	1526
	18.0991	1527									14.0267	1527			17.4095	1527					30.7537	1527					7.83246	1527	6.18055	1527
	18.1027	1528									14.0304	1528			17.4109	1528					30.7565	1528					7.83295	1528	6.18154	1528
	18.1029	1529									14.0322	1529			17.4129	1529					30.7638	1529					7.83307	1529	6.18177	1529
	18.1038	1530									14.0328	1530			17.413	1530					30.7644	1530					7.83436	1530	6.18283	1530
	18.1045	1531									14.0415	1531			17.4136	1531					30.765	1531					7.83464	1531	6.1853	1531
	18.1053	1532									14.0437	1532			17.4143	1532					30.7678	1532					7.83496	1532	6.18602	1532
	18.1068	1533									14.0455	1533			17.4147	1533					30.7728	1533					7.83531	1533	6.18641	1533
	18.1102	1534									14.0471	1534			17.4151	1534					30.7742	1534					7.83725	1534	6.18735	1534
	18.113	1535									14.0474	1535			17.4157	1535					30.7759	1535					7.83774	1535	6.1888	1535
	18.1151	1536									14.0481	1536			17.4195	1536					30.7825	1536					7.84019	1536	6.18901	1536
	18.1187	1537									14.0505	1537			17.4202	1537					30.7965	1537					7.8406	1537	6.18962	1537
	18.12	1538									14.0516	1538			17.4219	1538					30.8049	1538					7.84155	1538	6.19203	1538
	18.1225	1539									14.0518	1539			17.4256	1539					30.8097	1539					7.84228	1539	6.19219	1539
	18.1248	1540									14.0526	1540			17.4268	1540					30.8107	1540					7.84261	1540	6.19249	1540
	18.1255	1541									14.0532	1541			17.4277	1541					30.8165	1541					7.84479	1541	6.19336	1541
	18.1292	1542									14.0611	1542			17.4295	1542					30.8182	1542					7.845	1542	6.19548	1542
	18.1293	1543									14.0671	1543			17.4301	1543					30.8185	1543					7.8457	1543	6.19634	1543
	18.1372	1544									14.0713	1544			17.4323	1544					30.8209	1544					7.84628	1544	6.19663	1544
	18.1416	1545									14.0716	1545			17.434	1545					30.8211	1545					7.84652	1545	6.19793	1545
	18.142	1546									14.0735	1546			17.4344	1546					30.8219	1546					7.84897	1546	6.19948	1546
	18.1426	1547									14.0744	1547			17.4365	1547					30.826	1547					7.84978	1547	6.19985	1547
	18.1468	1548									14.0815	1548			17.4378	1548					30.8313	1548					7.84995	1548	6.20049	1548
	18.1485	1549									14.0898	1549			17.4399	1549					30.8322	1549					7.85051	1549	6.20079	1549
	18.1487	1550									14.1002	1550			17.4405	1550					30.8398	1550					7.85083	1550	6.20113	1550
	18.1503	1551									14.1006	1551			17.4413	1551					30.8502	1551					7.85129	1551	6.20183	1551
	18.1534	1552									14.1024	1552			17.449	1552					30.8512	1552					7.85151	1552	6.20288	1552
	18.1545	1553									14.1103	1553			17.4538	1553					30.854	1553					7.85177	1553	6.20577	1553
	18.1563	1554									14.1109	1554			17.4552	1554					30.8549	1554					7.85187	1554	6.20623	1554
	18.1568	1555									14.1111	1555			17.4572	1555					30.8637	1555					7.8526	1555	6.20694	1555
	18.1597	1556									14.1146	1556			17.4585	1556					30.8676	1556					7.8528	1556	6.20707	1556
	18.1647	1557									14.1186	1557			17.4588	1557					30.87	1557					7.8545	1557	6.20813	1557
	18.1655	1558									14.1245	1558			17.4611	1558					30.8714	1558					7.85584	1558	6.20891	1558
	18.1657	1559									14.1315	1559			17.4613	1559					30.8755	1559					7.8568	1559	6.21075	1559
	18.1681	1560									14.1322	1560			17.4628	1560					30.8758	1560					7.85704	1560	6.21346	1560
	18.1713	1561									14.1335	1561			17.4636	1561					30.88	1561					7.85734	1561	6.21555	1561
	18.1721	1562									14.1431	1562			17.4656	1562					30.882	1562					7.85758	1562	6.21742	1562
	18.177	1563									14.1466	1563			17.4661	1563					30.8851	1563					7.85863	1563	6.21896	1563
	18.1779	1564									14.1478	1564			17.4676	1564					30.8855	1564					7.85927	1564	6.21969	1564
	18.1784	1565									14.1494	1565			17.4702	1565					30.8879	1565					7.86107	1565	6.22037	1565
	18.1791	1566									14.1503	1566			17.4706	1566					30.8902	1566					7.86215	1566	6.2209	1566
	18.1799	1567									14.1512	1567			17.4723	1567					30.8925	1567					7.86381	1567	6.22352	1567
	18.1846	1568									14.1526	1568			17.474	1568					30.8948	1568					7.86491	1568	6.22417	1568
	18.1852	1569									14.1546	1569			17.4767	1569					30.8994	1569					7.86585	1569	6.22546	1569
	18.1855	1570									14.1627	1570			17.4775	1570					30.9021	1570					7.86619	1570	6.22719	1570
	18.1885	1571									14.1648	1571			17.4778	1571					30.9081	1571					7.86677	1571	6.22835	1571
	18.1901	1572									14.1649	1572			17.4781	1572					30.9122	1572					7.86737	1572	6.22862	1572
	18.1931	1573									14.1662	1573			17.4813	1573					30.9166	1573					7.86775	1573	6.23041	1573
	18.2002	1574									14.1677	1574			17.4821	1574					30.9308	1574					7.86854	1574	6.23074	1574
	18.2039	1575									14.1694	1575			17.4871	1575					30.9531	1575					7.8705	1575	6.23172	1575
	18.2069	1576									14.1699	1576			17.4877	1576					30.9602	1576					7.87133	1576	6.23205	1576
	18.2076	1577									14.1703	1577			17.4919	1577					30.964	1577					7.87148	1577	6.23413	1577
	18.2134	1578									14.1719	1578			17.492	1578					30.965	1578					7.87179	1578	6.23653	1578
	18.2142	1579									14.1746	1579			17.4928	1579					30.9686	1579					7.87226	1579	6.23883	1579
	18.2188	1580									14.1757	1580			17.4978	1580					30.9697	1580					7.87243	1580	6.24207	1580
	18.2194	1581									14.1849	1581			17.4986	1581					30.974	1581					7.8726	1581	6.24343	1581
	18.2209	1582									14.1858	1582			17.4995	1582					30.9796	1582					7.87279	1582	6.2437	1582
	18.222	1583									14.1866	1583			17.5015	1583					30.9889	1583					7.87364	1583	6.24589	1583
	18.2238	1584									14.1873	1584			17.5183	1584					30.9924	1584					7.8739	1584	6.24641	1584
	18.2247	1585									14.1875	1585			17.519	1585					30.9927	1585					7.87468	1585	6.24728	1585
	18.2287	1586									14.1892	1586			17.5237	1586					30.9936	1586					7.87484	1586	6.24775	1586
	18.23	1587									14.1912	1587			17.5251	1587					31.0003	1587					7.87522	1587	6.24869	1587
	18.2319	1588									14.1915	1588			17.5298	1588					31.0021	1588					7.87596	1588	6.2501	1588
	18.2343	1589									14.1919	1589			17.5369	1589											7.87693	1589	6.25078	1589
	18.2346	1590									14.1956	1590			17.5377	1590											7.87799	1590	6.25183	1590
	18.2349	1591									14.2076	1591			17.5378	1591											7.88148	1591	6.25233	1591
	18.2351	1592									14.2086	1592			17.5386	1592											7.88188	1592	6.25319	1592
	18.2364	1593									14.2104	1593			17.539	1593											7.88305	1593	6.25393	1593
	18.2366	1594									14.2121	1594			17.5407	1594											7.88356	1594	6.2541	1594
	18.2371	1595									14.2147	1595			17.5445	1595											7.88463	1595	6.25488	1595
	18.2376	1596									14.22	1596			17.5449	1596											7.88538	1596	6.25693	1596
	18.2388	1597									14.2224	1597			17.5461	1597											7.8862	1597	6.25751	1597
	18.2417	1598									14.2227	1598			17.5465	1598											7.88704	1598	6.25883	1598
	18.2435	1599									14.2231	1599			17.5481	1599											7.88717	1599	6.25931	1599
	18.2455	1600									14.2234	1600			17.5534	1600											7.88747	1600	6.26279	1600
	18.2527	1601									14.2291	1601			17.5603	1601											7.88767	1601	6.26321	1601
	18.2534	1602									14.2298	1602			17.5607	1602											7.88816	1602	6.26362	1602
	18.254	1603									14.2318	1603			17.5618	1603											7.88902	1603	6.26389	1603
	18.2572	1604									14.2321	1604			17.5624	1604											7.88928	1604	6.26574	1604
	18.259	1605									14.2334	1605			17.5634	1605											7.88993	1605	6.26643	1605
	18.2598	1606									14.2386	1606			17.5645	1606											7.89219	1606	6.26734	1606
	18.26	1607									14.2438	1607			17.5654	1607											7.89272	1607	6.26922	1607
	18.261	1608									14.2452	1608			17.5655	1608											7.89526	1608	6.27106	1608
	18.2611	1609									14.2457	1609			17.5663	1609											7.89597	1609	6.27174	1609
	18.262	1610									14.2468	1610			17.5692	1610											7.89633	1610	6.2741	1610
	18.2625	1611									14.248	1611			17.57	1611											7.89691	1611	6.27675	1611
	18.2631	1612									14.249	1612			17.5713	1612											7.89801	1612	6.27841	1612
	18.2653	1613									14.2496	1613			17.5728	1613											7.89838	1613	6.27966	1613
	18.2662	1614									14.2499	1614			17.5735	1614											7.89888	1614	6.28161	1614
	18.2672	1615									14.2523	1615			17.5739	1615											7.89983	1615	6.28198	1615
	18.2675	1616									14.2569	1616			17.5747	1616											7.90091	1616	6.28261	1616
	18.2702	1617									14.2608	1617			17.5754	1617											7.90231	1617	6.28631	1617
	18.2709	1618									14.2618	1618			17.5766	1618											7.9036	1618	6.28677	1618
	18.2741	1619									14.2637	1619			17.5777	1619											7.90397	1619	6.2881	1619
	18.2749	1620									14.2658	1620			17.5779	1620											7.91052	1620	6.28825	1620
	18.2756	1621									14.2664	1621			17.5793	1621											7.91098	1621	6.29203	1621
	18.276	1622									14.2666	1622			17.5809	1622											7.91171	1622	6.29515	1622
	18.2763	1623									14.2691	1623			17.5817	1623											7.91226	1623	6.29582	1623
	18.277	1624									14.2728	1624			17.5824	1624											7.9136	1624	6.29678	1624
	18.2772	1625									14.2733	1625			17.583	1625											7.91632	1625	6.29879	1625
	18.2778	1626									14.2759	1626			17.5837	1626											7.91664	1626	6.30206	1626
	18.2808	1627									14.2788	1627			17.5848	1627											7.9171	1627	6.30389	1627
	18.2825	1628									14.2832	1628			17.5874	1628											7.91818	1628	6.30841	1628
	18.2845	1629									14.284	1629			17.5882	1629											7.91891	1629	6.31108	1629
	18.286	1630									14.2851	1630			17.5888	1630											7.91951	1630	6.31229	1630
	18.2877	1631									14.2853	1631			17.59	1631											7.92007	1631	6.31463	1631
	18.2886	1632									14.286	1632			17.5908	1632											7.92037	1632	6.3165	1632
	18.2894	1633									14.2872	1633			17.5939	1633											7.92198	1633	6.31727	1633
	18.2903	1634									14.2874	1634			17.5958	1634											7.9223	1634	6.31837	1634
	18.2907	1635									14.2898	1635			17.5971	1635											7.92287	1635	6.31886	1635
	18.2932	1636									14.2926	1636			17.5977	1636											7.92317	1636	6.32133	1636
	18.2957	1637									14.2935	1637			17.6017	1637											7.92398	1637	6.32419	1637
	18.2992	1638									14.2987	1638			17.6024	1638											7.92421	1638	6.32518	1638
	18.3005	1639									14.3034	1639			17.6051	1639											7.92484	1639	6.32596	1639
	18.3027	1640									14.3088	1640			17.6056	1640											7.92491	1640	6.3282	1640
	18.3037	1641									14.3133	1641			17.6063	1641											7.92545	1641	6.32867	1641
	18.3105	1642									14.3178	1642			17.6071	1642											7.92841	1642	6.32885	1642
	18.3116	1643									14.3235	1643			17.6107	1643											7.92865	1643	6.33088	1643
	18.3127	1644									14.3264	1644			17.6113	1644											7.92893	1644	6.3311	1644
	18.3131	1645									14.3272	1645			17.6151	1645											7.92932	1645	6.33424	1645
	18.3172	1646									14.3279	1646			17.6158	1646											7.93219	1646	6.33499	1646
	18.3174	1647									14.3303	1647			17.6162	1647											7.93283	1647	6.33545	1647
	18.318	1648									14.3315	1648			17.6205	1648											7.93351	1648	6.33683	1648
	18.3188	1649									14.3321	1649			17.6215	1649											7.93446	1649	6.33714	1649
	18.3211	1650									14.333	1650			17.6232	1650											7.93653	1650	6.33764	1650
	18.3214	1651									14.3332	1651			17.6258	1651											7.93682	1651	6.34266	1651
	18.3252	1652									14.3344	1652			17.6265	1652											7.93771	1652	6.34361	1652
	18.3259	1653									14.3351	1653			17.6293	1653											7.93913	1653	6.34425	1653
	18.3319	1654									14.3355	1654			17.6308	1654											7.93992	1654	6.34436	1654
	18.3328	1655									14.3358	1655			17.6313	1655											7.94094	1655	6.34788	1655
	18.3339	1656									14.3377	1656			17.6318	1656											7.94165	1656	6.35335	1656
	18.3342	1657									14.3388	1657			17.6347	1657											7.94213	1657	6.35486	1657
	18.3357	1658									14.3394	1658			17.6397	1658											7.94277	1658	6.35541	1658
	18.3372	1659									14.3404	1659			17.6405	1659											7.94314	1659	6.35594	1659
	18.3378	1660									14.3408	1660			17.6418	1660											7.94459	1660	6.35627	1660
	18.3381	1661									14.3505	1661			17.6431	1661											7.94496	1661	6.35697	1661
	18.3389	1662									14.3544	1662			17.6455	1662											7.94503	1662	6.35752	1662
	18.3416	1663									14.3555	1663			17.6469	1663											7.94738	1663	6.35871	1663
	18.3427	1664									14.356	1664			17.6489	1664											7.94752	1664	6.36083	1664
	18.3442	1665									14.3576	1665			17.6491	1665											7.94923	1665	6.36142	1665
	18.3446	1666									14.3611	1666			17.6502	1666											7.94977	1666	6.36346	1666
	18.3482	1667									14.3652	1667			17.6515	1667											7.94992	1667	6.36426	1667
	18.3485	1668									14.3659	1668			17.6521	1668											7.95018	1668	6.36472	1668
	18.3486	1669									14.3662	1669			17.6533	1669											7.95165	1669	6.36521	1669
	18.353	1670									14.3671	1670			17.6579	1670											7.95251	1670	6.36702	1670
	18.3542	1671									14.3714	1671			17.659	1671											7.95296	1671	6.36925	1671
	18.355	1672									14.3721	1672			17.6601	1672											7.95326	1672	6.37612	1672
	18.357	1673									14.3736	1673			17.6668	1673											7.95456	1673	6.37634	1673
	18.3595	1674									14.3803	1674			17.6696	1674											7.95554	1674	6.37696	1674
	18.3605	1675									14.3805	1675			17.6747	1675											7.95584	1675	6.37749	1675
	18.3618	1676									14.3828	1676			17.6881	1676											7.95679	1676	6.37825	1676
	18.362	1677									14.3853	1677			17.6911	1677											7.95721	1677	6.37887	1677
	18.3625	1678									14.3858	1678			17.7026	1678											7.95827	1678	6.38048	1678
	18.3637	1679									14.388	1679			17.7031	1679											7.95834	1679	6.38102	1679
	18.3711	1680									14.3897	1680			17.7035	1680											7.95861	1680	6.38178	1680
	18.3712	1681									14.3901	1681			17.7048	1681											7.96016	1681	6.38463	1681
	18.3741	1682									14.3922	1682			17.7072	1682											7.9615	1682	6.38536	1682
	18.3754	1683									14.3939	1683			17.7076	1683											7.96208	1683	6.38634	1683
	18.3825	1684									14.3945	1684			17.7082	1684											7.96278	1684	6.38732	1684
	18.3864	1685									14.3969	1685			17.7087	1685											7.96363	1685	6.38861	1685
	18.3878	1686									14.3981	1686			17.7105	1686											7.96379	1686	6.38896	1686
	18.3884	1687									14.3998	1687			17.7148	1687											7.96408	1687	6.39264	1687
	18.3892	1688									14.4005	1688			17.7165	1688											7.96469	1688	6.39594	1688
	18.3925	1689									14.401	1689			17.7197	1689											7.96498	1689	6.39725	1689
	18.3964	1690									14.403	1690			17.7222	1690											7.96655	1690	6.40002	1690
	18.397	1691									14.4051	1691			17.7244	1691											7.96798	1691	6.40267	1691
	18.3981	1692									14.4057	1692			17.7277	1692											7.96818	1692	6.40388	1692
	18.4018	1693									14.4072	1693			17.7294	1693											7.96852	1693	6.40457	1693
	18.4029	1694									14.4097	1694			17.7301	1694											7.96968	1694	6.40527	1694
	18.4046	1695									14.4115	1695			17.7314	1695											7.96996	1695	6.40685	1695
	18.4063	1696									14.4142	1696			17.7332	1696											7.9701	1696	6.40926	1696
	18.4085	1697									14.416	1697			17.7342	1697											7.97053	1697	6.41222	1697
	18.4088	1698									14.417	1698			17.7376	1698											7.97079	1698	6.41315	1698
	18.4106	1699									14.4187	1699			17.7416	1699											7.97209	1699	6.41445	1699
	18.4154	1700									14.4219	1700			17.7423	1700											7.97235	1700	6.41547	1700
	18.4171	1701									14.4223	1701			17.7482	1701											7.97303	1701	6.41676	1701
	18.4188	1702									14.4225	1702			17.7498	1702											7.97347	1702	6.42045	1702
	18.4209	1703									14.4234	1703			17.7575	1703											7.97427	1703	6.42102	1703
	18.4218	1704									14.4243	1704			17.7615	1704											7.97448	1704	6.42286	1704
	18.4278	1705									14.4266	1705			17.7621	1705											7.97704	1705	6.4251	1705
	18.4284	1706									14.4309	1706			17.7719	1706											7.97766	1706	6.43103	1706
	18.4291	1707									14.4322	1707			17.7795	1707											7.9785	1707	6.43242	1707
	18.4293	1708									14.4331	1708			17.7803	1708											7.97946	1708	6.43344	1708
	18.4296	1709									14.4341	1709			17.7808	1709											7.98011	1709	6.4356	1709
	18.4302	1710									14.4377	1710			17.7828	1710											7.98092	1710	6.44056	1710
	18.4304	1711									14.4388	1711			17.7842	1711											7.98237	1711	6.44494	1711
	18.4317	1712									14.4412	1712			17.7844	1712											7.98262	1712	6.44724	1712
	18.4322	1713									14.4414	1713			17.7855	1713											7.98359	1713	6.45041	1713
	18.4323	1714									14.442	1714			17.7871	1714											7.98435	1714	6.45206	1714
	18.4347	1715									14.4422	1715			17.792	1715											7.98603	1715	6.45474	1715
	18.4358	1716									14.4429	1716			17.7924	1716											7.98703	1716	6.45826	1716
	18.438	1717									14.4435	1717			17.7927	1717											7.98904	1717	6.46109	1717
	18.4395	1718									14.4438	1718			17.7936	1718											7.98956	1718	6.46228	1718
	18.4423	1719									14.4455	1719			17.7964	1719											7.98998	1719	6.46581	1719
	18.4429	1720									14.4471	1720			17.7966	1720											7.99049	1720	6.46755	1720
	18.4439	1721									14.4484	1721			17.7971	1721											7.99111	1721	6.4719	1721
	18.447	1722									14.4486	1722			17.7977	1722											7.99121	1722	6.47455	1722
	18.4519	1723									14.4504	1723			17.7983	1723											7.99202	1723	6.47599	1723
	18.4524	1724									14.4578	1724			17.8059	1724											7.99349	1724	6.47657	1724
	18.4533	1725									14.4587	1725			17.8072	1725											7.99435	1725	6.47882	1725
	18.4544	1726									14.4614	1726			17.8085	1726											7.9959	1726	6.4794	1726
	18.4551	1727									14.4639	1727			17.8089	1727											7.9963	1727	6.48311	1727
	18.4562	1728									14.4663	1728			17.8091	1728											7.99758	1728	6.48637	1728
	18.4585	1729									14.4674	1729			17.8106	1729											7.99804	1729	6.49104	1729
	18.4594	1730									14.4693	1730			17.8114	1730											7.99836	1730	6.49446	1730
	18.4598	1731									14.4717	1731			17.8118	1731											7.99934	1731	6.49604	1731
	18.4616	1732									14.4766	1732			17.8128	1732											7.99984	1732	6.4987	1732
	18.4634	1733									14.4776	1733			17.8137	1733											8.00019	1733	6.50006	1733
	18.4637	1734									14.479	1734			17.8146	1734											8.0019	1734	6.52349	1734
	18.4649	1735									14.4802	1735			17.8156	1735											8.01921	1735	6.5247	1735
	18.4656	1736									14.4933	1736			17.816	1736											8.02456	1736	6.52786	1736
	18.4666	1737									14.4963	1737			17.8168	1737											8.02537	1737	6.52843	1737
	18.47	1738									14.4982	1738			17.8175	1738											8.02616	1738	6.52906	1738
	18.4705	1739									14.5186	1739			17.8181	1739											8.02643	1739	6.53065	1739
	18.4724	1740									14.5191	1740			17.8193	1740											8.0267	1740	6.53087	1740
	18.4734	1741									14.5207	1741			17.8201	1741											8.02726	1741	6.53149	1741
	18.4745	1742									14.5215	1742			17.8215	1742											8.02883	1742	6.53192	1742
	18.4758	1743									14.5313	1743			17.8218	1743											8.02921	1743	6.53267	1743
	18.4763	1744									14.5331	1744			17.8225	1744											8.03248	1744	6.53477	1744
	18.4767	1745									14.5408	1745			17.8234	1745											8.03288	1745	6.53509	1745
	18.4772	1746									14.5489	1746			17.8242	1746											8.03392	1746	6.53862	1746
	18.4786	1747									14.5605	1747			17.826	1747											8.03406	1747	6.54038	1747
	18.4809	1748									14.5628	1748			17.8269	1748											8.03522	1748	6.54162	1748
	18.482	1749									14.5697	1749			17.8283	1749											8.03592	1749	6.54371	1749
	18.4836	1750									14.5772	1750			17.8293	1750											8.03639	1750	6.54698	1750
	18.4854	1751									14.5796	1751			17.8308	1751											8.0378	1751	6.54998	1751
	18.4882	1752									14.5805	1752			17.8313	1752											8.0386	1752	6.5512	1752
	18.4894	1753									14.5807	1753			17.8316	1753											8.04124	1753	6.55492	1753
	18.49	1754									14.5835	1754			17.8322	1754											8.04371	1754	6.55802	1754
	18.4908	1755									14.5839	1755			17.8333	1755											8.04417	1755	6.55949	1755
	18.4928	1756									14.5854	1756			17.8376	1756											8.04588	1756	6.56002	1756
	18.4944	1757									14.5926	1757			17.8385	1757											8.04611	1757	6.56032	1757
	18.4946	1758									14.5932	1758			17.8417	1758											8.04721	1758	6.56096	1758
	18.4948	1759									14.5945	1759			17.8426	1759											8.04838	1759	6.56661	1759
	18.499	1760									14.5953	1760			17.8431	1760											8.04972	1760	6.57012	1760
	18.5022	1761									14.5971	1761			17.8435	1761											8.04995	1761	6.57034	1761
	18.5025	1762									14.6067	1762			17.8448	1762											8.05078	1762	6.57605	1762
	18.5032	1763									14.6078	1763			17.8471	1763											8.05115	1763	6.57715	1763
	18.5137	1764									14.6103	1764			17.8477	1764											8.05131	1764	6.57735	1764
	18.5167	1765									14.6217	1765			17.8483	1765											8.05292	1765	6.57776	1765
	18.5168	1766									14.6356	1766			17.8494	1766											8.05777	1766	6.58362	1766
	18.5225	1767									14.649	1767			17.8516	1767											8.0601	1767	6.58458	1767
	18.5261	1768									14.6506	1768			17.8521	1768											8.06086	1768	6.58544	1768
	18.5271	1769									14.6683	1769			17.8534	1769											8.06389	1769	6.58623	1769
	18.5281	1770									14.6698	1770			17.8562	1770											8.07179	1770	6.59343	1770
	18.5283	1771									14.6784	1771			17.857	1771											8.07343	1771	6.59516	1771
	18.5296	1772									14.6798	1772			17.8572	1772											8.07657	1772	6.59754	1772
	18.5324	1773									14.68	1773			17.8603	1773											8.07793	1773	6.59826	1773
	18.533	1774									14.6813	1774			17.8608	1774											8.07939	1774	6.60742	1774
	18.5348	1775									14.6827	1775			17.8684	1775											8.07988	1775	6.61326	1775
	18.5354	1776									14.6907	1776			17.869	1776											8.08187	1776	6.61695	1776
	18.541	1777									14.6919	1777			17.8702	1777											8.08232	1777	6.61823	1777
	18.5417	1778									14.6952	1778			17.8713	1778											8.0833	1778	6.62022	1778
	18.5425	1779									14.7114	1779			17.8776	1779											8.08498	1779	6.6209	1779
	18.5447	1780									14.7163	1780			17.88	1780											8.08823	1780	6.62148	1780
	18.5456	1781									14.7299	1781			17.8808	1781											8.08942	1781	6.6223	1781
	18.5589	1782									14.7386	1782			17.884	1782											8.09027	1782	6.63354	1782
	18.5682	1783									14.7423	1783			17.8846	1783											8.09105	1783	6.63389	1783
	18.5696	1784									14.7528	1784			17.8852	1784											8.09142	1784	6.63835	1784
	18.5702	1785									14.7546	1785			17.8857	1785											8.09495	1785	6.63967	1785
	18.5713	1786									14.7562	1786			17.8862	1786											8.09595	1786	6.64134	1786
	18.5741	1787									14.7634	1787			17.8873	1787											8.09669	1787	6.64353	1787
	18.5744	1788									14.7686	1788			17.8884	1788											8.09904	1788	6.64805	1788
	18.5748	1789									14.772	1789			17.8889	1789											8.09993	1789	6.64822	1789
	18.5763	1790									14.773	1790			17.8937	1790											8.10015	1790	6.6497	1790
	18.5781	1791									14.7735	1791			17.8942	1791											8.10097	1791	6.65396	1791
	18.5812	1792									14.7753	1792			17.8954	1792											8.10141	1792	6.6587	1792
	18.5819	1793									14.7811	1793			17.8963	1793											8.10238	1793	6.66097	1793
	18.5849	1794									14.785	1794			17.8978	1794											8.10267	1794	6.66921	1794
	18.5861	1795									14.7856	1795			17.9028	1795											8.10362	1795	6.6786	1795
	18.5873	1796									14.7932	1796			17.9055	1796											8.10509	1796	6.67984	1796
	18.5883	1797									14.7952	1797			17.9084	1797											8.10654	1797	6.68111	1797
	18.5888	1798									14.8017	1798			17.9153	1798											8.10761	1798	6.68127	1798
	18.5909	1799									14.8038	1799			17.9205	1799											8.10994	1799	6.68212	1799
	18.5934	1800									14.8087	1800			17.9211	1800											8.11182	1800	6.68236	1800
	18.5942	1801									14.8147	1801			17.9227	1801											8.1135	1801	6.68355	1801
	18.5972	1802									14.8159	1802			17.9246	1802											8.11388	1802	6.68452	1802
	18.5978	1803									14.8199	1803			17.9252	1803											8.11417	1803	6.68678	1803
	18.598	1804									14.8203	1804			17.9331	1804											8.11658	1804	6.68781	1804
	18.5986	1805									14.8288	1805			17.9337	1805											8.11736	1805	6.69033	1805
	18.5992	1806									14.8319	1806			17.9424	1806											8.11752	1806	6.69143	1806
	18.6005	1807									14.8354	1807			17.9431	1807											8.11844	1807	6.69365	1807
	18.6012	1808									14.836	1808			17.944	1808											8.1189	1808	6.69677	1808
	18.6056	1809									14.8366	1809			17.9448	1809											8.11941	1809	6.69953	1809
	18.61	1810									14.8447	1810			17.9454	1810											8.12042	1810	6.70046	1810
	18.6102	1811									14.8454	1811			17.9458	1811											8.1209	1811	6.70529	1811
	18.6106	1812									14.8479	1812			17.9478	1812											8.12226	1812	6.70608	1812
	18.6119	1813									14.8492	1813			17.9535	1813											8.12374	1813	6.70687	1813
	18.6121	1814									14.8566	1814			17.9554	1814											8.12631	1814	6.71501	1814
	18.6124	1815									14.8681	1815			17.9617	1815											8.127	1815	6.71965	1815
	18.6132	1816									14.8733	1816			17.9636	1816											8.12949	1816	6.72079	1816
	18.6142	1817									14.8881	1817			17.9656	1817											8.13246	1817	6.72459	1817
	18.6154	1818									14.8893	1818			17.9704	1818											8.13292	1818	6.72631	1818
	18.617	1819									14.8905	1819			17.9707	1819											8.13391	1819	6.72816	1819
	18.6181	1820									14.8915	1820			17.9768	1820											8.13507	1820	6.72872	1820
	18.6199	1821									14.892	1821			17.9775	1821											8.13832	1821	6.72902	1821
	18.621	1822									14.8929	1822			17.9779	1822											8.13879	1822	6.73263	1822
	18.622	1823									14.8935	1823			17.9791	1823											8.13902	1823	6.73335	1823
	18.623	1824									14.8988	1824			17.9813	1824											8.13993	1824	6.73446	1824
	18.6267	1825									14.9001	1825			17.9816	1825											8.14075	1825	6.73663	1825
	18.6278	1826									14.9004	1826			17.9841	1826											8.1411	1826	6.73844	1826
	18.6283	1827									14.9023	1827			17.9849	1827											8.14319	1827	6.73937	1827
	18.631	1828									14.9092	1828			17.9856	1828											8.14348	1828	6.743	1828
	18.6319	1829									14.9098	1829			17.9863	1829											8.14472	1829	6.74455	1829
	18.6371	1830									14.911	1830			17.9873	1830											8.14766	1830	6.74506	1830
	18.6375	1831									14.9147	1831			17.9884	1831											8.14922	1831	6.74691	1831
	18.6411	1832									14.9149	1832			17.9887	1832											8.15072	1832	6.75181	1832
	18.6431	1833									14.9175	1833			17.9909	1833											8.15184	1833	6.75207	1833
	18.6449	1834									14.9232	1834			17.9918	1834											8.15352	1834	6.75329	1834
	18.6477	1835									14.9265	1835			17.9927	1835											8.1546	1835	6.75535	1835
	18.6524	1836									14.9411	1836			17.994	1836											8.15575	1836	6.75586	1836
	18.6556	1837									14.9513	1837			17.9953	1837											8.15864	1837	6.75659	1837
	18.6568	1838									14.9522	1838			17.9965	1838											8.15901	1838	6.7569	1838
	18.6584	1839									14.9525	1839			17.9996	1839											8.1593	1839	6.7603	1839
	18.6617	1840									14.9547	1840			18.0153	1840											8.15969	1840	6.7633	1840
	18.6618	1841									14.9549	1841			18.0159	1841											8.16057	1841	6.76885	1841
	18.6626	1842									14.9623	1842			18.0165	1842											8.16163	1842	6.76912	1842
	18.6651	1843									14.9627	1843			18.0196	1843											8.16421	1843	6.77208	1843
	18.6697	1844									14.9683	1844			18.0211	1844											8.16789	1844	6.77269	1844
	18.6702	1845									14.9791	1845			18.0226	1845											8.16818	1845	6.7733	1845
	18.6733	1846									14.9808	1846			18.0248	1846											8.17327	1846	6.77339	1846
	18.6751	1847									14.9822	1847			18.0256	1847											8.17344	1847	6.77514	1847
	18.676	1848									14.9828	1848			18.0263	1848											8.17567	1848	6.78188	1848
	18.6796	1849									14.9838	1849			18.0266	1849											8.17628	1849	6.78269	1849
	18.6798	1850									14.9846	1850			18.0278	1850											8.1781	1850	6.78606	1850
	18.6816	1851									14.9849	1851			18.0291	1851											8.17859	1851	6.78876	1851
	18.683	1852									14.9852	1852			18.0325	1852											8.17942	1852	6.79185	1852
	18.688	1853									14.9989	1853			18.0342	1853											8.18155	1853	6.79373	1853
	18.6884	1854									15	1854			18.0357	1854											8.18237	1854	6.79451	1854
	18.69	1855									15.112	1855			18.0381	1855											8.1834	1855	6.79637	1855
	18.6956	1856									15.1271	1856			18.0401	1856											8.18624	1856	6.7973	1856
	18.6957	1857									15.1275	1857			18.0413	1857											8.18662	1857	6.80398	1857
	18.697	1858									15.1297	1858			18.0425	1858											8.18682	1858	6.80452	1858
	18.6979	1859									15.1314	1859			18.0428	1859											8.18882	1859	6.80535	1859
	18.6992	1860									15.1377	1860			18.0459	1860											8.1892	1860	6.80682	1860
	18.7073	1861									15.1428	1861			18.0549	1861											8.18933	1861	6.80783	1861
	18.7107	1862									15.1449	1862			18.0623	1862											8.18947	1862	6.80802	1862
	18.7112	1863									15.1516	1863			18.0753	1863											8.19097	1863	6.80895	1863
	18.7121	1864									15.1541	1864			18.0799	1864											8.19452	1864	6.80941	1864
	18.7137	1865									15.1562	1865			18.0811	1865											8.19682	1865	6.80964	1865
	18.7145	1866									15.1579	1866			18.0819	1866											8.19851	1866	6.81133	1866
	18.7151	1867									15.1709	1867			18.0827	1867											8.20214	1867	6.81222	1867
	18.7184	1868									15.1824	1868			18.0834	1868											8.20241	1868	6.81283	1868
	18.7187	1869									15.1845	1869			18.0853	1869											8.20434	1869	6.81383	1869
	18.7209	1870									15.1885	1870			18.0862	1870											8.20445	1870	6.81428	1870
	18.7245	1871									15.1888	1871			18.0898	1871											8.20499	1871	6.81506	1871
	18.7255	1872									15.1899	1872			18.0902	1872											8.20593	1872	6.8172	1872
	18.7265	1873									15.1925	1873			18.0914	1873											8.20686	1873	6.81814	1873
	18.7325	1874									15.1938	1874			18.0942	1874											8.21083	1874	6.81892	1874
	18.733	1875									15.1967	1875			18.0957	1875											8.217	1875	6.8192	1875
	18.7351	1876									15.1974	1876			18.0967	1876											8.21773	1876	6.81955	1876
	18.739	1877									15.1982	1877			18.0994	1877											8.21796	1877	6.82636	1877
	18.741	1878									15.2022	1878			18.1	1878											8.22093	1878	6.83029	1878
	18.7413	1879									15.2069	1879			18.1018	1879											8.22138	1879	6.83081	1879
	18.7419	1880									15.2093	1880			18.1031	1880											8.22278	1880	6.83268	1880
	18.7425	1881									15.21	1881			18.1032	1881											8.22423	1881	6.83297	1881
	18.7473	1882									15.2131	1882			18.1058	1882											8.22453	1882	6.84026	1882
	18.7477	1883									15.2153	1883			18.1068	1883											8.22811	1883	6.84208	1883
	18.749	1884									15.2219	1884			18.1079	1884											8.22884	1884	6.84423	1884
	18.7496	1885									15.2232	1885			18.1091	1885											8.2293	1885	6.846	1885
	18.7501	1886									15.2249	1886			18.1123	1886											8.23252	1886	6.84668	1886
	18.7536	1887									15.2273	1887			18.1131	1887											8.23393	1887	6.84698	1887
	18.7541	1888									15.2548	1888			18.1154	1888											8.23592	1888	6.84739	1888
	18.7548	1889									15.2601	1889			18.1166	1889											8.2432	1889	6.8507	1889
	18.7595	1890									15.2685	1890			18.1191	1890											8.24577	1890	6.85665	1890
	18.7599	1891									15.2765	1891			18.1208	1891											8.24782	1891	6.85758	1891
	18.7605	1892									15.2767	1892			18.1215	1892											8.24909	1892	6.85873	1892
	18.7609	1893									15.277	1893			18.1222	1893											8.25268	1893	6.86084	1893
	18.7623	1894									15.2788	1894			18.1235	1894											8.25665	1894	6.86211	1894
	18.7677	1895									15.2803	1895			18.1241	1895											8.25704	1895	6.86557	1895
	18.7722	1896									15.2812	1896			18.1248	1896											8.25807	1896	6.86582	1896
	18.7731	1897									15.2818	1897			18.1254	1897											8.26225	1897	6.87197	1897
	18.7749	1898									15.2873	1898			18.1267	1898											8.2638	1898	6.87246	1898
	18.7751	1899									15.29	1899			18.1291	1899											8.26576	1899	6.87326	1899
	18.7757	1900									15.2934	1900			18.1295	1900											8.26774	1900	6.87413	1900
	18.7764	1901									15.2937	1901			18.1315	1901											8.26798	1901	6.87453	1901
	18.7766	1902									15.2949	1902			18.1341	1902											8.27047	1902	6.87648	1902
	18.7799	1903									15.2959	1903			18.1367	1903											8.27235	1903	6.87739	1903
	18.783	1904									15.2974	1904			18.1403	1904											8.27252	1904	6.87972	1904
	18.7838	1905									15.3038	1905			18.1425	1905											8.27479	1905	6.88618	1905
	18.7884	1906									15.3042	1906			18.1427	1906											8.27519	1906	6.88684	1906
	18.7886	1907									15.3115	1907			18.1435	1907											8.279	1907	6.88946	1907
	18.7891	1908									15.3132	1908			18.1446	1908											8.28099	1908	6.89106	1908
	18.7895	1909									15.3188	1909			18.1466	1909											8.28218	1909	6.89175	1909
	18.791	1910									15.3248	1910			18.1476	1910											8.28258	1910	6.89312	1910
	18.7924	1911									15.3301	1911			18.1486	1911											8.28442	1911	6.89374	1911
	18.7943	1912									15.3329	1912			18.1492	1912											8.28476	1912	6.89645	1912
	18.7988	1913									15.3339	1913			18.1497	1913											8.28561	1913	6.8981	1913
	18.7991	1914									15.3359	1914			18.1501	1914											8.28598	1914	6.90066	1914
	18.7996	1915									15.3374	1915			18.1515	1915											8.28881	1915	6.90089	1915
	18.8004	1916									15.3384	1916			18.1518	1916											8.29192	1916	6.90227	1916
	18.8007	1917									15.3425	1917			18.1521	1917											8.29328	1917	6.90471	1917
	18.8015	1918									15.3502	1918			18.1526	1918											8.29368	1918	6.91141	1918
	18.8032	1919									15.3545	1919			18.1576	1919											8.29438	1919	6.91216	1919
	18.8041	1920									15.3672	1920			18.1617	1920											8.29492	1920	6.91294	1920
	18.8069	1921									15.3677	1921			18.1626	1921											8.29795	1921	6.91449	1921
	18.8116	1922									15.3681	1922			18.1642	1922											8.29811	1922	6.91649	1922
	18.8134	1923									15.3687	1923			18.1647	1923											8.30112	1923	6.91917	1923
	18.8151	1924									15.3792	1924			18.1717	1924											8.303	1924	6.9194	1924
	18.8154	1925									15.384	1925			18.1808	1925											8.30439	1925	6.91965	1925
	18.8205	1926									15.387	1926			18.185	1926											8.30626	1926	6.92085	1926
	18.8215	1927									15.389	1927			18.1864	1927											8.3072	1927	6.92221	1927
	18.8224	1928									15.3977	1928			18.1882	1928											8.30756	1928	6.92249	1928
	18.8251	1929									15.4019	1929			18.1894	1929											8.31092	1929	6.9232	1929
	18.8273	1930									15.4068	1930			18.1898	1930											8.31478	1930	6.92395	1930
	18.8301	1931									15.4073	1931			18.1911	1931											8.3152	1931	6.92504	1931
	18.8309	1932									15.411	1932			18.1963	1932											8.31541	1932	6.92534	1932
	18.8314	1933									15.4113	1933			18.1969	1933											8.32127	1933	6.9262	1933
	18.8319	1934									15.4128	1934			18.198	1934											8.32253	1934	6.92645	1934
	18.8354	1935									15.4137	1935			18.1984	1935											8.32366	1935	6.92691	1935
	18.8376	1936									15.4148	1936			18.1991	1936											8.32828	1936	6.92868	1936
	18.8387	1937									15.4153	1937			18.207	1937											8.32997	1937	6.92945	1937
	18.8434	1938									15.4186	1938			18.2074	1938											8.33114	1938	6.93263	1938
	18.845	1939									15.4189	1939			18.2085	1939											8.33282	1939	6.93367	1939
	18.8456	1940									15.4195	1940			18.2116	1940											8.33906	1940	6.93424	1940
	18.8476	1941									15.42	1941			18.2143	1941											8.34427	1941	6.93487	1941
	18.8493	1942									15.4241	1942			18.2155	1942											8.34485	1942	6.93566	1942
	18.8518	1943									15.4262	1943			18.216	1943											8.3457	1943	6.93639	1943
	18.855	1944									15.4345	1944			18.2163	1944											8.34787	1944	6.93722	1944
	18.8577	1945									15.4354	1945			18.2178	1945											8.34876	1945	6.93859	1945
	18.8579	1946									15.4356	1946			18.2209	1946											8.34949	1946	6.93979	1946
	18.8603	1947									15.4374	1947			18.2249	1947											8.36065	1947	6.94128	1947
	18.861	1948									15.438	1948			18.2256	1948											8.36142	1948	6.94617	1948
	18.8672	1949									15.4407	1949			18.2271	1949											8.36228	1949	6.94885	1949
	18.8674	1950									15.4412	1950			18.2276	1950											8.36334	1950	6.95252	1950
	18.8681	1951									15.4415	1951			18.2282	1951											8.36367	1951	6.95738	1951
	18.8697	1952									15.4421	1952			18.2283	1952											8.36622	1952	6.9631	1952
	18.87	1953									15.4457	1953			18.2294	1953											8.36698	1953	6.96725	1953
	18.8705	1954									15.4502	1954			18.2341	1954											8.36774	1954	6.96754	1954
	18.8707	1955									15.4531	1955			18.2367	1955											8.36815	1955	6.96903	1955
	18.8726	1956									15.4579	1956			18.237	1956											8.36855	1956	6.96971	1956
	18.8749	1957									15.459	1957			18.2379	1957											8.36937	1957	6.97174	1957
	18.8757	1958									15.4624	1958			18.2428	1958											8.36972	1958	6.97307	1958
	18.8767	1959									15.4632	1959			18.2446	1959											8.37288	1959	6.97511	1959
	18.8783	1960									15.4707	1960			18.2455	1960											8.37827	1960	6.97538	1960
	18.8793	1961									15.4716	1961			18.2483	1961											8.38049	1961	6.97652	1961
	18.8807	1962									15.4751	1962			18.2507	1962											8.38147	1962	6.97687	1962
	18.882	1963									15.4766	1963			18.2534	1963											8.38288	1963	6.97875	1963
	18.8828	1964									15.4785	1964			18.2618	1964											8.38434	1964	6.98392	1964
	18.8834	1965									15.4833	1965			18.262	1965											8.38454	1965	6.98996	1965
	18.8842	1966									15.4934	1966			18.267	1966											8.38526	1966	6.99442	1966
	18.8856	1967									15.5015	1967			18.2688	1967											8.38747	1967	6.99585	1967
	18.8862	1968									15.5021	1968			18.2705	1968											8.38779	1968	6.99822	1968
	18.8876	1969									15.5035	1969			18.2722	1969											8.38874	1969	6.99914	1969
	18.8887	1970									15.5047	1970			18.2728	1970											8.39125	1970	7.00135	1970
	18.8889	1971									15.5053	1971			18.275	1971											8.39203	1971	7.00214	1971
	18.8944	1972									15.5068	1972			18.2755	1972											8.39358	1972	7.02332	1972
	18.9016	1973									15.5094	1973			18.2765	1973											8.39468	1973	7.02592	1973
	18.9019	1974									15.511	1974			18.2781	1974											8.39564	1974	7.03535	1974
	18.9025	1975									15.5146	1975			18.2797	1975											8.39931	1975	7.05223	1975
	18.9084	1976									15.5152	1976			18.2799	1976											8.39968	1976	7.05992	1976
	18.9095	1977									15.5178	1977			18.2803	1977											8.40002	1977	7.06936	1977
	18.9103	1978									15.5181	1978			18.2816	1978											8.40033	1978	7.07117	1978
	18.916	1979									15.5193	1979			18.2864	1979											8.40198	1979	7.07402	1979
	18.9188	1980									15.5198	1980			18.2877	1980											8.40452	1980	7.0769	1980
	18.9192	1981									15.5202	1981			18.2884	1981											8.405	1981	7.07717	1981
	18.9203	1982									15.5204	1982			18.2891	1982											8.40681	1982	7.08105	1982
	18.9207	1983									15.5218	1983			18.2893	1983											8.40693	1983	7.08257	1983
	18.9223	1984									15.5277	1984			18.2899	1984											8.4073	1984	7.10201	1984
	18.9229	1985									15.5285	1985			18.29	1985											8.40844	1985	7.10328	1985
	18.9255	1986									15.5289	1986			18.2911	1986											8.40914	1986	7.10464	1986
	18.9261	1987									15.5294	1987			18.2915	1987											8.41053	1987	7.10522	1987
	18.9267	1988									15.5301	1988			18.2922	1988											8.41303	1988	7.10612	1988
	18.9284	1989									15.5303	1989			18.2944	1989											8.41518	1989	7.10761	1989
	18.9323	1990									15.5321	1990			18.2948	1990											8.41695	1990	7.10903	1990
	18.9328	1991									15.5333	1991			18.2952	1991											8.41917	1991	7.11111	1991
	18.9338	1992									15.5341	1992			18.2965	1992											8.42023	1992	7.11156	1992
	18.9366	1993									15.5342	1993			18.2966	1993											8.42045	1993	7.11259	1993
	18.9399	1994									15.5376	1994			18.3	1994											8.42146	1994	7.11345	1994
	18.9412	1995									15.538	1995			18.3009	1995											8.42212	1995	7.11627	1995
	18.9417	1996									15.5397	1996			18.3029	1996											8.42267	1996	7.11737	1996
	18.9424	1997									15.5406	1997			18.3037	1997											8.4237	1997	7.11879	1997
	18.9438	1998									15.5414	1998			18.305	1998											8.42516	1998	7.11901	1998
	18.9456	1999									15.5421	1999			18.3061	1999											8.42695	1999	7.11981	1999
[truncated: 4,918 more rows]
[truncated: 1 more columns]

## Sheet: Time to reach 100mEPSCs_Fig.10c
Stathmin 90 nM		Stath100		Denatured		Denat100
	TimeStath1	1.14349			TimeCtrlA	54
	TimeStath2	14.1608			TimeCtrlB	67
	TimeStath3	12.1699			TimeCtrlC	10.8152
	TimeStath4	11.2568			TimeCtrlD	14.8214
	TimeStath5	22.1177			TimeCtrlE	13.0836
	TimeStath6	6.43532			TimeCtrlF	18.6348
	TimeStath7	10.2964			TimeCtrlG	37
	TimeStath8	12.3806			TimeCtrlH	14.775
	TimeStath9	13.8154			TimeCtrlI	9.31938
	TimeStath10	5.8499
	TimeStath11	14.7726
	TimeStath12	25.4194
	TimeStath13	11.2478
	TimeStath14	4.09606
	TimeStath15	1.95766
